# Supplementary material for: Genetic variation in bitter taste receptor genes influences the foraging behavior of plateau zokor (Eospalax baileyi)
Source: Ecol Evol. 2016 Mar 6;6(8):2359–67. doi: 10.1002/ece3.2041 (PMC4834321; doi:10.1002/ece3.2041)
Supplement: Supplementary file 1 — Table S1. GenBank accession numbers for human and mouse Tas2r sequences that were used for blast researching the zokor Tas2r genes. Table S2. Primers (5′ to 3′) for amplifying and sequencing the Tas2r genes of zokors. Table S3. Plants found in zokor over‐winter caches or vicinity quadrats and their tastes as well as overall appearance frequencies in the 56 burrow systems. Table S4. Composition (weight percentage) of plants with different tastes in caches and quadrats. Table S5. Food selection and genotype distribution at the DNA level of the 56 zokors. The major genotype and minor genotype(s) were marked as 1 and 0, respectively. Table S6. Food selection and genotype distribution at the AA level of the 56 zokors. The major genotype and minor genotype(s) were marked as 1 and 0, respectively. [file ECE3-6-2359-s001.xls]

## Sheet: Table S1 (Tas2r_mouse_human)
Mouse			Human
Gene	Accession No.		Gene	Accession No.
TAS2R102	NM_199153.2		TAS2R1	NM_019599.2
TAS2R103	NM_053211.1		TAS2R3	NM_016943.2
TAS2R104	NM_207011.1		TAS2R4	NM_016944.1
TAS2R105	NM_020501.1		TAS2R5	NM_018980.2
TAS2R106	NM_207016.1		TAS2R7	NM_023919.2
TAS2R107	NM_199154.2		TAS2R8	NM_023918.1
TAS2R108	NM_020502.1		TAS2R9	NM_023917.2
TAS2R109	NM_207017.1		TAS2R10	NM_023921.1
TAS2R110	NM_199155.2		TAS2R13	NM_023920.2
TAS2R113	NM_207018.1		TAS2R14	NM_023922.1
TAS2R114	NM_207019.1		TAS2R16	NM_016945.2
TAS2R115	NM_207020.1		TAS2R19	NM_176888.2
TAS2R116	NM_053212.1		TAS2R20	NM_176889.2
TAS2R117	NM_207021.1		TAS2R30	NM_001097643.1
TAS2R118	NM_207022.1		TAS2R31	NM_176885.2
TAS2R119	NM_020503.2		TAS2R38	NM_176817.4
TAS2R120	NM_207023.1		TAS2R39	NM_176881.2
TAS2R121	NM_207024.1		TAS2R40	NM_176882.1
TAS2R122	NM_001039128.1		TAS2R41	NM_176883.2
TAS2R123	NM_207025.1		TAS2R42	NM_181429.2
TAS2R124	NM_207026.1		TAS2R43	NM_176884.2
TAS2R125	NM_207027.1		TAS2R45	NM_176886.2
TAS2R126	NM_207028.1		TAS2R46	NM_176887.2
TAS2R129	NM_207029.1		TAS2R50	NM_176890.2
TAS2R130	NM_199156.1		TAS2R60	NM_177437.1
TAS2R131	NM_207030.1
TAS2R134	NM_199158.1
TAS2R135	NM_199159.1
TAS2R136	NM_181276.1
TAS2R137	NM_001039128
TAS2R138	NM_001001451.1
TAS2R139	NM_181275.1
TAS2R140	NM_021562.1
TAS2R143	NM_001001452.1
TAS2R144	NM_001001453.1
Tas2r3like	XM_205592

## Sheet: Table S2 (Primers)
Gene	Forward	Reverse	Product length (bp)	Optimal annealing temperature (°C)
zTas2r106	CTATGCAATCACAGGGTAT	CCTTTCTCCTCCTCAGTT	1529	49.4
zTas2r108	CGGAGCCTGCCTTGACT	CTCCCGTTCTACTTCAGC	1488	50.7
zTas2r110	AAATTCAGATGCCTCACC	CAGCCATTCCTAATACAA	1201	48.5
zTas2r113	GAAATCTCGCTGCTTGT	GGGTCCATATCCCTGAA	1444	48.1
zTas2r115	TATGACAAGACGACGATG	GAATACGGCAGGAGTGA	1307	48.9
zTas2r116	GCTCGGCGGTCTACAA	AAGGCAACTAAGTGACAAAA	1411	49.1
zTas2r117	GCTTAGATGAACTGGGTG	CAGGAGACTATTGGGAAA	1224	48.4
zTas2r118	TGGCAGTATGAGAAGTGAG	TGATTAGAAACAGGTGGC	1180	50.3
zTas2r119	TGGCCTTCTATTAGCACTG	AGGACCCTTGTTCCATTTA	1289	52
zTas2r120	ACATACAGTGGTGCTTTCC	CTAGAGTTGCAGGTGGC	1467	48.4
zTas2r121	CATCTATTTCCTATTTCCTCCTC	CAGCACCAAGTCAATACCAT	1231	50.5
zTas2r122	TATTTCCCTATGTAACCACA	GTTCAAATGTCAAGACCC	1457	48.3
zTas2r124	CAACAGGCAGGACACTT	TGCTTCCCTATTTGAGTT	1415	47.9
zTas2r125	TTTGACGGCAGCAAGA	GGGCTACAGGGACACTT	1370	48.8
zTas2r126	AGTGCCCGAGCATCCTTC	TCTCCTGCCCTTCCCAAA	1221	55
zTas2r129	ATCATCAACTACAGGGAC	ATTTTGCTGTTTTCTACC	1435	46.3
zTas2r131	AATACCTCCAACCTTCATC	ATTAGTCAGGCCGCTTT	1437	49.6
zTas2r134	CATCCACAAATAGGGACA	AAAGAAGGGAGAAAGAAAG	1265	51.8
zTas2r135	CTCAGATAGCCTGCGTCCTC	CGCTGCCTTGGGTTGTT	1134	53.9
zTas2r136	TTCTGAGGGCTACTGAT	TGACTTGCATGAAAATG	1316	46.9
zTas2r137	GCTGTAGGACCGACGAG	CCAAAGACTGTTTCACCC	1279	51.5
zTas2r138	AGCTTTCCCGTGTTCTC	GGTGGCTTCTAATGGTTT	1459	50.8
zTas2r139	GGGTGTTTGGAAATGGT	GCTGGGACTACAGGAAGA	1316	50.7
zTas2r143	CTGGAGCCTTTCTGGT	AGGTTATTTGCGTGGAT	1349	51.4
zTas2r144	AGCCAGAAACCATAACC	TACCCGAGGAGAAGTGT	1284	50.3
zTas2r3like	GTAAGACTCCACCACGATT	GCCAGACGGTAGAACTCA	1302	49.9

## Sheet: Table S3 (Plant taste)
Latin name	Taste	Overall frequency
Actinocarya tibetica	sweet	1
Allium przewalskianum	other_taste	3
Anaphalis lactea	bitter	2
Anemone imbricata	bitter	13
Anemone rivularis	bitter	10
Artemisia annua	sweet	20
Artemisia hedinii	bitter	19
Artemisia sieversiana	bitter	41
Artemisia vestita	bitter	1
Aster asteroides	sweet	2
Aster flaccidus	sweet	2
Brassica napus	sweet	13
Caragana microphylla	other_taste	4
Carex sp．	other_taste	24
Carum buriaticum	other_taste	6
Cerastium caespitosum	bitter	19
Chenopodium album	sweet	15
Cirsium japonicum	sweet	10
Cirsium setosum	sweet	28
Corydalis dasyptera	bitter	1
Eguisetum arvense	sweet	51
Elsholtzia densa	sweet	16
Elsholtzia feddei	sweet	1
Epilobium palustre	other_taste	2
Euphorbia tangutica	bitter	2
Fragaria orientalis	other_taste	1
Galium aparine	bitter	3
Gentiana farreri	other_taste	7
Geranium pratanse	sweet	13
Geranium pylzowianum	sweet	50
Geum aleppicum	bitter	10
Glaux maritime	sweet	4
Gramineae	other_taste	56
Gueldenstaedtia diversifolia	sweet	11
Hypecoum leptocarpum	bitter	6
Ixeridium sonchifolium	bitter	2
Jaeschkea microsperma	bitter	8
Kobresia humilis	bitter	9
Lamium amplexicaule	bitter	5
Lancea tibetica	bitter	19
Leontopodium nanum	other_taste	18
Ligularia virgaurea	bitter	1
Microula trichocarpa	sweet	10
Oxytropis kansuensis	sweet	26
Pedicularis alaschanica	sweet	20
Picea crassifolia	bitter	2
Plantago depressa	bitter	32
Polygonatum hookeri	sweet	4
Polygonum aviculare	bitter	25
Polygonum divaricatum	other_taste	5
Polygonum sibiricum	bitter	1
Polygonum viviparum	bitter	24
Potentilla anserina	sweet	49
Potentilla bifurca	sweet	6
Potentilla fruticosa	other_taste	19
Potentilla nivea	sweet	22
Ranunculus longicaulis	sweet	1
Ranunculus tanguticus	sweet	23
Rheum pumilum	bitter	4
Salix oritrepha	other_taste	6
Salvia roborowskii	sweet	24
Saussurea qinghaiensis	sweet	1
Saussurea superba	sweet	3
Saxifraga montana	bitter	3
Sciepus distigmaticus	other_taste	10
Sibbaldia aphanopetala	other_taste	8
Sonchus arvensis	bitter	41
Stachys sieboldi	sweet	16
Stellaria pubescens	bitter	1
Swertia franchetiana	bitter	1
Taraxacum sp.	sweet	29
Thalictrum alpinum	bitter	8
Thermopsis lanceolata	bitter	1
Trigonella ruthenica	bitter	5
Triticum aestivum	other_taste	1
Valeriana officinalis	other_taste	1
Veronica ciliata	bitter	1
Viola bulbosa	sweet	3
Viola kunawarensis	sweet	9
Viola philippica	bitter	3
Youngia simulatrix	sweet	2

## Sheet: Table S4 (Plant composition)
Individual	Biomass in quadrats (g)	Weight percentages of different taste plants in quadrats (%)			Biomass in caches (g)	Weight percentages of different taste plants in caches (%)
		Bitter	Sweet	Other-taste		Bitter	Sweet	Other-taste
zokor01	122.13	44.9685	6.19831	48.8332	249.41	8.6444	90.3532	1.00237
zokor02	144.91	0.897109	41.7363	57.3666	122.81	1.1644	77.1761	21.6595
zokor03	146.5	20.7918	21.5358	57.6724	36.67	23.7797	63.976	12.2443
zokor04	335.6	2.24374	20.7002	77.056	225.2	18.0906	75.4352	6.47425
zokor05	120.54	5.11863	39.0244	55.857	25.91	9.72597	87.032	3.24199
zokor06	105.63	30.569	10.3853	59.0457	130.47	15.5438	78.8994	5.55683
zokor07	114.45	17.5885	77.7283	4.68327	172.36	0.568577	95.6196	3.81179
zokor08	123.26	10.6685	60.5387	28.7928	4.53	41.0596	50.7726	8.16777
zokor09	75.02	48.5737	11.4636	39.9627	390.52	0	95.3191	4.68094
zokor10	61.99	48.411	4.42007	47.1689	12.05	86.39	13.61	0
zokor11	130.27	30.2909	34.1752	35.5339	235.43	93.7519	5.67897	0.569171
zokor12	155.78	22.2493	10.5854	67.1652	146.53	53.7364	44.0934	2.1702
zokor13	132.67	60.903	18.3086	20.7884	237.67	65.0903	28.7752	6.13456
zokor14	69.03	75.967	14.7762	9.25684	97.29	28.8622	70.7781	0.359749
zokor15	99.72	18.8026	13.7686	67.4288	47.9	14.4885	84.5929	0.91858
zokor16	99.72	18.8026	13.7686	67.4288	1149.38	0.490699	95.9221	3.58715
zokor17	104.15	44.9256	20.8161	34.2583	292.78	83.0453	15.5441	1.41062
zokor18	42.52	88.5701	2.96331	8.4666	116.98	9.91622	90.0068	0.0769362
zokor19	188.27	4.91847	1.80592	93.2756	392.21	91.4153	4.082	4.50269
zokor20	375.83	17.5026	24.1146	58.3828	130.5	9.4636	90.5364	0
zokor21	348.79	2.25637	3.81318	93.9304	143.74	27.181	72.6381	0.180882
zokor22	215.55	13.1849	41.3732	45.4419	28.74	5.9499	94.0501	0
zokor23	523.46	4.99752	26.9973	68.0052	412.44	0.543109	98.7659	0.69101
zokor24	177.33	15.0341	23.8256	61.1402	1256.65	94.0493	4.72049	1.23026
zokor25	344.35	3.43546	18.0746	78.4899	609.18	0.986572	98.1779	0.835549
zokor26	189.06	15.6617	26.9914	57.3469	94.45	45.7067	48.6077	5.68555
zokor27	248.18	4.47256	7.13192	88.3955	118.17	36.456	59.0421	4.50199
zokor28	370.67	7.26252	24.1509	68.5866	235.51	0.0212305	99.2017	0.777037
zokor29	117.67	12.3736	45.925	41.7014	373.04	76.2519	21.9735	1.77461
zokor30	173.2	44.9192	5.37529	49.7055	68.84	82.8733	17.0395	0.0871586
zokor31	177.95	54.1332	15.9764	29.8904	150.72	3.66906	93.4448	2.88615
zokor32	40.64	12.1555	24.7785	63.0659	236.68	49.6493	49.6873	0.663343
zokor33	285.96	0.744859	6.41348	92.8417	13.24	38.5196	60.6495	0.830816
zokor34	295.82	0.885674	8.8466	90.2677	855.58	2.65785	89.8864	7.45576
zokor35	203.56	1.86186	29.4704	68.6677	110.74	32.2016	67.7172	0.0812714
zokor36	232.04	1.40493	2.67195	95.9231	100.73	8.07108	91.8098	0.11913
zokor37	239.11	1.3132	5.59993	93.0869	72.86	0.452923	98.2844	1.2627
zokor38	534.55	23.2906	1.59761	75.1118	128.02	73.012	20.6374	6.35057
zokor39	585.82	12.1471	3.15455	84.6984	946.38	46.5384	50.9045	2.55711
zokor40	751.49	0.566874	4.13711	95.296	458.73	55.0564	43.8471	1.09651
zokor41	947.18	0.288224	3.08811	96.6237	268.24	11.5978	81.2407	7.1615
zokor42	694.63	5.44606	2.25876	92.2952	1363.63	72.9582	21.354	5.68776
zokor43	599.26	4.77756	2.26613	92.9563	691.46	53.3046	42.8051	3.89032
zokor44	315.71	2.81588	2.1317	95.0524	65.01	20.1969	56.3144	23.4887
zokor45	292.44	12.9474	5.35836	81.6988	533.03	57.9874	5.06538	36.9885
zokor46	441.67	8.11918	3.21281	88.668	643.42	67.5873	4.46209	27.9506
zokor47	602.54	15.2172	1.7476	83.0352	73.54	78.4199	17.7862	3.79385
zokor48	230.38	21.8986	6.05521	72.0462	582.53	74.2606	10.0304	15.7091
zokor49	172.67	2.46713	5.52499	92.0079	272.16	12.1142	55.8973	31.9885
zokor50	310.6	14.3239	5.6246	80.0515	310.96	57.8081	15.7416	26.4503
zokor51	743.23	0.46419	2.63579	96.9	437.57	32.0657	62.3077	5.62653
zokor52	428.22	1.12325	2.01999	96.8568	129.03	18.6391	37.0844	44.2765
zokor53	273.49	7.48473	10.2234	82.2919	45.98	72.1836	25.1414	2.67508
zokor54	332.87	3.19344	2.9531	93.8535	29.69	61.5022	23.4422	15.0556
zokor55	462.49	0.53893	6.67906	92.7825	309.64	58.1934	39.2585	2.54812
zokor56	463.48	0.90403	4.69492	94.4011	104.49	60.8575	29.2947	9.84783

## Sheet: Table S5 (DNA)
Individual	Ebitter	Esweet	Eother-taste	tas2r106	tas2r108	tas2r110	tas2r113	tas2r115	tas2r116	tas2r117	tas2r118	tas2r119	tas2r120	tas2r121	tas2r122	tas2r124	tas2r125	tas2r126	tas2r129	tas2r131	tas2r134	tas2r135	tas2r136	tas2r137	tas2r138	tas2r139	tas2r143	tas2r144	tas2r3like
zokor01	-0.677525	0.871606	-0.959773	1	1	1	0	1	0	0	1	1	0	1	1	0	1	1	0	1	1	0	0	0	0	1	1	1	1
zokor02	0.129658	0.298034	-0.45184	0	0	1	0	0	1	1	1	1	1	1	1	0	0	0	0	0	1	1	1	1	0	1	1	1	0
zokor03	0.067035	0.496307	-0.649745	1	1	1	1	1	1	1	1	0	1	1	1	0	0	0	1	1	1	1	0	1	0	1	1	1	1
zokor04	0.779315	0.569352	-0.844984	1	1	1	0	1	0	0	1	1	0	1	1	1	1	0	0	0	1	1	1	1	0	1	1	1	1
zokor05	0.310371	0.380842	-0.890286	1	1	1	0	0	0	0	1	1	0	1	0	1	1	0	0	0	0	1	0	0	0	1	1	1	0
zokor06	-0.325835	0.767366	-0.827969	0	0	1	1	1	1	0	1	0	0	1	1	0	0	0	0	0	0	0	0	0	0	1	1	1	0
zokor07	-0.937371	0.103211	-0.102587	1	1	1	1	1	0	0	1	0	0	1	0	1	0	0	0	1	0	0	0	1	1	1	1	0	0
zokor08	0.587516	-0.0877366	-0.558028	1	1	1	1	1	1	1	1	1	0	1	1	1	0	0	1	0	1	0	1	1	0	0	1	1	1
zokor09	-1	0.785291	-0.790298	1	1	1	0	1	0	0	1	0	0	1	0	1	0	0	0	0	0	1	1	1	1	1	1	1	1
zokor10	0.281741	0.509699	-1	1	0	1	1	1	1	0	1	0	0	1	1	1	1	1	0	0	1	1	0	0	1	1	1	1	1
zokor11	0.511605	-0.715012	-0.96847	1	1	1	0	1	0	0	1	1	1	1	1	0	0	0	0	1	1	1	0	0	1	1	1	1	1
zokor12	0.414382	0.612814	-0.9374	0	1	1	0	1	0	1	1	0	1	1	1	0	0	0	0	0	1	0	1	1	1	0	1	0	1
zokor13	0.033234	0.222298	-0.544288	0	1	1	1	0	0	0	1	1	0	1	1	0	0	1	0	0	1	1	1	1	0	1	1	1	1
zokor14	-0.449348	0.654578	-0.925182	1	1	1	0	1	0	0	1	1	0	1	1	0	0	0	0	1	1	1	1	1	1	1	1	1	0
zokor15	-0.129588	0.720042	-0.97312	0	0	1	0	0	0	0	1	1	0	1	1	0	0	1	0	0	1	1	0	0	0	1	1	1	1
zokor16	-0.949133	0.748957	-0.898976	1	0	1	1	1	1	0	1	1	0	1	0	1	0	0	1	1	1	1	0	0	0	1	1	1	0
zokor17	0.297878	-0.144995	-0.920905	1	0	1	1	1	1	1	1	1	0	1	1	1	0	0	1	1	1	1	0	0	0	1	1	1	1
zokor18	-0.798627	0.936252	-0.98199	1	0	1	1	1	0	1	1	1	0	1	1	0	0	0	0	0	1	1	1	0	0	1	1	1	0
zokor19	0.897887	0.386568	-0.9079	1	1	1	1	0	1	0	1	1	0	1	1	1	0	0	1	0	1	1	1	1	0	1	1	1	0
zokor20	-0.298114	0.579339	-1	0	0	1	0	1	0	0	1	0	1	1	1	1	0	0	0	0	1	1	1	0	0	1	1	1	0
zokor21	0.8467	0.900245	-0.996156	1	1	1	0	0	0	1	1	1	0	1	1	0	1	0	0	0	0	0	0	1	0	1	1	1	1
zokor22	-0.378106	0.388979	-1	1	0	1	0	1	0	0	1	0	0	1	1	1	0	0	0	1	0	1	1	0	0	1	1	1	1
zokor23	-0.803954	0.570665	-0.979882	1	1	1	1	1	1	0	1	0	0	0	0	0	0	0	0	1	1	0	0	0	0	1	1	1	1
zokor24	0.724355	-0.669273	-0.96055	1	0	1	1	0	1	0	1	1	0	1	1	1	0	0	1	0	0	1	1	0	0	1	1	1	0
zokor25	-0.553792	0.689045	-0.978934	1	0	1	1	1	1	0	1	0	0	1	1	0	0	1	0	0	1	1	0	0	1	1	1	1	0
zokor26	0.489585	0.285933	-0.819599	1	1	1	1	0	1	0	1	0	1	1	1	1	0	1	1	1	0	1	1	1	0	1	1	1	1
zokor27	0.781445	0.784449	-0.903076	0	1	1	0	1	1	0	1	0	0	1	1	1	1	1	1	1	1	1	0	0	0	1	1	1	1
zokor28	-0.99417	0.608426	-0.977595	1	1	1	0	1	0	0	1	0	0	1	1	0	0	0	0	0	1	0	1	1	0	0	1	1	0
zokor29	0.720767	-0.352755	-0.918364	0	0	1	1	1	1	0	1	0	0	0	1	0	0	0	0	1	0	1	0	1	1	1	1	1	0
zokor30	0.296998	0.52038	-0.996499	1	0	1	0	1	0	0	1	1	0	1	1	0	0	0	0	0	1	1	1	0	0	1	1	1	0
zokor31	-0.873048	0.707983	-0.82389	0	1	1	0	1	0	0	1	0	0	1	1	0	0	0	0	0	1	0	1	1	0	1	1	1	1
zokor32	0.606648	0.334499	-0.979182	0	1	1	1	0	0	0	1	1	0	1	1	0	0	0	0	0	1	0	1	0	0	1	1	1	1
zokor33	0.962059	0.808733	-0.982261	1	0	1	0	0	1	1	1	1	1	1	0	1	0	1	1	1	1	1	0	0	1	1	1	1	1
zokor34	0.500116	0.820798	-0.847411	0	1	1	0	1	0	0	1	0	1	1	1	1	0	1	0	0	0	1	1	0	0	1	1	1	0
zokor35	0.890683	0.393535	-0.997636	0	1	1	1	0	0	0	1	1	0	1	1	1	1	0	0	1	1	1	0	1	0	1	1	1	0
zokor36	0.703476	0.94344	-0.997519	1	0	1	0	0	0	0	1	1	1	1	0	1	0	0	0	1	0	1	1	0	1	1	1	1	1
zokor37	-0.4871	0.892189	-0.973234	0	0	1	0	1	0	0	1	1	0	1	1	1	0	1	0	1	1	1	1	0	0	1	1	1	0
zokor38	0.516304	0.856298	-0.844086	1	0	1	0	1	0	0	1	1	1	1	1	1	1	0	0	1	0	0	0	0	1	1	1	1	1
zokor39	0.586028	0.883292	-0.941388	1	1	1	1	1	1	0	1	1	1	1	1	0	0	1	1	1	1	0	1	1	1	1	1	1	1
zokor40	0.979617	0.827564	-0.977249	0	0	1	0	0	0	0	1	1	0	1	1	1	0	0	0	0	1	1	0	0	0	1	1	1	0
zokor41	0.951502	0.92676	-0.861994	1	1	1	0	1	0	0	1	1	0	1	0	0	0	1	0	1	1	1	1	0	0	1	1	1	0
zokor42	0.861077	0.808684	-0.883903	1	1	1	0	0	0	0	1	1	1	1	1	1	0	0	0	1	1	0	0	1	1	1	1	1	0
zokor43	0.83549	0.899442	-0.91966	1	1	1	0	1	0	0	1	1	0	1	1	1	0	1	0	1	0	1	0	1	0	1	1	1	1
zokor44	0.755277	0.927054	-0.603704	0	1	1	0	0	0	1	1	1	0	1	1	0	0	1	0	0	0	1	0	1	0	1	1	1	0
zokor45	0.634949	-0.0281073	-0.376706	0	1	1	1	1	1	1	1	0	0	1	1	1	0	0	1	0	0	0	0	1	0	0	1	1	1
zokor46	0.785509	0.162776	-0.520649	1	1	1	0	1	0	0	1	0	0	1	1	1	0	0	1	0	0	0	0	1	1	0	1	1	0
zokor47	0.674974	0.821069	-0.912613	0	1	1	1	1	1	0	1	1	0	1	1	1	0	0	1	0	0	0	1	1	1	0	1	1	0
zokor48	0.544534	0.247126	-0.64198	1	1	1	0	1	0	0	1	1	0	1	1	1	0	0	0	0	1	1	0	1	0	1	1	1	1
zokor49	0.661604	0.820098	-0.484041	0	0	1	0	0	0	1	1	1	1	1	1	0	0	0	0	0	0	1	1	0	0	1	1	1	0
zokor50	0.602842	0.473504	-0.503289	1	1	1	0	0	0	0	1	0	1	1	0	1	0	0	0	1	1	1	1	1	1	1	1	1	1
zokor51	0.971461	0.918828	-0.890243	1	1	1	0	1	0	0	1	1	1	1	1	0	0	0	0	0	0	0	0	0	0	1	1	1	0
zokor52	0.886324	0.896687	-0.372557	1	0	1	1	1	1	0	1	1	1	1	1	0	0	1	1	0	0	1	0	1	1	1	1	1	0
zokor53	0.812103	0.421831	-0.937033	1	1	1	1	1	1	0	1	1	0	1	1	0	0	0	0	1	0	0	0	1	0	0	1	1	0
zokor54	0.901278	0.77624	-0.72352	1	1	1	0	1	0	0	1	1	1	1	1	1	0	1	0	1	0	1	0	1	0	1	1	1	1
zokor55	0.981648	0.709211	-0.946541	0	0	1	1	0	0	0	1	0	0	1	1	1	1	1	0	1	0	0	0	0	0	0	1	1	0
zokor56	0.970725	0.723744	-0.811071	0	0	1	1	0	0	0	1	1	0	1	1	1	0	1	0	1	0	0	0	0	0	0	1	1	1

## Sheet: Table S6 (AA)
Individual	Ebitter	Esweet	Eother-taste	Tas2r106	Tas2r108	Tas2r110	Tas2r113	Tas2r115	Tas2r116	Tas2r117	Tas2r118	Tas2r119	Tas2r120	Tas2r121	Tas2r122	Tas2r124	Tas2r125	Tas2r126	Tas2r129	Tas2r131	tas2r134	Tas2r135	Tas2r136	Tas2r137	Tas2r138	Tas2r139	Tas2r143	Tas2r144	Tas2r3like
zokor01	-0.677525	0.871606	-0.959773	1	1	1	0	1	0	0	1	1	0	1	1	0	1	1	0	1	1	0	1	0	0	1	1	1	1
zokor02	0.129658	0.298034	-0.45184	1	0	1	0	1	1	1	1	1	1	1	1	0	0	1	1	1	1	1	1	1	0	1	1	1	0
zokor03	0.067035	0.496307	-0.649745	1	1	1	1	1	1	1	1	1	1	1	1	0	0	1	1	1	1	1	1	1	0	1	1	1	1
zokor04	0.779315	0.569352	-0.844984	1	1	1	0	1	0	0	1	1	0	1	1	1	1	0	0	1	1	1	1	1	0	1	1	1	1
zokor05	0.310371	0.380842	-0.890286	1	1	1	0	1	0	0	1	1	0	1	1	1	1	1	0	1	0	1	1	1	0	1	1	1	0
zokor06	-0.325835	0.767366	-0.827969	1	0	1	1	1	1	0	1	1	0	1	1	0	0	1	0	1	0	0	1	1	0	1	1	1	0
zokor07	-0.937371	0.103211	-0.102587	1	1	1	1	1	0	0	1	1	0	1	1	1	0	0	1	1	0	0	0	1	1	1	1	1	0
zokor08	0.587516	-0.0877366	-0.558028	1	1	1	1	1	1	1	1	1	0	1	1	1	0	1	1	1	1	0	1	1	0	0	1	1	1
zokor09	-1	0.785291	-0.790298	1	1	1	0	1	0	0	1	1	0	1	1	1	0	0	0	1	0	1	1	1	1	1	1	1	1
zokor10	0.281741	0.509699	-1	1	0	1	1	1	1	0	1	1	0	1	1	1	1	1	0	1	1	1	1	1	1	1	1	1	1
zokor11	0.511605	-0.715012	-0.96847	1	1	1	0	1	0	0	1	1	1	1	1	1	0	0	0	1	1	1	0	0	1	1	1	1	1
zokor12	0.414382	0.612814	-0.9374	1	1	1	0	1	0	1	1	1	1	1	1	0	0	1	1	1	1	0	1	1	1	1	1	1	1
zokor13	0.033234	0.222298	-0.544288	1	1	1	1	1	0	0	1	1	0	1	1	0	0	1	0	1	1	1	1	1	0	1	1	1	1
zokor14	-0.449348	0.654578	-0.925182	1	1	1	0	1	0	0	1	1	0	1	1	0	0	1	0	1	1	1	1	1	1	1	1	1	0
zokor15	-0.129588	0.720042	-0.97312	1	0	1	0	1	0	0	1	1	0	1	1	0	0	1	1	1	1	1	1	1	0	1	1	1	1
zokor16	-0.949133	0.748957	-0.898976	1	0	1	1	1	1	0	1	1	0	1	1	1	0	0	1	1	1	1	1	1	0	1	1	1	0
zokor17	0.297878	-0.144995	-0.920905	1	0	1	1	1	1	1	1	1	0	1	1	1	0	0	1	1	1	1	0	1	0	1	1	1	1
zokor18	-0.798627	0.936252	-0.98199	1	0	1	1	1	0	1	1	1	0	1	1	0	0	1	1	1	1	1	1	1	0	1	1	1	0
zokor19	0.897887	0.386568	-0.9079	1	1	1	1	1	1	0	1	1	0	1	1	1	0	1	1	1	1	1	1	1	0	1	1	1	0
zokor20	-0.298114	0.579339	-1	1	0	1	0	1	0	0	1	1	1	1	1	1	0	1	0	1	1	1	1	1	0	1	1	1	0
zokor21	0.8467	0.900245	-0.996156	1	1	1	0	1	0	1	1	1	0	1	1	0	1	1	0	1	0	0	1	1	0	1	1	1	1
zokor22	-0.378106	0.388979	-1	1	0	1	0	1	0	0	1	1	0	1	1	1	0	1	0	1	0	1	1	1	0	1	1	1	1
zokor23	-0.803954	0.570665	-0.979882	1	1	1	1	1	1	0	1	1	0	0	1	0	1	0	0	1	1	0	1	1	0	1	1	1	1
zokor24	0.724355	-0.669273	-0.96055	1	0	1	1	1	1	0	1	1	0	1	1	1	0	1	1	1	0	1	1	1	0	1	1	1	0
zokor25	-0.553792	0.689045	-0.978934	1	0	1	1	1	1	0	1	1	0	1	1	0	1	1	0	1	1	1	1	1	1	1	1	1	0
zokor26	0.489585	0.285933	-0.819599	1	1	1	1	1	1	0	1	1	1	1	1	1	0	1	1	1	0	1	1	1	0	1	1	1	1
zokor27	0.781445	0.784449	-0.903076	1	1	1	0	1	1	0	1	1	0	1	1	1	1	1	1	1	1	1	0	1	0	1	1	1	1
zokor28	-0.99417	0.608426	-0.977595	1	1	1	0	1	0	0	1	1	0	1	1	0	0	1	0	1	1	0	1	1	0	0	1	1	0
zokor29	0.720767	-0.352755	-0.918364	1	0	1	1	1	1	0	1	0	0	0	1	0	0	1	0	1	0	1	0	1	1	1	1	1	0
zokor30	0.296998	0.52038	-0.996499	1	0	1	0	1	0	0	1	1	0	1	1	0	0	1	0	1	1	1	1	1	0	1	1	1	0
zokor31	-0.873048	0.707983	-0.82389	1	1	1	0	1	0	0	1	1	0	1	1	0	0	1	1	1	1	0	1	1	0	1	1	1	1
zokor32	0.606648	0.334499	-0.979182	1	1	1	1	1	0	0	1	1	0	1	1	0	0	1	0	1	1	0	1	0	0	1	1	1	1
zokor33	0.962059	0.808733	-0.982261	1	0	1	0	1	1	1	1	1	1	1	1	1	0	1	1	1	1	1	1	1	1	1	1	1	1
zokor34	0.500116	0.820798	-0.847411	1	1	1	0	1	0	0	1	1	1	1	1	1	0	1	1	1	0	1	1	1	0	1	1	1	0
zokor35	0.890683	0.393535	-0.997636	1	1	1	1	1	0	0	1	1	0	1	1	1	1	1	0	1	1	1	1	1	0	1	1	1	0
zokor36	0.703476	0.94344	-0.997519	1	0	1	0	1	0	0	1	1	1	1	1	1	0	1	0	1	0	1	1	1	1	1	1	1	1
zokor37	-0.4871	0.892189	-0.973234	1	0	1	0	1	0	0	1	1	0	1	1	1	0	1	0	1	1	1	1	1	0	1	1	1	0
zokor38	0.516304	0.856298	-0.844086	1	0	1	0	1	0	0	1	1	1	1	1	1	1	1	0	1	0	0	0	1	1	1	1	1	1
zokor39	0.586028	0.883292	-0.941388	1	1	1	1	1	1	0	1	1	1	1	1	1	0	1	1	1	1	0	1	1	1	1	1	1	1
zokor40	0.979617	0.827564	-0.977249	1	0	1	0	1	0	0	1	1	0	1	1	1	0	1	0	1	1	1	0	1	0	1	1	1	0
zokor41	0.951502	0.92676	-0.861994	1	1	1	0	1	0	0	1	1	0	1	1	0	0	1	0	1	1	1	1	1	0	1	1	1	0
zokor42	0.861077	0.808684	-0.883903	1	1	1	0	1	0	0	1	1	1	1	1	1	0	1	0	1	1	0	0	1	1	1	1	1	0
zokor43	0.83549	0.899442	-0.91966	1	1	1	0	1	0	0	1	1	0	1	1	1	0	1	1	1	0	1	1	1	0	1	1	1	1
zokor44	0.755277	0.927054	-0.603704	1	1	1	0	1	0	1	1	1	0	1	1	0	0	1	0	1	0	1	1	1	0	1	1	1	0
zokor45	0.634949	-0.0281073	-0.376706	1	1	1	1	1	1	1	1	1	0	1	1	1	0	1	1	1	0	0	1	1	0	0	1	1	1
zokor46	0.785509	0.162776	-0.520649	1	1	1	0	1	0	0	1	1	0	1	1	1	0	1	1	1	0	0	1	1	1	1	1	1	0
zokor47	0.674974	0.821069	-0.912613	1	1	1	1	1	1	0	1	1	0	1	1	1	0	1	1	1	0	0	1	1	1	0	1	1	0
zokor48	0.544534	0.247126	-0.64198	1	1	1	0	1	0	0	1	1	0	1	1	1	0	1	0	1	1	1	0	1	0	1	1	1	1
zokor49	0.661604	0.820098	-0.484041	1	0	1	0	1	0	1	1	1	1	1	1	0	0	0	1	1	0	1	1	1	0	1	1	1	0
zokor50	0.602842	0.473504	-0.503289	1	1	1	0	1	0	0	1	1	1	1	1	1	0	1	1	1	1	1	1	1	1	1	1	1	1
zokor51	0.971461	0.918828	-0.890243	1	1	1	0	1	0	0	1	1	1	1	1	0	0	1	0	1	0	0	0	0	0	1	1	1	0
zokor52	0.886324	0.896687	-0.372557	1	0	1	1	1	1	0	1	1	1	1	1	0	0	1	1	1	0	1	0	1	1	1	1	1	0
zokor53	0.812103	0.421831	-0.937033	1	1	1	1	1	1	0	1	1	0	1	1	0	0	1	0	1	0	0	0	1	0	1	1	1	0
zokor54	0.901278	0.77624	-0.72352	1	1	1	0	1	0	0	1	1	1	1	1	1	0	1	0	1	0	1	0	1	0	1	1	1	1
zokor55	0.981648	0.709211	-0.946541	1	0	1	1	1	0	0	1	1	0	1	1	1	1	1	0	1	0	0	0	1	0	1	1	1	0
zokor56	0.970725	0.723744	-0.811071	1	0	1	1	1	0	0	1	1	0	1	1	1	0	1	0	1	0	0	0	1	0	1	1	1	1
