# Supplementary material for: Genetic variation in bitter taste receptor genes influences the foraging behavior of plateau zokor (Eospalax baileyi)
Source: Ecol Evol. 2016 Mar 6;6(8):2359–67. doi: 10.1002/ece3.2041 (PMC4834321; doi:10.1002/ece3.2041)
Supplement: Supplementary file 2 — Data S1. Original sequence alignments of 56 zokors respectively for the 26 Tas2r genes. [file ECE3-6-2359-s002.txt]

Note: the lower case letters in zTas2r134 sequences mean nucleotide/indel heterozygous sites (e.g. ��a�� means ��A/-��).

zTas2r106:
>zokor01
ATGCTGAACATAGCAGAAGGTGTCCTCCTGTTTGTTGCAACTACCGAGTCAGTGCTGGGAGTTTTAGGGAATGCATTTATTGGACTTGTGACCTGCGCTGACTGTTTAAGGCATAAGAAGTTCTCTGCAATTGACATTGTGCTCACTGGCTTGGTTATCTCCAGGATCGTTCTCACATGGATAGTACTTTCGGATGCATATGTAAAGGTATTTTCTCCACAATTGTATGCCTCTAGCAACCTACCTGAACCCATAATTTACTCATGGATAATTGTGAATCACATGAGTATCTGGTTCGCCACCAGCCTCAGCACCTTCTACTTCTTCAAGATAGCCAGCTTCTCTCACTACATATTTCTCTGGTTAAAGAGAAAATTTGACGCAATTTTTATCCTTCTGATTGGATGCTTGTTTCTATCATGGTTAATTGCTATTCCACAAACTGTGAAGATGATTAATAAAGCTAAAATGCAGTGTGGAAACACATCCTGGCAGATCCAACTGTGGAAAATTGATTTTTTAATTAACCATGTTTTTGTCAATATAGGATCCATTGTCTTCTTTATGATGGCCCTGATTACATGTTTCCTGTTAATCATTTCTCTTTGGAGACACAACAGGCGGATGCAGTCTACTGTGTCAGGATTTAGAGACCTCAACTCAAAGGTTCATGTGAAGGCCATGAAAGTTTTAATTGCTTTCTTTGTCCTCTTGATCTTGTATTTCATAGGTATAAGCATACAATCATATTTCTCCATGATGGAAAGCAAAGTGCCCTTCCTTTTTGGTTTGACAGTCACCTCGCTGTATCCCTGCTCCCACTCATTTATTCTAATTCTAGCAAACAGTCAGCTGAAGCGAGCCTCTGTGAGAGCACTGCAGCTACTAAAGTGCTGGAAGGAAGAAGGTAATCTCGGAGCCACATAA
>zokor02
ATGCTGAACATAGCAGAAGGTGTCCTCCTGTTTGTTGCAACTACCGAGTCAGTGCTGGGAGTTTTAGGGAATGCATTTATTGGACTTGTGACCTGCGCTGACTGTTTAAGGCATAAGAAGTTCTCTGCAATTGACATTGTGCTCACTGGCTTGGTTATCTCCAGGATCGTTCTCACATGGATAGTACTTTCGGATGCATATGTAAAGGTATTTTCTCCACAATTGTATGCCTCTAGCAACCTACCTGAACCCATAATTTACTCATGGATAATTGTGAATCACATGAGTATCTGGTTCGCCACCAGCCTCAGCACCTTCTACTTCTTCAAGATAGCCAGCTTCTCTCACTACATATTTCTCTGGTTAAAGAGAAAATTTGACGCAATTTTTATCCTTCTGATTGGATGCTTGTTTCTATCATGGTTAATTGCTATTCCACAAACTGTGAAGATGATTAATAAAGCTAAAATGCAGTGTGGAAACACATCCTGGCAGATCCAACTGTGGAAAATTGATTTTTTAATTAACCATGTTTTTGTCAATATAGGATCCATTGTCTTCTTTATGATGGCCCTGATTACATGTTTCCTGTTAATCATTTCTCTTTGGAGACACAACAGGCGGATGCAGTCTACTGTGTCAGGATTTAGAGACCTCAACTCAAAGGTTCATGTGAAGGCCATGAAAGTTTTAATTGCTTTCTTTGTCCTCTTGATCTTGTATTTCATAGGTATAAGCATACAGTCATATTTCTCCATGATGGAAAGCAAAGTGCCCTTCCTTTTTGGTTTGACAGTCACCTCGCTGTATCCCTGCTCCCACTCATTTATTCTAATTCTAGCAAACAGTCAGCTGAAGCGAGCCTCTGTGAGAGCACTGCAGCTACTAAAGTGCTGGAAGGAAGAAGGTAATCTCGGAGCCACATAA
>zokor03
ATGCTGAACATAGCAGAAGGTGTCCTCCTGTTTGTTGCAACTACCGAGTCAGTGCTGGGAGTTTTAGGGAATGCATTTATTGGACTTGTGACCTGCGCTGACTGTTTAAGGCATAAGAAGTTCTCTGCAATTGACATTGTGCTCACTGGCTTGGTTATCTCCAGGATCGTTCTCACATGGATAGTACTTTCGGATGCATATGTAAAGGTATTTTCTCCACAATTGTATGCCTCTAGCAACCTACCTGAACCCATAATTTACTCATGGATAATTGTGAATCACATGAGTATCTGGTTCGCCACCAGCCTCAGCACCTTCTACTTCTTCAAGATAGCCAGCTTCTCTCACTACATATTTCTCTGGTTAAAGAGAAAATTTGACGCAATTTTTATCCTTCTGATTGGATGCTTGTTTCTATCATGGTTAATTGCTATTCCACAAACTGTGAAGATGATTAATAAAGCTAAAATGCAGTGTGGAAACACATCCTGGCAGATCCAACTGTGGAAAATTGATTTTTTAATTAACCATGTTTTTGTCAATATAGGATCCATTGTCTTCTTTATGATGGCCCTGATTACATGTTTCCTGTTAATCATTTCTCTTTGGAGACACAACAGGCGGATGCAGTCTACTGTGTCAGGATTTAGAGACCTCAACTCAAAGGTTCATGTGAAGGCCATGAAAGTTTTAATTGCTTTCTTTGTCCTCTTGATCTTGTATTTCATAGGTATAAGCATACAATCATATTTCTCCATGATGGAAAGCAAAGTGCCCTTCCTTTTTGGTTTGACAGTCACCTCGCTGTATCCCTGCTCCCACTCATTTATTCTAATTCTAGCAAACAGTCAGCTGAAGCGAGCCTCTGTGAGAGCACTGCAGCTACTAAAGTGCTGGAAGGAAGAAGGTAATCTCGGAGCCACATAA
>zokor04
ATGCTGAACATAGCAGAAGGTGTCCTCCTGTTTGTTGCAACTACCGAGTCAGTGCTGGGAGTTTTAGGGAATGCATTTATTGGACTTGTGACCTGCGCTGACTGTTTAAGGCATAAGAAGTTCTCTGCAATTGACATTGTGCTCACTGGCTTGGTTATCTCCAGGATCGTTCTCACATGGATAGTACTTTCGGATGCATATGTAAAGGTATTTTCTCCACAATTGTATGCCTCTAGCAACCTACCTGAACCCATAATTTACTCATGGATAATTGTGAATCACATGAGTATCTGGTTCGCCACCAGCCTCAGCACCTTCTACTTCTTCAAGATAGCCAGCTTCTCTCACTACATATTTCTCTGGTTAAAGAGAAAATTTGACGCAATTTTTATCCTTCTGATTGGATGCTTGTTTCTATCATGGTTAATTGCTATTCCACAAACTGTGAAGATGATTAATAAAGCTAAAATGCAGTGTGGAAACACATCCTGGCAGATCCAACTGTGGAAAATTGATTTTTTAATTAACCATGTTTTTGTCAATATAGGATCCATTGTCTTCTTTATGATGGCCCTGATTACATGTTTCCTGTTAATCATTTCTCTTTGGAGACACAACAGGCGGATGCAGTCTACTGTGTCAGGATTTAGAGACCTCAACTCAAAGGTTCATGTGAAGGCCATGAAAGTTTTAATTGCTTTCTTTGTCCTCTTGATCTTGTATTTCATAGGTATAAGCATACAATCATATTTCTCCATGATGGAAAGCAAAGTGCCCTTCCTTTTTGGTTTGACAGTCACCTCGCTGTATCCCTGCTCCCACTCATTTATTCTAATTCTAGCAAACAGTCAGCTGAAGCGAGCCTCTGTGAGAGCACTGCAGCTACTAAAGTGCTGGAAGGAAGAAGGTAATCTCGGAGCCACATAA
>zokor05
ATGCTGAACATAGCAGAAGGTGTCCTCCTGTTTGTTGCAACTACCGAGTCAGTGCTGGGAGTTTTAGGGAATGCATTTATTGGACTTGTGACCTGCGCTGACTGTTTAAGGCATAAGAAGTTCTCTGCAATTGACATTGTGCTCACTGGCTTGGTTATCTCCAGGATCGTTCTCACATGGATAGTACTTTCGGATGCATATGTAAAGGTATTTTCTCCACAATTGTATGCCTCTAGCAACCTACCTGAACCCATAATTTACTCATGGATAATTGTGAATCACATGAGTATCTGGTTCGCCACCAGCCTCAGCACCTTCTACTTCTTCAAGATAGCCAGCTTCTCTCACTACATATTTCTCTGGTTAAAGAGAAAATTTGACGCAATTTTTATCCTTCTGATTGGATGCTTGTTTCTATCATGGTTAATTGCTATTCCACAAACTGTGAAGATGATTAATAAAGCTAAAATGCAGTGTGGAAACACATCCTGGCAGATCCAACTGTGGAAAATTGATTTTTTAATTAACCATGTTTTTGTCAATATAGGATCCATTGTCTTCTTTATGATGGCCCTGATTACATGTTTCCTGTTAATCATTTCTCTTTGGAGACACAACAGGCGGATGCAGTCTACTGTGTCAGGATTTAGAGACCTCAACTCAAAGGTTCATGTGAAGGCCATGAAAGTTTTAATTGCTTTCTTTGTCCTCTTGATCTTGTATTTCATAGGTATAAGCATACAATCATATTTCTCCATGATGGAAAGCAAAGTGCCCTTCCTTTTTGGTTTGACAGTCACCTCGCTGTATCCCTGCTCCCACTCATTTATTCTAATTCTAGCAAACAGTCAGCTGAAGCGAGCCTCTGTGAGAGCACTGCAGCTACTAAAGTGCTGGAAGGAAGAAGGTAATCTCGGAGCCACATAA
>zokor06
ATGCTGAACATAGCAGAAGGTGTCCTCCTGTTTGTTGCAACTACCGAGTCAGTGCTGGGAGTTTTAGGGAATGCATTTATTGGACTTGTGACCTGCGCTGACTGTTTAAGGCATAAGAAGTTCTCTGCAATTGACATTGTGCTCACTGGCTTGGTTATCTCCAGGATCGTTCTCACATGGATAGTACTTTCGGATGCATATGTAAAGGTATTTTCTCCACAATTGTATGCCTCTAGCAACCTACCTGAACCCATAATTTACTCATGGATAATTGTGAATCACATGAGTATCTGGTTCGCCACCAGCCTCAGCACCTTCTACTTCTTCAAGATAGCCAGCTTCTCTCACTACATATTTCTCTGGTTAAAGAGAAAATTTGACGCAATTTTTATCCTTCTGATTGGATGCTTGTTTCTATCATGGTTAATTGCTATTCCACAAACTGTGAAGATGATTAATAAAGCTAAAATGCAGTGTGGAAACACATCCTGGCAGATCCAACTGTGGAAAATTGATTTTTTAATTAACCATGTTTTTGTCAATATAGGATCCATTGTCTTCTTTATGATGGCCCTGATTACATGTTTCCTGTTAATCATTTCTCTTTGGAGACACAACAGGCGGATGCAGTCTACTGTGTCAGGATTTAGAGACCTCAACTCAAAGGTTCATGTGAAGGCCATGAAAGTTTTAATTGCTTTCTTTGTCCTCTTGATCTTGTATTTCATAGGTATAAGCATACAGTCATATTTCTCCATGATGGAAAGCAAAGTGCCCTTCCTTTTTGGTTTGACAGTCACCTCGCTGTATCCCTGCTCCCACTCATTTATTCTAATTCTAGCAAACAGTCAGCTGAAGCGAGCCTCTGTGAGAGCACTGCAGCTACTAAAGTGCTGGAAGGAAGAAGGTAATCTCGGAGCCACATAA
>zokor07
ATGCTGAACATAGCAGAAGGTGTCCTCCTGTTTGTTGCAACTACCGAGTCAGTGCTGGGAGTTTTAGGGAATGCATTTATTGGACTTGTGACCTGCGCTGACTGTTTAAGGCATAAGAAGTTCTCTGCAATTGACATTGTGCTCACTGGCTTGGTTATCTCCAGGATCGTTCTCACATGGATAGTACTTTCGGATGCATATGTAAAGGTATTTTCTCCACAATTGTATGCCTCTAGCAACCTACCTGAACCCATAATTTACTCATGGATAATTGTGAATCACATGAGTATCTGGTTCGCCACCAGCCTCAGCACCTTCTACTTCTTCAAGATAGCCAGCTTCTCTCACTACATATTTCTCTGGTTAAAGAGAAAATTTGACGCAATTTTTATCCTTCTGATTGGATGCTTGTTTCTATCATGGTTAATTGCTATTCCACAAACTGTGAAGATGATTAATAAAGCTAAAATGCAGTGTGGAAACACATCCTGGCAGATCCAACTGTGGAAAATTGATTTTTTAATTAACCATGTTTTTGTCAATATAGGATCCATTGTCTTCTTTATGATGGCCCTGATTACATGTTTCCTGTTAATCATTTCTCTTTGGAGACACAACAGGCGGATGCAGTCTACTGTGTCAGGATTTAGAGACCTCAACTCAAAGGTTCATGTGAAGGCCATGAAAGTTTTAATTGCTTTCTTTGTCCTCTTGATCTTGTATTTCATAGGTATAAGCATACAATCATATTTCTCCATGATGGAAAGCAAAGTGCCCTTCCTTTTTGGTTTGACAGTCACCTCGCTGTATCCCTGCTCCCACTCATTTATTCTAATTCTAGCAAACAGTCAGCTGAAGCGAGCCTCTGTGAGAGCACTGCAGCTACTAAAGTGCTGGAAGGAAGAAGGTAATCTCGGAGCCACATAA
>zokor08
ATGCTGAACATAGCAGAAGGTGTCCTCCTGTTTGTTGCAACTACCGAGTCAGTGCTGGGAGTTTTAGGGAATGCATTTATTGGACTTGTGACCTGCGCTGACTGTTTAAGGCATAAGAAGTTCTCTGCAATTGACATTGTGCTCACTGGCTTGGTTATCTCCAGGATCGTTCTCACATGGATAGTACTTTCGGATGCATATGTAAAGGTATTTTCTCCACAATTGTATGCCTCTAGCAACCTACCTGAACCCATAATTTACTCATGGATAATTGTGAATCACATGAGTATCTGGTTCGCCACCAGCCTCAGCACCTTCTACTTCTTCAAGATAGCCAGCTTCTCTCACTACATATTTCTCTGGTTAAAGAGAAAATTTGACGCAATTTTTATCCTTCTGATTGGATGCTTGTTTCTATCATGGTTAATTGCTATTCCACAAACTGTGAAGATGATTAATAAAGCTAAAATGCAGTGTGGAAACACATCCTGGCAGATCCAACTGTGGAAAATTGATTTTTTAATTAACCATGTTTTTGTCAATATAGGATCCATTGTCTTCTTTATGATGGCCCTGATTACATGTTTCCTGTTAATCATTTCTCTTTGGAGACACAACAGGCGGATGCAGTCTACTGTGTCAGGATTTAGAGACCTCAACTCAAAGGTTCATGTGAAGGCCATGAAAGTTTTAATTGCTTTCTTTGTCCTCTTGATCTTGTATTTCATAGGTATAAGCATACAATCATATTTCTCCATGATGGAAAGCAAAGTGCCCTTCCTTTTTGGTTTGACAGTCACCTCGCTGTATCCCTGCTCCCACTCATTTATTCTAATTCTAGCAAACAGTCAGCTGAAGCGAGCCTCTGTGAGAGCACTGCAGCTACTAAAGTGCTGGAAGGAAGAAGGTAATCTCGGAGCCACATAA
>zokor09
ATGCTGAACATAGCAGAAGGTGTCCTCCTGTTTGTTGCAACTACCGAGTCAGTGCTGGGAGTTTTAGGGAATGCATTTATTGGACTTGTGACCTGCGCTGACTGTTTAAGGCATAAGAAGTTCTCTGCAATTGACATTGTGCTCACTGGCTTGGTTATCTCCAGGATCGTTCTCACATGGATAGTACTTTCGGATGCATATGTAAAGGTATTTTCTCCACAATTGTATGCCTCTAGCAACCTACCTGAACCCATAATTTACTCATGGATAATTGTGAATCACATGAGTATCTGGTTCGCCACCAGCCTCAGCACCTTCTACTTCTTCAAGATAGCCAGCTTCTCTCACTACATATTTCTCTGGTTAAAGAGAAAATTTGACGCAATTTTTATCCTTCTGATTGGATGCTTGTTTCTATCATGGTTAATTGCTATTCCACAAACTGTGAAGATGATTAATAAAGCTAAAATGCAGTGTGGAAACACATCCTGGCAGATCCAACTGTGGAAAATTGATTTTTTAATTAACCATGTTTTTGTCAATATAGGATCCATTGTCTTCTTTATGATGGCCCTGATTACATGTTTCCTGTTAATCATTTCTCTTTGGAGACACAACAGGCGGATGCAGTCTACTGTGTCAGGATTTAGAGACCTCAACTCAAAGGTTCATGTGAAGGCCATGAAAGTTTTAATTGCTTTCTTTGTCCTCTTGATCTTGTATTTCATAGGTATAAGCATACAATCATATTTCTCCATGATGGAAAGCAAAGTGCCCTTCCTTTTTGGTTTGACAGTCACCTCGCTGTATCCCTGCTCCCACTCATTTATTCTAATTCTAGCAAACAGTCAGCTGAAGCGAGCCTCTGTGAGAGCACTGCAGCTACTAAAGTGCTGGAAGGAAGAAGGTAATCTCGGAGCCACATAA
>zokor10
ATGCTGAACATAGCAGAAGGTGTCCTCCTGTTTGTTGCAACTACCGAGTCAGTGCTGGGAGTTTTAGGGAATGCATTTATTGGACTTGTGACCTGCGCTGACTGTTTAAGGCATAAGAAGTTCTCTGCAATTGACATTGTGCTCACTGGCTTGGTTATCTCCAGGATCGTTCTCACATGGATAGTACTTTCGGATGCATATGTAAAGGTATTTTCTCCACAATTGTATGCCTCTAGCAACCTACCTGAACCCATAATTTACTCATGGATAATTGTGAATCACATGAGTATCTGGTTCGCCACCAGCCTCAGCACCTTCTACTTCTTCAAGATAGCCAGCTTCTCTCACTACATATTTCTCTGGTTAAAGAGAAAATTTGACGCAATTTTTATCCTTCTGATTGGATGCTTGTTTCTATCATGGTTAATTGCTATTCCACAAACTGTGAAGATGATTAATAAAGCTAAAATGCAGTGTGGAAACACATCCTGGCAGATCCAACTGTGGAAAATTGATTTTTTAATTAACCATGTTTTTGTCAATATAGGATCCATTGTCTTCTTTATGATGGCCCTGATTACATGTTTCCTGTTAATCATTTCTCTTTGGAGACACAACAGGCGGATGCAGTCTACTGTGTCAGGATTTAGAGACCTCAACTCAAAGGTTCATGTGAAGGCCATGAAAGTTTTAATTGCTTTCTTTGTCCTCTTGATCTTGTATTTCATAGGTATAAGCATACAATCATATTTCTCCATGATGGAAAGCAAAGTGCCCTTCCTTTTTGGTTTGACAGTCACCTCGCTGTATCCCTGCTCCCACTCATTTATTCTAATTCTAGCAAACAGTCAGCTGAAGCGAGCCTCTGTGAGAGCACTGCAGCTACTAAAGTGCTGGAAGGAAGAAGGTAATCTCGGAGCCACATAA
>zokor11
ATGCTGAACATAGCAGAAGGTGTCCTCCTGTTTGTTGCAACTACCGAGTCAGTGCTGGGAGTTTTAGGGAATGCATTTATTGGACTTGTGACCTGCGCTGACTGTTTAAGGCATAAGAAGTTCTCTGCAATTGACATTGTGCTCACTGGCTTGGTTATCTCCAGGATCGTTCTCACATGGATAGTACTTTCGGATGCATATGTAAAGGTATTTTCTCCACAATTGTATGCCTCTAGCAACCTACCTGAACCCATAATTTACTCATGGATAATTGTGAATCACATGAGTATCTGGTTCGCCACCAGCCTCAGCACCTTCTACTTCTTCAAGATAGCCAGCTTCTCTCACTACATATTTCTCTGGTTAAAGAGAAAATTTGACGCAATTTTTATCCTTCTGATTGGATGCTTGTTTCTATCATGGTTAATTGCTATTCCACAAACTGTGAAGATGATTAATAAAGCTAAAATGCAGTGTGGAAACACATCCTGGCAGATCCAACTGTGGAAAATTGATTTTTTAATTAACCATGTTTTTGTCAATATAGGATCCATTGTCTTCTTTATGATGGCCCTGATTACATGTTTCCTGTTAATCATTTCTCTTTGGAGACACAACAGGCGGATGCAGTCTACTGTGTCAGGATTTAGAGACCTCAACTCAAAGGTTCATGTGAAGGCCATGAAAGTTTTAATTGCTTTCTTTGTCCTCTTGATCTTGTATTTCATAGGTATAAGCATACAATCATATTTCTCCATGATGGAAAGCAAAGTGCCCTTCCTTTTTGGTTTGACAGTCACCTCGCTGTATCCCTGCTCCCACTCATTTATTCTAATTCTAGCAAACAGTCAGCTGAAGCGAGCCTCTGTGAGAGCACTGCAGCTACTAAAGTGCTGGAAGGAAGAAGGTAATCTCGGAGCCACATAA
>zokor12
ATGCTGAACATAGCAGAAGGTGTCCTCCTGTTTGTTGCAACTACCGAGTCAGTGCTGGGAGTTTTAGGGAATGCATTTATTGGACTTGTGACCTGCGCTGACTGTTTAAGGCATAAGAAGTTCTCTGCAATTGACATTGTGCTCACTGGCTTGGTTATCTCCAGGATCGTTCTCACATGGATAGTACTTTCGGATGCATATGTAAAGGTATTTTCTCCACAATTGTATGCCTCTAGCAACCTACCTGAACCCATAATTTACTCATGGATAATTGTGAATCACATGAGTATCTGGTTCGCCACCAGCCTCAGCACCTTCTACTTCTTCAAGATAGCCAGCTTCTCTCACTACATATTTCTCTGGTTAAAGAGAAAATTTGACGCAATTTTTATCCTTCTGATTGGATGCTTGTTTCTATCATGGTTAATTGCTATTCCACAAACTGTGAAGATGATTAATAAAGCTAAAATGCAGTGTGGAAACACATCCTGGCAGATCCAACTGTGGAAAATTGATTTTTTAATTAACCATGTTTTTGTCAATATAGGATCCATTGTCTTCTTTATGATGGCCCTGATTACATGTTTCCTGTTAATCATTTCTCTTTGGAGACACAACAGGCGGATGCAGTCTACTGTGTCAGGATTTAGAGACCTCAACTCAAAGGTTCATGTGAAGGCCATGAAAGTTTTAATTGCTTTCTTTGTCCTCTTGATCTTGTATTTCATAGGTATAAGCATACARTCATATTTCTCCATGATGGAAAGCAAAGTGCCCTTCCTTTTTGGTTTGACAGTCACCTCGCTGTATCCCTGCTCCCACTCATTTATTCTAATTCTAGCAAACAGTCAGCTGAAGCGAGCCTCTGTGAGAGCACTGCAGCTACTAAAGTGCTGGAAGGAAGAAGGTAATCTCGGAGCCACATAA
>zokor13
ATGCTGAACATAGCAGAAGGTGTCCTCCTGTTTGTTGCAACTACCGAGTCAGTGCTGGGAGTTTTAGGGAATGCATTTATTGGACTTGTGACCTGCGCTGACTGTTTAAGGCATAAGAAGTTCTCTGCAATTGACATTGTGCTCACTGGCTTGGTTATCTCCAGGATCGTTCTCACATGGATAGTACTTTCGGATGCATATGTAAAGGTATTTTCTCCACAATTGTATGCCTCTAGCAACCTACCTGAACCCATAATTTACTCATGGATAATTGTGAATCACATGAGTATCTGGTTCGCCACCAGCCTCAGCACCTTCTACTTCTTCAAGATAGCCAGCTTCTCTCACTACATATTTCTCTGGTTAAAGAGAAAATTTGACGCAATTTTTATCCTTCTGATTGGATGCTTGTTTCTATCATGGTTAATTGCTATTCCACAAACTGTGAAGATGATTAATAAAGCTAAAATGCAGTGTGGAAACACATCCTGGCAGATCCAACTGTGGAAAATTGATTTTTTAATTAACCATGTTTTTGTCAATATAGGATCCATTGTCTTCTTTATGATGGCCCTGATTACATGTTTCCTGTTAATCATTTCTCTTTGGAGACACAACAGGCGGATGCAGTCTACTGTGTCAGGATTTAGAGACCTCAACTCAAAGGTTCATGTGAAGGCCATGAAAGTTTTAATTGCTTTCTTTGTCCTCTTGATCTTGTATTTCATAGGTATAAGCATACAGTCATATTTCTCCATGATGGAAAGCAAAGTGCCCTTCCTTTTTGGTTTGACAGTCACCTCGCTGTATCCCTGCTCCCACTCATTTATTCTAATTCTAGCAAACAGTCAGCTGAAGCGAGCCTCTGTGAGAGCACTGCAGCTACTAAAGTGCTGGAAGGAAGAAGGTAATCTCGGAGCCACATAA
>zokor14
ATGCTGAACATAGCAGAAGGTGTCCTCCTGTTTGTTGCAACTACCGAGTCAGTGCTGGGAGTTTTAGGGAATGCATTTATTGGACTTGTGACCTGCGCTGACTGTTTAAGGCATAAGAAGTTCTCTGCAATTGACATTGTGCTCACTGGCTTGGTTATCTCCAGGATCGTTCTCACATGGATAGTACTTTCGGATGCATATGTAAAGGTATTTTCTCCACAATTGTATGCCTCTAGCAACCTACCTGAACCCATAATTTACTCATGGATAATTGTGAATCACATGAGTATCTGGTTCGCCACCAGCCTCAGCACCTTCTACTTCTTCAAGATAGCCAGCTTCTCTCACTACATATTTCTCTGGTTAAAGAGAAAATTTGACGCAATTTTTATCCTTCTGATTGGATGCTTGTTTCTATCATGGTTAATTGCTATTCCACAAACTGTGAAGATGATTAATAAAGCTAAAATGCAGTGTGGAAACACATCCTGGCAGATCCAACTGTGGAAAATTGATTTTTTAATTAACCATGTTTTTGTCAATATAGGATCCATTGTCTTCTTTATGATGGCCCTGATTACATGTTTCCTGTTAATCATTTCTCTTTGGAGACACAACAGGCGGATGCAGTCTACTGTGTCAGGATTTAGAGACCTCAACTCAAAGGTTCATGTGAAGGCCATGAAAGTTTTAATTGCTTTCTTTGTCCTCTTGATCTTGTATTTCATAGGTATAAGCATACAATCATATTTCTCCATGATGGAAAGCAAAGTGCCCTTCCTTTTTGGTTTGACAGTCACCTCGCTGTATCCCTGCTCCCACTCATTTATTCTAATTCTAGCAAACAGTCAGCTGAAGCGAGCCTCTGTGAGAGCACTGCAGCTACTAAAGTGCTGGAAGGAAGAAGGTAATCTCGGAGCCACATAA
>zokor15
ATGCTGAACATAGCAGAAGGTGTCCTCCTGTTTGTTGCAACTACCGAGTCAGTGCTGGGAGTTTTAGGGAATGCATTTATTGGACTTGTGACCTGCGCTGACTGTTTAAGGCATAAGAAGTTCTCTGCAATTGACATTGTGCTCACTGGCTTGGTTATCTCCAGGATCGTTCTCACATGGATAGTACTTTCGGATGCATATGTAAAGGTATTTTCTCCACAATTGTATGCCTCTAGCAACCTACCTGAACCCATAATTTACTCATGGATAATTGTGAATCACATGAGTATCTGGTTCGCCACCAGCCTCAGCACCTTCTACTTCTTCAAGATAGCCAGCTTCTCTCACTACATATTTCTCTGGTTAAAGAGAAAATTTGACGCAATTTTTATCCTTCTGATTGGATGCTTGTTTCTATCATGGTTAATTGCTATTCCACAAACTGTGAAGATGATTAATAAAGCTAAAATGCAGTGTGGAAACACATCCTGGCAGATCCAACTGTGGAAAATTGATTTTTTAATTAACCATGTTTTTGTCAATATAGGATCCATTGTCTTCTTTATGATGGCCCTGATTACATGTTTCCTGTTAATCATTTCTCTTTGGAGACACAACAGGCGGATGCAGTCTACTGTGTCAGGATTTAGAGACCTCAACTCAAAGGTTCATGTGAAGGCCATGAAAGTTTTAATTGCTTTCTTTGTCCTCTTGATCTTGTATTTCATAGGTATAAGCATACARTCATATTTCTCCATGATGGAAAGCAAAGTGCCCTTCCTTTTTGGTTTGACAGTCACCTCGCTGTATCCCTGCTCCCACTCATTTATTCTAATTCTAGCAAACAGTCAGCTGAAGCGAGCCTCTGTGAGAGCACTGCAGCTACTAAAGTGCTGGAAGGAAGAAGGTAATCTCGGAGCCACATAA
>zokor16
ATGCTGAACATAGCAGAAGGTGTCCTCCTGTTTGTTGCAACTACCGAGTCAGTGCTGGGAGTTTTAGGGAATGCATTTATTGGACTTGTGACCTGCGCTGACTGTTTAAGGCATAAGAAGTTCTCTGCAATTGACATTGTGCTCACTGGCTTGGTTATCTCCAGGATCGTTCTCACATGGATAGTACTTTCGGATGCATATGTAAAGGTATTTTCTCCACAATTGTATGCCTCTAGCAACCTACCTGAACCCATAATTTACTCATGGATAATTGTGAATCACATGAGTATCTGGTTCGCCACCAGCCTCAGCACCTTCTACTTCTTCAAGATAGCCAGCTTCTCTCACTACATATTTCTCTGGTTAAAGAGAAAATTTGACGCAATTTTTATCCTTCTGATTGGATGCTTGTTTCTATCATGGTTAATTGCTATTCCACAAACTGTGAAGATGATTAATAAAGCTAAAATGCAGTGTGGAAACACATCCTGGCAGATCCAACTGTGGAAAATTGATTTTTTAATTAACCATGTTTTTGTCAATATAGGATCCATTGTCTTCTTTATGATGGCCCTGATTACATGTTTCCTGTTAATCATTTCTCTTTGGAGACACAACAGGCGGATGCAGTCTACTGTGTCAGGATTTAGAGACCTCAACTCAAAGGTTCATGTGAAGGCCATGAAAGTTTTAATTGCTTTCTTTGTCCTCTTGATCTTGTATTTCATAGGTATAAGCATACAATCATATTTCTCCATGATGGAAAGCAAAGTGCCCTTCCTTTTTGGTTTGACAGTCACCTCGCTGTATCCCTGCTCCCACTCATTTATTCTAATTCTAGCAAACAGTCAGCTGAAGCGAGCCTCTGTGAGAGCACTGCAGCTACTAAAGTGCTGGAAGGAAGAAGGTAATCTCGGAGCCACATAA
>zokor17
ATGCTGAACATAGCAGAAGGTGTCCTCCTGTTTGTTGCAACTACCGAGTCAGTGCTGGGAGTTTTAGGGAATGCATTTATTGGACTTGTGACCTGCGCTGACTGTTTAAGGCATAAGAAGTTCTCTGCAATTGACATTGTGCTCACTGGCTTGGTTATCTCCAGGATCGTTCTCACATGGATAGTACTTTCGGATGCATATGTAAAGGTATTTTCTCCACAATTGTATGCCTCTAGCAACCTACCTGAACCCATAATTTACTCATGGATAATTGTGAATCACATGAGTATCTGGTTCGCCACCAGCCTCAGCACCTTCTACTTCTTCAAGATAGCCAGCTTCTCTCACTACATATTTCTCTGGTTAAAGAGAAAATTTGACGCAATTTTTATCCTTCTGATTGGATGCTTGTTTCTATCATGGTTAATTGCTATTCCACAAACTGTGAAGATGATTAATAAAGCTAAAATGCAGTGTGGAAACACATCCTGGCAGATCCAACTGTGGAAAATTGATTTTTTAATTAACCATGTTTTTGTCAATATAGGATCCATTGTCTTCTTTATGATGGCCCTGATTACATGTTTCCTGTTAATCATTTCTCTTTGGAGACACAACAGGCGGATGCAGTCTACTGTGTCAGGATTTAGAGACCTCAACTCAAAGGTTCATGTGAAGGCCATGAAAGTTTTAATTGCTTTCTTTGTCCTCTTGATCTTGTATTTCATAGGTATAAGCATACAATCATATTTCTCCATGATGGAAAGCAAAGTGCCCTTCCTTTTTGGTTTGACAGTCACCTCGCTGTATCCCTGCTCCCACTCATTTATTCTAATTCTAGCAAACAGTCAGCTGAAGCGAGCCTCTGTGAGAGCACTGCAGCTACTAAAGTGCTGGAAGGAAGAAGGTAATCTCGGAGCCACATAA
>zokor18
ATGCTGAACATAGCAGAAGGTGTCCTCCTGTTTGTTGCAACTACCGAGTCAGTGCTGGGAGTTTTAGGGAATGCATTTATTGGACTTGTGACCTGCGCTGACTGTTTAAGGCATAAGAAGTTCTCTGCAATTGACATTGTGCTCACTGGCTTGGTTATCTCCAGGATCGTTCTCACATGGATAGTACTTTCGGATGCATATGTAAAGGTATTTTCTCCACAATTGTATGCCTCTAGCAACCTACCTGAACCCATAATTTACTCATGGATAATTGTGAATCACATGAGTATCTGGTTCGCCACCAGCCTCAGCACCTTCTACTTCTTCAAGATAGCCAGCTTCTCTCACTACATATTTCTCTGGTTAAAGAGAAAATTTGACGCAATTTTTATCCTTCTGATTGGATGCTTGTTTCTATCATGGTTAATTGCTATTCCACAAACTGTGAAGATGATTAATAAAGCTAAAATGCAGTGTGGAAACACATCCTGGCAGATCCAACTGTGGAAAATTGATTTTTTAATTAACCATGTTTTTGTCAATATAGGATCCATTGTCTTCTTTATGATGGCCCTGATTACATGTTTCCTGTTAATCATTTCTCTTTGGAGACACAACAGGCGGATGCAGTCTACTGTGTCAGGATTTAGAGACCTCAACTCAAAGGTTCATGTGAAGGCCATGAAAGTTTTAATTGCTTTCTTTGTCCTCTTGATCTTGTATTTCATAGGTATAAGCATACAATCATATTTCTCCATGATGGAAAGCAAAGTGCCCTTCCTTTTTGGTTTGACAGTCACCTCGCTGTATCCCTGCTCCCACTCATTTATTCTAATTCTAGCAAACAGTCAGCTGAAGCGAGCCTCTGTGAGAGCACTGCAGCTACTAAAGTGCTGGAAGGAAGAAGGTAATCTCGGAGCCACATAA
>zokor19
ATGCTGAACATAGCAGAAGGTGTCCTCCTGTTTGTTGCAACTACCGAGTCAGTGCTGGGAGTTTTAGGGAATGCATTTATTGGACTTGTGACCTGCGCTGACTGTTTAAGGCATAAGAAGTTCTCTGCAATTGACATTGTGCTCACTGGCTTGGTTATCTCCAGGATCGTTCTCACATGGATAGTACTTTCGGATGCATATGTAAAGGTATTTTCTCCACAATTGTATGCCTCTAGCAACCTACCTGAACCCATAATTTACTCATGGATAATTGTGAATCACATGAGTATCTGGTTCGCCACCAGCCTCAGCACCTTCTACTTCTTCAAGATAGCCAGCTTCTCTCACTACATATTTCTCTGGTTAAAGAGAAAATTTGACGCAATTTTTATCCTTCTGATTGGATGCTTGTTTCTATCATGGTTAATTGCTATTCCACAAACTGTGAAGATGATTAATAAAGCTAAAATGCAGTGTGGAAACACATCCTGGCAGATCCAACTGTGGAAAATTGATTTTTTAATTAACCATGTTTTTGTCAATATAGGATCCATTGTCTTCTTTATGATGGCCCTGATTACATGTTTCCTGTTAATCATTTCTCTTTGGAGACACAACAGGCGGATGCAGTCTACTGTGTCAGGATTTAGAGACCTCAACTCAAAGGTTCATGTGAAGGCCATGAAAGTTTTAATTGCTTTCTTTGTCCTCTTGATCTTGTATTTCATAGGTATAAGCATACAATCATATTTCTCCATGATGGAAAGCAAAGTGCCCTTCCTTTTTGGTTTGACAGTCACCTCGCTGTATCCCTGCTCCCACTCATTTATTCTAATTCTAGCAAACAGTCAGCTGAAGCGAGCCTCTGTGAGAGCACTGCAGCTACTAAAGTGCTGGAAGGAAGAAGGTAATCTCGGAGCCACATAA
>zokor20
ATGCTGAACATAGCAGAAGGTGTCCTCCTGTTTGTTGCAACTACCGAGTCAGTGCTGGGAGTTTTAGGGAATGCATTTATTGGACTTGTGACCTGCGCTGACTGTTTAAGGCATAAGAAGTTCTCTGCAATTGACATTGTGCTCACTGGCTTGGTTATCTCCAGGATCGTTCTCACATGGATAGTACTTTCGGATGCATATGTAAAGGTATTTTCTCCACAATTGTATGCCTCTAGCAACCTACCTGAACCCATAATTTACTCATGGATAATTGTGAATCACATGAGTATCTGGTTCGCCACCAGCCTCAGCACCTTCTACTTCTTCAAGATAGCCAGCTTCTCTCACTACATATTTCTCTGGTTAAAGAGAAAATTTGACGCAATTTTTATCCTTCTGATTGGATGCTTGTTTCTATCATGGTTAATTGCTATTCCACAAACTGTGAAGATGATTAATAAAGCTAAAATGCAGTGTGGAAACACATCCTGGCAGATCCAACTGTGGAAAATTGATTTTTTAATTAACCATGTTTTTGTCAATATAGGATCCATTGTCTTCTTTATGATGGCCCTGATTACATGTTTCCTGTTAATCATTTCTCTTTGGAGACACAACAGGCGGATGCAGTCTACTGTGTCAGGATTTAGAGACCTCAACTCAAAGGTTCATGTGAAGGCCATGAAAGTTTTAATTGCTTTCTTTGTCCTCTTGATCTTGTATTTCATAGGTATAAGCATACAGTCATATTTCTCCATGATGGAAAGCAAAGTGCCCTTCCTTTTTGGTTTGACAGTCACCTCGCTGTATCCCTGCTCCCACTCATTTATTCTAATTCTAGCAAACAGTCAGCTGAAGCGAGCCTCTGTGAGAGCACTGCAGCTACTAAAGTGCTGGAAGGAAGAAGGTAATCTCGGAGCCACATAA
>zokor21
ATGCTGAACATAGCAGAAGGTGTCCTCCTGTTTGTTGCAACTACCGAGTCAGTGCTGGGAGTTTTAGGGAATGCATTTATTGGACTTGTGACCTGCGCTGACTGTTTAAGGCATAAGAAGTTCTCTGCAATTGACATTGTGCTCACTGGCTTGGTTATCTCCAGGATCGTTCTCACATGGATAGTACTTTCGGATGCATATGTAAAGGTATTTTCTCCACAATTGTATGCCTCTAGCAACCTACCTGAACCCATAATTTACTCATGGATAATTGTGAATCACATGAGTATCTGGTTCGCCACCAGCCTCAGCACCTTCTACTTCTTCAAGATAGCCAGCTTCTCTCACTACATATTTCTCTGGTTAAAGAGAAAATTTGACGCAATTTTTATCCTTCTGATTGGATGCTTGTTTCTATCATGGTTAATTGCTATTCCACAAACTGTGAAGATGATTAATAAAGCTAAAATGCAGTGTGGAAACACATCCTGGCAGATCCAACTGTGGAAAATTGATTTTTTAATTAACCATGTTTTTGTCAATATAGGATCCATTGTCTTCTTTATGATGGCCCTGATTACATGTTTCCTGTTAATCATTTCTCTTTGGAGACACAACAGGCGGATGCAGTCTACTGTGTCAGGATTTAGAGACCTCAACTCAAAGGTTCATGTGAAGGCCATGAAAGTTTTAATTGCTTTCTTTGTCCTCTTGATCTTGTATTTCATAGGTATAAGCATACAATCATATTTCTCCATGATGGAAAGCAAAGTGCCCTTCCTTTTTGGTTTGACAGTCACCTCGCTGTATCCCTGCTCCCACTCATTTATTCTAATTCTAGCAAACAGTCAGCTGAAGCGAGCCTCTGTGAGAGCACTGCAGCTACTAAAGTGCTGGAAGGAAGAAGGTAATCTCGGAGCCACATAA
>zokor22
ATGCTGAACATAGCAGAAGGTGTCCTCCTGTTTGTTGCAACTACCGAGTCAGTGCTGGGAGTTTTAGGGAATGCATTTATTGGACTTGTGACCTGCGCTGACTGTTTAAGGCATAAGAAGTTCTCTGCAATTGACATTGTGCTCACTGGCTTGGTTATCTCCAGGATCGTTCTCACATGGATAGTACTTTCGGATGCATATGTAAAGGTATTTTCTCCACAATTGTATGCCTCTAGCAACCTACCTGAACCCATAATTTACTCATGGATAATTGTGAATCACATGAGTATCTGGTTCGCCACCAGCCTCAGCACCTTCTACTTCTTCAAGATAGCCAGCTTCTCTCACTACATATTTCTCTGGTTAAAGAGAAAATTTGACGCAATTTTTATCCTTCTGATTGGATGCTTGTTTCTATCATGGTTAATTGCTATTCCACAAACTGTGAAGATGATTAATAAAGCTAAAATGCAGTGTGGAAACACATCCTGGCAGATCCAACTGTGGAAAATTGATTTTTTAATTAACCATGTTTTTGTCAATATAGGATCCATTGTCTTCTTTATGATGGCCCTGATTACATGTTTCCTGTTAATCATTTCTCTTTGGAGACACAACAGGCGGATGCAGTCTACTGTGTCAGGATTTAGAGACCTCAACTCAAAGGTTCATGTGAAGGCCATGAAAGTTTTAATTGCTTTCTTTGTCCTCTTGATCTTGTATTTCATAGGTATAAGCATACAATCATATTTCTCCATGATGGAAAGCAAAGTGCCCTTCCTTTTTGGTTTGACAGTCACCTCGCTGTATCCCTGCTCCCACTCATTTATTCTAATTCTAGCAAACAGTCAGCTGAAGCGAGCCTCTGTGAGAGCACTGCAGCTACTAAAGTGCTGGAAGGAAGAAGGTAATCTCGGAGCCACATAA
>zokor23
ATGCTGAACATAGCAGAAGGTGTCCTCCTGTTTGTTGCAACTACCGAGTCAGTGCTGGGAGTTTTAGGGAATGCATTTATTGGACTTGTGACCTGCGCTGACTGTTTAAGGCATAAGAAGTTCTCTGCAATTGACATTGTGCTCACTGGCTTGGTTATCTCCAGGATCGTTCTCACATGGATAGTACTTTCGGATGCATATGTAAAGGTATTTTCTCCACAATTGTATGCCTCTAGCAACCTACCTGAACCCATAATTTACTCATGGATAATTGTGAATCACATGAGTATCTGGTTCGCCACCAGCCTCAGCACCTTCTACTTCTTCAAGATAGCCAGCTTCTCTCACTACATATTTCTCTGGTTAAAGAGAAAATTTGACGCAATTTTTATCCTTCTGATTGGATGCTTGTTTCTATCATGGTTAATTGCTATTCCACAAACTGTGAAGATGATTAATAAAGCTAAAATGCAGTGTGGAAACACATCCTGGCAGATCCAACTGTGGAAAATTGATTTTTTAATTAACCATGTTTTTGTCAATATAGGATCCATTGTCTTCTTTATGATGGCCCTGATTACATGTTTCCTGTTAATCATTTCTCTTTGGAGACACAACAGGCGGATGCAGTCTACTGTGTCAGGATTTAGAGACCTCAACTCAAAGGTTCATGTGAAGGCCATGAAAGTTTTAATTGCTTTCTTTGTCCTCTTGATCTTGTATTTCATAGGTATAAGCATACAATCATATTTCTCCATGATGGAAAGCAAAGTGCCCTTCCTTTTTGGTTTGACAGTCACCTCGCTGTATCCCTGCTCCCACTCATTTATTCTAATTCTAGCAAACAGTCAGCTGAAGCGAGCCTCTGTGAGAGCACTGCAGCTACTAAAGTGCTGGAAGGAAGAAGGTAATCTCGGAGCCACATAA
>zokor24
ATGCTGAACATAGCAGAAGGTGTCCTCCTGTTTGTTGCAACTACCGAGTCAGTGCTGGGAGTTTTAGGGAATGCATTTATTGGACTTGTGACCTGCGCTGACTGTTTAAGGCATAAGAAGTTCTCTGCAATTGACATTGTGCTCACTGGCTTGGTTATCTCCAGGATCGTTCTCACATGGATAGTACTTTCGGATGCATATGTAAAGGTATTTTCTCCACAATTGTATGCCTCTAGCAACCTACCTGAACCCATAATTTACTCATGGATAATTGTGAATCACATGAGTATCTGGTTCGCCACCAGCCTCAGCACCTTCTACTTCTTCAAGATAGCCAGCTTCTCTCACTACATATTTCTCTGGTTAAAGAGAAAATTTGACGCAATTTTTATCCTTCTGATTGGATGCTTGTTTCTATCATGGTTAATTGCTATTCCACAAACTGTGAAGATGATTAATAAAGCTAAAATGCAGTGTGGAAACACATCCTGGCAGATCCAACTGTGGAAAATTGATTTTTTAATTAACCATGTTTTTGTCAATATAGGATCCATTGTCTTCTTTATGATGGCCCTGATTACATGTTTCCTGTTAATCATTTCTCTTTGGAGACACAACAGGCGGATGCAGTCTACTGTGTCAGGATTTAGAGACCTCAACTCAAAGGTTCATGTGAAGGCCATGAAAGTTTTAATTGCTTTCTTTGTCCTCTTGATCTTGTATTTCATAGGTATAAGCATACAATCATATTTCTCCATGATGGAAAGCAAAGTGCCCTTCCTTTTTGGTTTGACAGTCACCTCGCTGTATCCCTGCTCCCACTCATTTATTCTAATTCTAGCAAACAGTCAGCTGAAGCGAGCCTCTGTGAGAGCACTGCAGCTACTAAAGTGCTGGAAGGAAGAAGGTAATCTCGGAGCCACATAA
>zokor25
ATGCTGAACATAGCAGAAGGTGTCCTCCTGTTTGTTGCAACTACCGAGTCAGTGCTGGGAGTTTTAGGGAATGCATTTATTGGACTTGTGACCTGCGCTGACTGTTTAAGGCATAAGAAGTTCTCTGCAATTGACATTGTGCTCACTGGCTTGGTTATCTCCAGGATCGTTCTCACATGGATAGTACTTTCGGATGCATATGTAAAGGTATTTTCTCCACAATTGTATGCCTCTAGCAACCTACCTGAACCCATAATTTACTCATGGATAATTGTGAATCACATGAGTATCTGGTTCGCCACCAGCCTCAGCACCTTCTACTTCTTCAAGATAGCCAGCTTCTCTCACTACATATTTCTCTGGTTAAAGAGAAAATTTGACGCAATTTTTATCCTTCTGATTGGATGCTTGTTTCTATCATGGTTAATTGCTATTCCACAAACTGTGAAGATGATTAATAAAGCTAAAATGCAGTGTGGAAACACATCCTGGCAGATCCAACTGTGGAAAATTGATTTTTTAATTAACCATGTTTTTGTCAATATAGGATCCATTGTCTTCTTTATGATGGCCCTGATTACATGTTTCCTGTTAATCATTTCTCTTTGGAGACACAACAGGCGGATGCAGTCTACTGTGTCAGGATTTAGAGACCTCAACTCAAAGGTTCATGTGAAGGCCATGAAAGTTTTAATTGCTTTCTTTGTCCTCTTGATCTTGTATTTCATAGGTATAAGCATACAATCATATTTCTCCATGATGGAAAGCAAAGTGCCCTTCCTTTTTGGTTTGACAGTCACCTCGCTGTATCCCTGCTCCCACTCATTTATTCTAATTCTAGCAAACAGTCAGCTGAAGCGAGCCTCTGTGAGAGCACTGCAGCTACTAAAGTGCTGGAAGGAAGAAGGTAATCTCGGAGCCACATAA
>zokor26
ATGCTGAACATAGCAGAAGGTGTCCTCCTGTTTGTTGCAACTACCGAGTCAGTGCTGGGAGTTTTAGGGAATGCATTTATTGGACTTGTGACCTGCGCTGACTGTTTAAGGCATAAGAAGTTCTCTGCAATTGACATTGTGCTCACTGGCTTGGTTATCTCCAGGATCGTTCTCACATGGATAGTACTTTCGGATGCATATGTAAAGGTATTTTCTCCACAATTGTATGCCTCTAGCAACCTACCTGAACCCATAATTTACTCATGGATAATTGTGAATCACATGAGTATCTGGTTCGCCACCAGCCTCAGCACCTTCTACTTCTTCAAGATAGCCAGCTTCTCTCACTACATATTTCTCTGGTTAAAGAGAAAATTTGACGCAATTTTTATCCTTCTGATTGGATGCTTGTTTCTATCATGGTTAATTGCTATTCCACAAACTGTGAAGATGATTAATAAAGCTAAAATGCAGTGTGGAAACACATCCTGGCAGATCCAACTGTGGAAAATTGATTTTTTAATTAACCATGTTTTTGTCAATATAGGATCCATTGTCTTCTTTATGATGGCCCTGATTACATGTTTCCTGTTAATCATTTCTCTTTGGAGACACAACAGGCGGATGCAGTCTACTGTGTCAGGATTTAGAGACCTCAACTCAAAGGTTCATGTGAAGGCCATGAAAGTTTTAATTGCTTTCTTTGTCCTCTTGATCTTGTATTTCATAGGTATAAGCATACAATCATATTTCTCCATGATGGAAAGCAAAGTGCCCTTCCTTTTTGGTTTGACAGTCACCTCGCTGTATCCCTGCTCCCACTCATTTATTCTAATTCTAGCAAACAGTCAGCTGAAGCGAGCCTCTGTGAGAGCACTGCAGCTACTAAAGTGCTGGAAGGAAGAAGGTAATCTCGGAGCCACATAA
>zokor27
ATGCTGAACATAGCAGAAGGTGTCCTCCTGTTTGTTGCAACTACCGAGTCAGTGCTGGGAGTTTTAGGGAATGCATTTATTGGACTTGTGACCTGCGCTGACTGTTTAAGGCATAAGAAGTTCTCTGCAATTGACATTGTGCTCACTGGCTTGGTTATCTCCAGGATCGTTCTCACATGGATAGTACTTTCGGATGCATATGTAAAGGTATTTTCTCCACAATTGTATGCCTCTAGCAACCTACCTGAACCCATAATTTACTCATGGATAATTGTGAATCACATGAGTATCTGGTTCGCCACCAGCCTCAGCACCTTCTACTTCTTCAAGATAGCCAGCTTCTCTCACTACATATTTCTCTGGTTAAAGAGAAAATTTGACGCAATTTTTATCCTTCTGATTGGATGCTTGTTTCTATCATGGTTAATTGCTATTCCACAAACTGTGAAGATGATTAATAAAGCTAAAATGCAGTGTGGAAACACATCCTGGCAGATCCAACTGTGGAAAATTGATTTTTTAATTAACCATGTTTTTGTCAATATAGGATCCATTGTCTTCTTTATGATGGCCCTGATTACATGTTTCCTGTTAATCATTTCTCTTTGGAGACACAACAGGCGGATGCAGTCTACTGTGTCAGGATTTAGAGACCTCAACTCAAAGGTTCATGTGAAGGCCATGAAAGTTTTAATTGCTTTCTTTGTCCTCTTGATCTTGTATTTCATAGGTATAAGCATACARTCATATTTCTCCATGATGGAAAGCAAAGTGCCCTTCCTTTTTGGTTTGACAGTCACCTCGCTGTATCCCTGCTCCCACTCATTTATTCTAATTCTAGCAAACAGTCAGCTGAAGCGAGCCTCTGTGAGAGCACTGCAGCTACTAAAGTGCTGGAAGGAAGAAGGTAATCTCGGAGCCACATAA
>zokor28
ATGCTGAACATAGCAGAAGGTGTCCTCCTGTTTGTTGCAACTACCGAGTCAGTGCTGGGAGTTTTAGGGAATGCATTTATTGGACTTGTGACCTGCGCTGACTGTTTAAGGCATAAGAAGTTCTCTGCAATTGACATTGTGCTCACTGGCTTGGTTATCTCCAGGATCGTTCTCACATGGATAGTACTTTCGGATGCATATGTAAAGGTATTTTCTCCACAATTGTATGCCTCTAGCAACCTACCTGAACCCATAATTTACTCATGGATAATTGTGAATCACATGAGTATCTGGTTCGCCACCAGCCTCAGCACCTTCTACTTCTTCAAGATAGCCAGCTTCTCTCACTACATATTTCTCTGGTTAAAGAGAAAATTTGACGCAATTTTTATCCTTCTGATTGGATGCTTGTTTCTATCATGGTTAATTGCTATTCCACAAACTGTGAAGATGATTAATAAAGCTAAAATGCAGTGTGGAAACACATCCTGGCAGATCCAACTGTGGAAAATTGATTTTTTAATTAACCATGTTTTTGTCAATATAGGATCCATTGTCTTCTTTATGATGGCCCTGATTACATGTTTCCTGTTAATCATTTCTCTTTGGAGACACAACAGGCGGATGCAGTCTACTGTGTCAGGATTTAGAGACCTCAACTCAAAGGTTCATGTGAAGGCCATGAAAGTTTTAATTGCTTTCTTTGTCCTCTTGATCTTGTATTTCATAGGTATAAGCATACAATCATATTTCTCCATGATGGAAAGCAAAGTGCCCTTCCTTTTTGGTTTGACAGTCACCTCGCTGTATCCCTGCTCCCACTCATTTATTCTAATTCTAGCAAACAGTCAGCTGAAGCGAGCCTCTGTGAGAGCACTGCAGCTACTAAAGTGCTGGAAGGAAGAAGGTAATCTCGGAGCCACATAA
>zokor29
ATGCTGAACATAGCAGAAGGTGTCCTCCTGTTTGTTGCAACTACCGAGTCAGTGCTGGGAGTTTTAGGGAATGCATTTATTGGACTTGTGACCTGCGCTGACTGTTTAAGGCATAAGAAGTTCTCTGCAATTGACATTGTGCTCACTGGCTTGGTTATCTCCAGGATCGTTCTCACATGGATAGTACTTTCGGATGCATATGTAAAGGTATTTTCTCCACAATTGTATGCCTCTAGCAACCTACCTGAACCCATAATTTACTCATGGATAATTGTGAATCACATGAGTATCTGGTTCGCCACCAGCCTCAGCACCTTCTACTTCTTCAAGATAGCCAGCTTCTCTCACTACATATTTCTCTGGTTAAAGAGAAAATTTGACGCAATTTTTATCCTTCTGATTGGATGCTTGTTTCTATCATGGTTAATTGCTATTCCACAAACTGTGAAGATGATTAATAAAGCTAAAATGCAGTGTGGAAACACATCCTGGCAGATCCAACTGTGGAAAATTGATTTTTTAATTAACCATGTTTTTGTCAATATAGGATCCATTGTCTTCTTTATGATGGCCCTGATTACATGTTTCCTGTTAATCATTTCTCTTTGGAGACACAACAGGCGGATGCAGTCTACTGTGTCAGGATTTAGAGACCTCAACTCAAAGGTTCATGTGAAGGCCATGAAAGTTTTAATTGCTTTCTTTGTCCTCTTGATCTTGTATTTCATAGGTATAAGCATACARTCATATTTCTCCATGATGGAAAGCAAAGTGCCCTTCCTTTTTGGTTTGACAGTCACCTCGCTGTATCCCTGCTCCCACTCATTTATTCTAATTCTAGCAAACAGTCAGCTGAAGCGAGCCTCTGTGAGAGCACTGCAGCTACTAAAGTGCTGGAAGGAAGAAGGTAATCTCGGAGCCACATAA
>zokor30
ATGCTGAACATAGCAGAAGGTGTCCTCCTGTTTGTTGCAACTACCGAGTCAGTGCTGGGAGTTTTAGGGAATGCATTTATTGGACTTGTGACCTGCGCTGACTGTTTAAGGCATAAGAAGTTCTCTGCAATTGACATTGTGCTCACTGGCTTGGTTATCTCCAGGATCGTTCTCACATGGATAGTACTTTCGGATGCATATGTAAAGGTATTTTCTCCACAATTGTATGCCTCTAGCAACCTACCTGAACCCATAATTTACTCATGGATAATTGTGAATCACATGAGTATCTGGTTCGCCACCAGCCTCAGCACCTTCTACTTCTTCAAGATAGCCAGCTTCTCTCACTACATATTTCTCTGGTTAAAGAGAAAATTTGACGCAATTTTTATCCTTCTGATTGGATGCTTGTTTCTATCATGGTTAATTGCTATTCCACAAACTGTGAAGATGATTAATAAAGCTAAAATGCAGTGTGGAAACACATCCTGGCAGATCCAACTGTGGAAAATTGATTTTTTAATTAACCATGTTTTTGTCAATATAGGATCCATTGTCTTCTTTATGATGGCCCTGATTACATGTTTCCTGTTAATCATTTCTCTTTGGAGACACAACAGGCGGATGCAGTCTACTGTGTCAGGATTTAGAGACCTCAACTCAAAGGTTCATGTGAAGGCCATGAAAGTTTTAATTGCTTTCTTTGTCCTCTTGATCTTGTATTTCATAGGTATAAGCATACAATCATATTTCTCCATGATGGAAAGCAAAGTGCCCTTCCTTTTTGGTTTGACAGTCACCTCGCTGTATCCCTGCTCCCACTCATTTATTCTAATTCTAGCAAACAGTCAGCTGAAGCGAGCCTCTGTGAGAGCACTGCAGCTACTAAAGTGCTGGAAGGAAGAAGGTAATCTCGGAGCCACATAA
>zokor31
ATGCTGAACATAGCAGAAGGTGTCCTCCTGTTTGTTGCAACTACCGAGTCAGTGCTGGGAGTTTTAGGGAATGCATTTATTGGACTTGTGACCTGCGCTGACTGTTTAAGGCATAAGAAGTTCTCTGCAATTGACATTGTGCTCACTGGCTTGGTTATCTCCAGGATCGTTCTCACATGGATAGTACTTTCGGATGCATATGTAAAGGTATTTTCTCCACAATTGTATGCCTCTAGCAACCTACCTGAACCCATAATTTACTCATGGATAATTGTGAATCACATGAGTATCTGGTTCGCCACCAGCCTCAGCACCTTCTACTTCTTCAAGATAGCCAGCTTCTCTCACTACATATTTCTCTGGTTAAAGAGAAAATTTGACGCAATTTTTATCCTTCTGATTGGATGCTTGTTTCTATCATGGTTAATTGCTATTCCACAAACTGTGAAGATGATTAATAAAGCTAAAATGCAGTGTGGAAACACATCCTGGCAGATCCAACTGTGGAAAATTGATTTTTTAATTAACCATGTTTTTGTCAATATAGGATCCATTGTCTTCTTTATGATGGCCCTGATTACATGTTTCCTGTTAATCATTTCTCTTTGGAGACACAACAGGCGGATGCAGTCTACTGTGTCAGGATTTAGAGACCTCAACTCAAAGGTTCATGTGAAGGCCATGAAAGTTTTAATTGCTTTCTTTGTCCTCTTGATCTTGTATTTCATAGGTATAAGCATACARTCATATTTCTCCATGATGGAAAGCAAAGTGCCCTTCCTTTTTGGTTTGACAGTCACCTCGCTGTATCCCTGCTCCCACTCATTTATTCTAATTCTAGCAAACAGTCAGCTGAAGCGAGCCTCTGTGAGAGCACTGCAGCTACTAAAGTGCTGGAAGGAAGAAGGTAATCTCGGAGCCACATAA
>zokor32
ATGCTGAACATAGCAGAAGGTGTCCTCCTGTTTGTTGCAACTACCGAGTCAGTGCTGGGAGTTTTAGGGAATGCATTTATTGGACTTGTGACCTGCGCTGACTGTTTAAGGCATAAGAAGTTCTCTGCAATTGACATTGTGCTCACTGGCTTGGTTATCTCCAGGATCGTTCTCACATGGATAGTACTTTCGGATGCATATGTAAAGGTATTTTCTCCACAATTGTATGCCTCTAGCAACCTACCTGAACCCATAATTTACTCATGGATAATTGTGAATCACATGAGTATCTGGTTCGCCACCAGCCTCAGCACCTTCTACTTCTTCAAGATAGCCAGCTTCTCTCACTACATATTTCTCTGGTTAAAGAGAAAATTTGACGCAATTTTTATCCTTCTGATTGGATGCTTGTTTCTATCATGGTTAATTGCTATTCCACAAACTGTGAAGATGATTAATAAAGCTAAAATGCAGTGTGGAAACACATCCTGGCAGATCCAACTGTGGAAAATTGATTTTTTAATTAACCATGTTTTTGTCAATATAGGATCCATTGTCTTCTTTATGATGGCCCTGATTACATGTTTCCTGTTAATCATTTCTCTTTGGAGACACAACAGGCGGATGCAGTCTACTGTGTCAGGATTTAGAGACCTCAACTCAAAGGTTCATGTGAAGGCCATGAAAGTTTTAATTGCTTTCTTTGTCCTCTTGATCTTGTATTTCATAGGTATAAGCATACAGTCATATTTCTCCATGATGGAAAGCAAAGTGCCCTTCCTTTTTGGTTTGACAGTCACCTCGCTGTATCCCTGCTCCCACTCATTTATTCTAATTCTAGCAAACAGTCAGCTGAAGCGAGCCTCTGTGAGAGCACTGCAGCTACTAAAGTGCTGGAAGGAAGAAGGTAATCTCGGAGCCACATAA
>zokor33
ATGCTGAACATAGCAGAAGGTGTCCTCCTGTTTGTTGCAACTACCGAGTCAGTGCTGGGAGTTTTAGGGAATGCATTTATTGGACTTGTGACCTGCGCTGACTGTTTAAGGCATAAGAAGTTCTCTGCAATTGACATTGTGCTCACTGGCTTGGTTATCTCCAGGATCGTTCTCACATGGATAGTACTTTCGGATGCATATGTAAAGGTATTTTCTCCACAATTGTATGCCTCTAGCAACCTACCTGAACCCATAATTTACTCATGGATAATTGTGAATCACATGAGTATCTGGTTCGCCACCAGCCTCAGCACCTTCTACTTCTTCAAGATAGCCAGCTTCTCTCACTACATATTTCTCTGGTTAAAGAGAAAATTTGACGCAATTTTTATCCTTCTGATTGGATGCTTGTTTCTATCATGGTTAATTGCTATTCCACAAACTGTGAAGATGATTAATAAAGCTAAAATGCAGTGTGGAAACACATCCTGGCAGATCCAACTGTGGAAAATTGATTTTTTAATTAACCATGTTTTTGTCAATATAGGATCCATTGTCTTCTTTATGATGGCCCTGATTACATGTTTCCTGTTAATCATTTCTCTTTGGAGACACAACAGGCGGATGCAGTCTACTGTGTCAGGATTTAGAGACCTCAACTCAAAGGTTCATGTGAAGGCCATGAAAGTTTTAATTGCTTTCTTTGTCCTCTTGATCTTGTATTTCATAGGTATAAGCATACAATCATATTTCTCCATGATGGAAAGCAAAGTGCCCTTCCTTTTTGGTTTGACAGTCACCTCGCTGTATCCCTGCTCCCACTCATTTATTCTAATTCTAGCAAACAGTCAGCTGAAGCGAGCCTCTGTGAGAGCACTGCAGCTACTAAAGTGCTGGAAGGAAGAAGGTAATCTCGGAGCCACATAA
>zokor34
ATGCTGAACATAGCAGAAGGTGTCCTCCTGTTTGTTGCAACTACCGAGTCAGTGCTGGGAGTTTTAGGGAATGCATTTATTGGACTTGTGACCTGCGCTGACTGTTTAAGGCATAAGAAGTTCTCTGCAATTGACATTGTGCTCACTGGCTTGGTTATCTCCAGGATCGTTCTCACATGGATAGTACTTTCGGATGCATATGTAAAGGTATTTTCTCCACAATTGTATGCCTCTAGCAACCTACCTGAACCCATAATTTACTCATGGATAATTGTGAATCACATGAGTATCTGGTTCGCCACCAGCCTCAGCACCTTCTACTTCTTCAAGATAGCCAGCTTCTCTCACTACATATTTCTCTGGTTAAAGAGAAAATTTGACGCAATTTTTATCCTTCTGATTGGATGCTTGTTTCTATCATGGTTAATTGCTATTCCACAAACTGTGAAGATGATTAATAAAGCTAAAATGCAGTGTGGAAACACATCCTGGCAGATCCAACTGTGGAAAATTGATTTTTTAATTAACCATGTTTTTGTCAATATAGGATCCATTGTCTTCTTTATGATGGCCCTGATTACATGTTTCCTGTTAATCATTTCTCTTTGGAGACACAACAGGCGGATGCAGTCTACTGTGTCAGGATTTAGAGACCTCAACTCAAAGGTTCATGTGAAGGCCATGAAAGTTTTAATTGCTTTCTTTGTCCTCTTGATCTTGTATTTCATAGGTATAAGCATACAGTCATATTTCTCCATGATGGAAAGCAAAGTGCCCTTCCTTTTTGGTTTGACAGTCACCTCGCTGTATCCCTGCTCCCACTCATTTATTCTAATTCTAGCAAACAGTCAGCTGAAGCGAGCCTCTGTGAGAGCACTGCAGCTACTAAAGTGCTGGAAGGAAGAAGGTAATCTCGGAGCCACATAA
>zokor35
ATGCTGAACATAGCAGAAGGTGTCCTCCTGTTTGTTGCAACTACCGAGTCAGTGCTGGGAGTTTTAGGGAATGCATTTATTGGACTTGTGACCTGCGCTGACTGTTTAAGGCATAAGAAGTTCTCTGCAATTGACATTGTGCTCACTGGCTTGGTTATCTCCAGGATCGTTCTCACATGGATAGTACTTTCGGATGCATATGTAAAGGTATTTTCTCCACAATTGTATGCCTCTAGCAACCTACCTGAACCCATAATTTACTCATGGATAATTGTGAATCACATGAGTATCTGGTTCGCCACCAGCCTCAGCACCTTCTACTTCTTCAAGATAGCCAGCTTCTCTCACTACATATTTCTCTGGTTAAAGAGAAAATTTGACGCAATTTTTATCCTTCTGATTGGATGCTTGTTTCTATCATGGTTAATTGCTATTCCACAAACTGTGAAGATGATTAATAAAGCTAAAATGCAGTGTGGAAACACATCCTGGCAGATCCAACTGTGGAAAATTGATTTTTTAATTAACCATGTTTTTGTCAATATAGGATCCATTGTCTTCTTTATGATGGCCCTGATTACATGTTTCCTGTTAATCATTTCTCTTTGGAGACACAACAGGCGGATGCAGTCTACTGTGTCAGGATTTAGAGACCTCAACTCAAAGGTTCATGTGAAGGCCATGAAAGTTTTAATTGCTTTCTTTGTCCTCTTGATCTTGTATTTCATAGGTATAAGCATACARTCATATTTCTCCATGATGGAAAGCAAAGTGCCCTTCCTTTTTGGTTTGACAGTCACCTCGCTGTATCCCTGCTCCCACTCATTTATTCTAATTCTAGCAAACAGTCAGCTGAAGCGAGCCTCTGTGAGAGCACTGCAGCTACTAAAGTGCTGGAAGGAAGAAGGTAATCTCGGAGCCACATAA
>zokor36
ATGCTGAACATAGCAGAAGGTGTCCTCCTGTTTGTTGCAACTACCGAGTCAGTGCTGGGAGTTTTAGGGAATGCATTTATTGGACTTGTGACCTGCGCTGACTGTTTAAGGCATAAGAAGTTCTCTGCAATTGACATTGTGCTCACTGGCTTGGTTATCTCCAGGATCGTTCTCACATGGATAGTACTTTCGGATGCATATGTAAAGGTATTTTCTCCACAATTGTATGCCTCTAGCAACCTACCTGAACCCATAATTTACTCATGGATAATTGTGAATCACATGAGTATCTGGTTCGCCACCAGCCTCAGCACCTTCTACTTCTTCAAGATAGCCAGCTTCTCTCACTACATATTTCTCTGGTTAAAGAGAAAATTTGACGCAATTTTTATCCTTCTGATTGGATGCTTGTTTCTATCATGGTTAATTGCTATTCCACAAACTGTGAAGATGATTAATAAAGCTAAAATGCAGTGTGGAAACACATCCTGGCAGATCCAACTGTGGAAAATTGATTTTTTAATTAACCATGTTTTTGTCAATATAGGATCCATTGTCTTCTTTATGATGGCCCTGATTACATGTTTCCTGTTAATCATTTCTCTTTGGAGACACAACAGGCGGATGCAGTCTACTGTGTCAGGATTTAGAGACCTCAACTCAAAGGTTCATGTGAAGGCCATGAAAGTTTTAATTGCTTTCTTTGTCCTCTTGATCTTGTATTTCATAGGTATAAGCATACAATCATATTTCTCCATGATGGAAAGCAAAGTGCCCTTCCTTTTTGGTTTGACAGTCACCTCGCTGTATCCCTGCTCCCACTCATTTATTCTAATTCTAGCAAACAGTCAGCTGAAGCGAGCCTCTGTGAGAGCACTGCAGCTACTAAAGTGCTGGAAGGAAGAAGGTAATCTCGGAGCCACATAA
>zokor37
ATGCTGAACATAGCAGAAGGTGTCCTCCTGTTTGTTGCAACTACCGAGTCAGTGCTGGGAGTTTTAGGGAATGCATTTATTGGACTTGTGACCTGCGCTGACTGTTTAAGGCATAAGAAGTTCTCTGCAATTGACATTGTGCTCACTGGCTTGGTTATCTCCAGGATCGTTCTCACATGGATAGTACTTTCGGATGCATATGTAAAGGTATTTTCTCCACAATTGTATGCCTCTAGCAACCTACCTGAACCCATAATTTACTCATGGATAATTGTGAATCACATGAGTATCTGGTTCGCCACCAGCCTCAGCACCTTCTACTTCTTCAAGATAGCCAGCTTCTCTCACTACATATTTCTCTGGTTAAAGAGAAAATTTGACGCAATTTTTATCCTTCTGATTGGATGCTTGTTTCTATCATGGTTAATTGCTATTCCACAAACTGTGAAGATGATTAATAAAGCTAAAATGCAGTGTGGAAACACATCCTGGCAGATCCAACTGTGGAAAATTGATTTTTTAATTAACCATGTTTTTGTCAATATAGGATCCATTGTCTTCTTTATGATGGCCCTGATTACATGTTTCCTGTTAATCATTTCTCTTTGGAGACACAACAGGCGGATGCAGTCTACTGTGTCAGGATTTAGAGACCTCAACTCAAAGGTTCATGTGAAGGCCATGAAAGTTTTAATTGCTTTCTTTGTCCTCTTGATCTTGTATTTCATAGGTATAAGCATACARTCATATTTCTCCATGATGGAAAGCAAAGTGCCCTTCCTTTTTGGTTTGACAGTCACCTCGCTGTATCCCTGCTCCCACTCATTTATTCTAATTCTAGCAAACAGTCAGCTGAAGCGAGCCTCTGTGAGAGCACTGCAGCTACTAAAGTGCTGGAAGGAAGAAGGTAATCTCGGAGCCACATAA
>zokor38
ATGCTGAACATAGCAGAAGGTGTCCTCCTGTTTGTTGCAACTACCGAGTCAGTGCTGGGAGTTTTAGGGAATGCATTTATTGGACTTGTGACCTGCGCTGACTGTTTAAGGCATAAGAAGTTCTCTGCAATTGACATTGTGCTCACTGGCTTGGTTATCTCCAGGATCGTTCTCACATGGATAGTACTTTCGGATGCATATGTAAAGGTATTTTCTCCACAATTGTATGCCTCTAGCAACCTACCTGAACCCATAATTTACTCATGGATAATTGTGAATCACATGAGTATCTGGTTCGCCACCAGCCTCAGCACCTTCTACTTCTTCAAGATAGCCAGCTTCTCTCACTACATATTTCTCTGGTTAAAGAGAAAATTTGACGCAATTTTTATCCTTCTGATTGGATGCTTGTTTCTATCATGGTTAATTGCTATTCCACAAACTGTGAAGATGATTAATAAAGCTAAAATGCAGTGTGGAAACACATCCTGGCAGATCCAACTGTGGAAAATTGATTTTTTAATTAACCATGTTTTTGTCAATATAGGATCCATTGTCTTCTTTATGATGGCCCTGATTACATGTTTCCTGTTAATCATTTCTCTTTGGAGACACAACAGGCGGATGCAGTCTACTGTGTCAGGATTTAGAGACCTCAACTCAAAGGTTCATGTGAAGGCCATGAAAGTTTTAATTGCTTTCTTTGTCCTCTTGATCTTGTATTTCATAGGTATAAGCATACAATCATATTTCTCCATGATGGAAAGCAAAGTGCCCTTCCTTTTTGGTTTGACAGTCACCTCGCTGTATCCCTGCTCCCACTCATTTATTCTAATTCTAGCAAACAGTCAGCTGAAGCGAGCCTCTGTGAGAGCACTGCAGCTACTAAAGTGCTGGAAGGAAGAAGGTAATCTCGGAGCCACATAA
>zokor39
ATGCTGAACATAGCAGAAGGTGTCCTCCTGTTTGTTGCAACTACCGAGTCAGTGCTGGGAGTTTTAGGGAATGCATTTATTGGACTTGTGACCTGCGCTGACTGTTTAAGGCATAAGAAGTTCTCTGCAATTGACATTGTGCTCACTGGCTTGGTTATCTCCAGGATCGTTCTCACATGGATAGTACTTTCGGATGCATATGTAAAGGTATTTTCTCCACAATTGTATGCCTCTAGCAACCTACCTGAACCCATAATTTACTCATGGATAATTGTGAATCACATGAGTATCTGGTTCGCCACCAGCCTCAGCACCTTCTACTTCTTCAAGATAGCCAGCTTCTCTCACTACATATTTCTCTGGTTAAAGAGAAAATTTGACGCAATTTTTATCCTTCTGATTGGATGCTTGTTTCTATCATGGTTAATTGCTATTCCACAAACTGTGAAGATGATTAATAAAGCTAAAATGCAGTGTGGAAACACATCCTGGCAGATCCAACTGTGGAAAATTGATTTTTTAATTAACCATGTTTTTGTCAATATAGGATCCATTGTCTTCTTTATGATGGCCCTGATTACATGTTTCCTGTTAATCATTTCTCTTTGGAGACACAACAGGCGGATGCAGTCTACTGTGTCAGGATTTAGAGACCTCAACTCAAAGGTTCATGTGAAGGCCATGAAAGTTTTAATTGCTTTCTTTGTCCTCTTGATCTTGTATTTCATAGGTATAAGCATACAATCATATTTCTCCATGATGGAAAGCAAAGTGCCCTTCCTTTTTGGTTTGACAGTCACCTCGCTGTATCCCTGCTCCCACTCATTTATTCTAATTCTAGCAAACAGTCAGCTGAAGCGAGCCTCTGTGAGAGCACTGCAGCTACTAAAGTGCTGGAAGGAAGAAGGTAATCTCGGAGCCACATAA
>zokor40
ATGCTGAACATAGCAGAAGGTGTCCTCCTGTTTGTTGCAACTACCGAGTCAGTGCTGGGAGTTTTAGGGAATGCATTTATTGGACTTGTGACCTGCGCTGACTGTTTAAGGCATAAGAAGTTCTCTGCAATTGACATTGTGCTCACTGGCTTGGTTATCTCCAGGATCGTTCTCACATGGATAGTACTTTCGGATGCATATGTAAAGGTATTTTCTCCACAATTGTATGCCTCTAGCAACCTACCTGAACCCATAATTTACTCATGGATAATTGTGAATCACATGAGTATCTGGTTCGCCACCAGCCTCAGCACCTTCTACTTCTTCAAGATAGCCAGCTTCTCTCACTACATATTTCTCTGGTTAAAGAGAAAATTTGACGCAATTTTTATCCTTCTGATTGGATGCTTGTTTCTATCATGGTTAATTGCTATTCCACAAACTGTGAAGATGATTAATAAAGCTAAAATGCAGTGTGGAAACACATCCTGGCAGATCCAACTGTGGAAAATTGATTTTTTAATTAACCATGTTTTTGTCAATATAGGATCCATTGTCTTCTTTATGATGGCCCTGATTACATGTTTCCTGTTAATCATTTCTCTTTGGAGACACAACAGGCGGATGCAGTCTACTGTGTCAGGATTTAGAGACCTCAACTCAAAGGTTCATGTGAAGGCCATGAAAGTTTTAATTGCTTTCTTTGTCCTCTTGATCTTGTATTTCATAGGTATAAGCATACAGTCATATTTCTCCATGATGGAAAGCAAAGTGCCCTTCCTTTTTGGTTTGACAGTCACCTCGCTGTATCCCTGCTCCCACTCATTTATTCTAATTCTAGCAAACAGTCAGCTGAAGCGAGCCTCTGTGAGAGCACTGCAGCTACTAAAGTGCTGGAAGGAAGAAGGTAATCTCGGAGCCACATAA
>zokor41
ATGCTGAACATAGCAGAAGGTGTCCTCCTGTTTGTTGCAACTACCGAGTCAGTGCTGGGAGTTTTAGGGAATGCATTTATTGGACTTGTGACCTGCGCTGACTGTTTAAGGCATAAGAAGTTCTCTGCAATTGACATTGTGCTCACTGGCTTGGTTATCTCCAGGATCGTTCTCACATGGATAGTACTTTCGGATGCATATGTAAAGGTATTTTCTCCACAATTGTATGCCTCTAGCAACCTACCTGAACCCATAATTTACTCATGGATAATTGTGAATCACATGAGTATCTGGTTCGCCACCAGCCTCAGCACCTTCTACTTCTTCAAGATAGCCAGCTTCTCTCACTACATATTTCTCTGGTTAAAGAGAAAATTTGACGCAATTTTTATCCTTCTGATTGGATGCTTGTTTCTATCATGGTTAATTGCTATTCCACAAACTGTGAAGATGATTAATAAAGCTAAAATGCAGTGTGGAAACACATCCTGGCAGATCCAACTGTGGAAAATTGATTTTTTAATTAACCATGTTTTTGTCAATATAGGATCCATTGTCTTCTTTATGATGGCCCTGATTACATGTTTCCTGTTAATCATTTCTCTTTGGAGACACAACAGGCGGATGCAGTCTACTGTGTCAGGATTTAGAGACCTCAACTCAAAGGTTCATGTGAAGGCCATGAAAGTTTTAATTGCTTTCTTTGTCCTCTTGATCTTGTATTTCATAGGTATAAGCATACAATCATATTTCTCCATGATGGAAAGCAAAGTGCCCTTCCTTTTTGGTTTGACAGTCACCTCGCTGTATCCCTGCTCCCACTCATTTATTCTAATTCTAGCAAACAGTCAGCTGAAGCGAGCCTCTGTGAGAGCACTGCAGCTACTAAAGTGCTGGAAGGAAGAAGGTAATCTCGGAGCCACATAA
>zokor42
ATGCTGAACATAGCAGAAGGTGTCCTCCTGTTTGTTGCAACTACCGAGTCAGTGCTGGGAGTTTTAGGGAATGCATTTATTGGACTTGTGACCTGCGCTGACTGTTTAAGGCATAAGAAGTTCTCTGCAATTGACATTGTGCTCACTGGCTTGGTTATCTCCAGGATCGTTCTCACATGGATAGTACTTTCGGATGCATATGTAAAGGTATTTTCTCCACAATTGTATGCCTCTAGCAACCTACCTGAACCCATAATTTACTCATGGATAATTGTGAATCACATGAGTATCTGGTTCGCCACCAGCCTCAGCACCTTCTACTTCTTCAAGATAGCCAGCTTCTCTCACTACATATTTCTCTGGTTAAAGAGAAAATTTGACGCAATTTTTATCCTTCTGATTGGATGCTTGTTTCTATCATGGTTAATTGCTATTCCACAAACTGTGAAGATGATTAATAAAGCTAAAATGCAGTGTGGAAACACATCCTGGCAGATCCAACTGTGGAAAATTGATTTTTTAATTAACCATGTTTTTGTCAATATAGGATCCATTGTCTTCTTTATGATGGCCCTGATTACATGTTTCCTGTTAATCATTTCTCTTTGGAGACACAACAGGCGGATGCAGTCTACTGTGTCAGGATTTAGAGACCTCAACTCAAAGGTTCATGTGAAGGCCATGAAAGTTTTAATTGCTTTCTTTGTCCTCTTGATCTTGTATTTCATAGGTATAAGCATACAATCATATTTCTCCATGATGGAAAGCAAAGTGCCCTTCCTTTTTGGTTTGACAGTCACCTCGCTGTATCCCTGCTCCCACTCATTTATTCTAATTCTAGCAAACAGTCAGCTGAAGCGAGCCTCTGTGAGAGCACTGCAGCTACTAAAGTGCTGGAAGGAAGAAGGTAATCTCGGAGCCACATAA
>zokor43
ATGCTGAACATAGCAGAAGGTGTCCTCCTGTTTGTTGCAACTACCGAGTCAGTGCTGGGAGTTTTAGGGAATGCATTTATTGGACTTGTGACCTGCGCTGACTGTTTAAGGCATAAGAAGTTCTCTGCAATTGACATTGTGCTCACTGGCTTGGTTATCTCCAGGATCGTTCTCACATGGATAGTACTTTCGGATGCATATGTAAAGGTATTTTCTCCACAATTGTATGCCTCTAGCAACCTACCTGAACCCATAATTTACTCATGGATAATTGTGAATCACATGAGTATCTGGTTCGCCACCAGCCTCAGCACCTTCTACTTCTTCAAGATAGCCAGCTTCTCTCACTACATATTTCTCTGGTTAAAGAGAAAATTTGACGCAATTTTTATCCTTCTGATTGGATGCTTGTTTCTATCATGGTTAATTGCTATTCCACAAACTGTGAAGATGATTAATAAAGCTAAAATGCAGTGTGGAAACACATCCTGGCAGATCCAACTGTGGAAAATTGATTTTTTAATTAACCATGTTTTTGTCAATATAGGATCCATTGTCTTCTTTATGATGGCCCTGATTACATGTTTCCTGTTAATCATTTCTCTTTGGAGACACAACAGGCGGATGCAGTCTACTGTGTCAGGATTTAGAGACCTCAACTCAAAGGTTCATGTGAAGGCCATGAAAGTTTTAATTGCTTTCTTTGTCCTCTTGATCTTGTATTTCATAGGTATAAGCATACAATCATATTTCTCCATGATGGAAAGCAAAGTGCCCTTCCTTTTTGGTTTGACAGTCACCTCGCTGTATCCCTGCTCCCACTCATTTATTCTAATTCTAGCAAACAGTCAGCTGAAGCGAGCCTCTGTGAGAGCACTGCAGCTACTAAAGTGCTGGAAGGAAGAAGGTAATCTCGGAGCCACATAA
>zokor44
ATGCTGAACATAGCAGAAGGTGTCCTCCTGTTTGTTGCAACTACCGAGTCAGTGCTGGGAGTTTTAGGGAATGCATTTATTGGACTTGTGACCTGCGCTGACTGTTTAAGGCATAAGAAGTTCTCTGCAATTGACATTGTGCTCACTGGCTTGGTTATCTCCAGGATCGTTCTCACATGGATAGTACTTTCGGATGCATATGTAAAGGTATTTTCTCCACAATTGTATGCCTCTAGCAACCTACCTGAACCCATAATTTACTCATGGATAATTGTGAATCACATGAGTATCTGGTTCGCCACCAGCCTCAGCACCTTCTACTTCTTCAAGATAGCCAGCTTCTCTCACTACATATTTCTCTGGTTAAAGAGAAAATTTGACGCAATTTTTATCCTTCTGATTGGATGCTTGTTTCTATCATGGTTAATTGCTATTCCACAAACTGTGAAGATGATTAATAAAGCTAAAATGCAGTGTGGAAACACATCCTGGCAGATCCAACTGTGGAAAATTGATTTTTTAATTAACCATGTTTTTGTCAATATAGGATCCATTGTCTTCTTTATGATGGCCCTGATTACATGTTTCCTGTTAATCATTTCTCTTTGGAGACACAACAGGCGGATGCAGTCTACTGTGTCAGGATTTAGAGACCTCAACTCAAAGGTTCATGTGAAGGCCATGAAAGTTTTAATTGCTTTCTTTGTCCTCTTGATCTTGTATTTCATAGGTATAAGCATACARTCATATTTCTCCATGATGGAAAGCAAAGTGCCCTTCCTTTTTGGTTTGACAGTCACCTCGCTGTATCCCTGCTCCCACTCATTTATTCTAATTCTAGCAAACAGTCAGCTGAAGCGAGCCTCTGTGAGAGCACTGCAGCTACTAAAGTGCTGGAAGGAAGAAGGTAATCTCGGAGCCACATAA
>zokor45
ATGCTGAACATAGCAGAAGGTGTCCTCCTGTTTGTTGCAACTACCGAGTCAGTGCTGGGAGTTTTAGGGAATGCATTTATTGGACTTGTGACCTGCGCTGACTGTTTAAGGCATAAGAAGTTCTCTGCAATTGACATTGTGCTCACTGGCTTGGTTATCTCCAGGATCGTTCTCACATGGATAGTACTTTCGGATGCATATGTAAAGGTATTTTCTCCACAATTGTATGCCTCTAGCAACCTACCTGAACCCATAATTTACTCATGGATAATTGTGAATCACATGAGTATCTGGTTCGCCACCAGCCTCAGCACCTTCTACTTCTTCAAGATAGCCAGCTTCTCTCACTACATATTTCTCTGGTTAAAGAGAAAATTTGACGCAATTTTTATCCTTCTGATTGGATGCTTGTTTCTATCATGGTTAATTGCTATTCCACAAACTGTGAAGATGATTAATAAAGCTAAAATGCAGTGTGGAAACACATCCTGGCAGATCCAACTGTGGAAAATTGATTTTTTAATTAACCATGTTTTTGTCAATATAGGATCCATTGTCTTCTTTATGATGGCCCTGATTACATGTTTCCTGTTAATCATTTCTCTTTGGAGACACAACAGGCGGATGCAGTCTACTGTGTCAGGATTTAGAGACCTCAACTCAAAGGTTCATGTGAAGGCCATGAAAGTTTTAATTGCTTTCTTTGTCCTCTTGATCTTGTATTTCATAGGTATAAGCATACARTCATATTTCTCCATGATGGAAAGCAAAGTGCCCTTCCTTTTTGGTTTGACAGTCACCTCGCTGTATCCCTGCTCCCACTCATTTATTCTAATTCTAGCAAACAGTCAGCTGAAGCGAGCCTCTGTGAGAGCACTGCAGCTACTAAAGTGCTGGAAGGAAGAAGGTAATCTCGGAGCCACATAA
>zokor46
ATGCTGAACATAGCAGAAGGTGTCCTCCTGTTTGTTGCAACTACCGAGTCAGTGCTGGGAGTTTTAGGGAATGCATTTATTGGACTTGTGACCTGCGCTGACTGTTTAAGGCATAAGAAGTTCTCTGCAATTGACATTGTGCTCACTGGCTTGGTTATCTCCAGGATCGTTCTCACATGGATAGTACTTTCGGATGCATATGTAAAGGTATTTTCTCCACAATTGTATGCCTCTAGCAACCTACCTGAACCCATAATTTACTCATGGATAATTGTGAATCACATGAGTATCTGGTTCGCCACCAGCCTCAGCACCTTCTACTTCTTCAAGATAGCCAGCTTCTCTCACTACATATTTCTCTGGTTAAAGAGAAAATTTGACGCAATTTTTATCCTTCTGATTGGATGCTTGTTTCTATCATGGTTAATTGCTATTCCACAAACTGTGAAGATGATTAATAAAGCTAAAATGCAGTGTGGAAACACATCCTGGCAGATCCAACTGTGGAAAATTGATTTTTTAATTAACCATGTTTTTGTCAATATAGGATCCATTGTCTTCTTTATGATGGCCCTGATTACATGTTTCCTGTTAATCATTTCTCTTTGGAGACACAACAGGCGGATGCAGTCTACTGTGTCAGGATTTAGAGACCTCAACTCAAAGGTTCATGTGAAGGCCATGAAAGTTTTAATTGCTTTCTTTGTCCTCTTGATCTTGTATTTCATAGGTATAAGCATACAATCATATTTCTCCATGATGGAAAGCAAAGTGCCCTTCCTTTTTGGTTTGACAGTCACCTCGCTGTATCCCTGCTCCCACTCATTTATTCTAATTCTAGCAAACAGTCAGCTGAAGCGAGCCTCTGTGAGAGCACTGCAGCTACTAAAGTGCTGGAAGGAAGAAGGTAATCTCGGAGCCACATAA
>zokor47
ATGCTGAACATAGCAGAAGGTGTCCTCCTGTTTGTTGCAACTACCGAGTCAGTGCTGGGAGTTTTAGGGAATGCATTTATTGGACTTGTGACCTGCGCTGACTGTTTAAGGCATAAGAAGTTCTCTGCAATTGACATTGTGCTCACTGGCTTGGTTATCTCCAGGATCGTTCTCACATGGATAGTACTTTCGGATGCATATGTAAAGGTATTTTCTCCACAATTGTATGCCTCTAGCAACCTACCTGAACCCATAATTTACTCATGGATAATTGTGAATCACATGAGTATCTGGTTCGCCACCAGCCTCAGCACCTTCTACTTCTTCAAGATAGCCAGCTTCTCTCACTACATATTTCTCTGGTTAAAGAGAAAATTTGACGCAATTTTTATCCTTCTGATTGGATGCTTGTTTCTATCATGGTTAATTGCTATTCCACAAACTGTGAAGATGATTAATAAAGCTAAAATGCAGTGTGGAAACACATCCTGGCAGATCCAACTGTGGAAAATTGATTTTTTAATTAACCATGTTTTTGTCAATATAGGATCCATTGTCTTCTTTATGATGGCCCTGATTACATGTTTCCTGTTAATCATTTCTCTTTGGAGACACAACAGGCGGATGCAGTCTACTGTGTCAGGATTTAGAGACCTCAACTCAAAGGTTCATGTGAAGGCCATGAAAGTTTTAATTGCTTTCTTTGTCCTCTTGATCTTGTATTTCATAGGTATAAGCATACARTCATATTTCTCCATGATGGAAAGCAAAGTGCCCTTCCTTTTTGGTTTGACAGTCACCTCGCTGTATCCCTGCTCCCACTCATTTATTCTAATTCTAGCAAACAGTCAGCTGAAGCGAGCCTCTGTGAGAGCACTGCAGCTACTAAAGTGCTGGAAGGAAGAAGGTAATCTCGGAGCCACATAA
>zokor48
ATGCTGAACATAGCAGAAGGTGTCCTCCTGTTTGTTGCAACTACCGAGTCAGTGCTGGGAGTTTTAGGGAATGCATTTATTGGACTTGTGACCTGCGCTGACTGTTTAAGGCATAAGAAGTTCTCTGCAATTGACATTGTGCTCACTGGCTTGGTTATCTCCAGGATCGTTCTCACATGGATAGTACTTTCGGATGCATATGTAAAGGTATTTTCTCCACAATTGTATGCCTCTAGCAACCTACCTGAACCCATAATTTACTCATGGATAATTGTGAATCACATGAGTATCTGGTTCGCCACCAGCCTCAGCACCTTCTACTTCTTCAAGATAGCCAGCTTCTCTCACTACATATTTCTCTGGTTAAAGAGAAAATTTGACGCAATTTTTATCCTTCTGATTGGATGCTTGTTTCTATCATGGTTAATTGCTATTCCACAAACTGTGAAGATGATTAATAAAGCTAAAATGCAGTGTGGAAACACATCCTGGCAGATCCAACTGTGGAAAATTGATTTTTTAATTAACCATGTTTTTGTCAATATAGGATCCATTGTCTTCTTTATGATGGCCCTGATTACATGTTTCCTGTTAATCATTTCTCTTTGGAGACACAACAGGCGGATGCAGTCTACTGTGTCAGGATTTAGAGACCTCAACTCAAAGGTTCATGTGAAGGCCATGAAAGTTTTAATTGCTTTCTTTGTCCTCTTGATCTTGTATTTCATAGGTATAAGCATACAATCATATTTCTCCATGATGGAAAGCAAAGTGCCCTTCCTTTTTGGTTTGACAGTCACCTCGCTGTATCCCTGCTCCCACTCATTTATTCTAATTCTAGCAAACAGTCAGCTGAAGCGAGCCTCTGTGAGAGCACTGCAGCTACTAAAGTGCTGGAAGGAAGAAGGTAATCTCGGAGCCACATAA
>zokor49
ATGCTGAACATAGCAGAAGGTGTCCTCCTGTTTGTTGCAACTACCGAGTCAGTGCTGGGAGTTTTAGGGAATGCATTTATTGGACTTGTGACCTGCGCTGACTGTTTAAGGCATAAGAAGTTCTCTGCAATTGACATTGTGCTCACTGGCTTGGTTATCTCCAGGATCGTTCTCACATGGATAGTACTTTCGGATGCATATGTAAAGGTATTTTCTCCACAATTGTATGCCTCTAGCAACCTACCTGAACCCATAATTTACTCATGGATAATTGTGAATCACATGAGTATCTGGTTCGCCACCAGCCTCAGCACCTTCTACTTCTTCAAGATAGCCAGCTTCTCTCACTACATATTTCTCTGGTTAAAGAGAAAATTTGACGCAATTTTTATCCTTCTGATTGGATGCTTGTTTCTATCATGGTTAATTGCTATTCCACAAACTGTGAAGATGATTAATAAAGCTAAAATGCAGTGTGGAAACACATCCTGGCAGATCCAACTGTGGAAAATTGATTTTTTAATTAACCATGTTTTTGTCAATATAGGATCCATTGTCTTCTTTATGATGGCCCTGATTACATGTTTCCTGTTAATCATTTCTCTTTGGAGACACAACAGGCGGATGCAGTCTACTGTGTCAGGATTTAGAGACCTCAACTCAAAGGTTCATGTGAAGGCCATGAAAGTTTTAATTGCTTTCTTTGTCCTCTTGATCTTGTATTTCATAGGTATAAGCATACARTCATATTTCTCCATGATGGAAAGCAAAGTGCCCTTCCTTTTTGGTTTGACAGTCACCTCGCTGTATCCCTGCTCCCACTCATTTATTCTAATTCTAGCAAACAGTCAGCTGAAGCGAGCCTCTGTGAGAGCACTGCAGCTACTAAAGTGCTGGAAGGAAGAAGGTAATCTCGGAGCCACATAA
>zokor50
ATGCTGAACATAGCAGAAGGTGTCCTCCTGTTTGTTGCAACTACCGAGTCAGTGCTGGGAGTTTTAGGGAATGCATTTATTGGACTTGTGACCTGCGCTGACTGTTTAAGGCATAAGAAGTTCTCTGCAATTGACATTGTGCTCACTGGCTTGGTTATCTCCAGGATCGTTCTCACATGGATAGTACTTTCGGATGCATATGTAAAGGTATTTTCTCCACAATTGTATGCCTCTAGCAACCTACCTGAACCCATAATTTACTCATGGATAATTGTGAATCACATGAGTATCTGGTTCGCCACCAGCCTCAGCACCTTCTACTTCTTCAAGATAGCCAGCTTCTCTCACTACATATTTCTCTGGTTAAAGAGAAAATTTGACGCAATTTTTATCCTTCTGATTGGATGCTTGTTTCTATCATGGTTAATTGCTATTCCACAAACTGTGAAGATGATTAATAAAGCTAAAATGCAGTGTGGAAACACATCCTGGCAGATCCAACTGTGGAAAATTGATTTTTTAATTAACCATGTTTTTGTCAATATAGGATCCATTGTCTTCTTTATGATGGCCCTGATTACATGTTTCCTGTTAATCATTTCTCTTTGGAGACACAACAGGCGGATGCAGTCTACTGTGTCAGGATTTAGAGACCTCAACTCAAAGGTTCATGTGAAGGCCATGAAAGTTTTAATTGCTTTCTTTGTCCTCTTGATCTTGTATTTCATAGGTATAAGCATACAATCATATTTCTCCATGATGGAAAGCAAAGTGCCCTTCCTTTTTGGTTTGACAGTCACCTCGCTGTATCCCTGCTCCCACTCATTTATTCTAATTCTAGCAAACAGTCAGCTGAAGCGAGCCTCTGTGAGAGCACTGCAGCTACTAAAGTGCTGGAAGGAAGAAGGTAATCTCGGAGCCACATAA
>zokor51
ATGCTGAACATAGCAGAAGGTGTCCTCCTGTTTGTTGCAACTACCGAGTCAGTGCTGGGAGTTTTAGGGAATGCATTTATTGGACTTGTGACCTGCGCTGACTGTTTAAGGCATAAGAAGTTCTCTGCAATTGACATTGTGCTCACTGGCTTGGTTATCTCCAGGATCGTTCTCACATGGATAGTACTTTCGGATGCATATGTAAAGGTATTTTCTCCACAATTGTATGCCTCTAGCAACCTACCTGAACCCATAATTTACTCATGGATAATTGTGAATCACATGAGTATCTGGTTCGCCACCAGCCTCAGCACCTTCTACTTCTTCAAGATAGCCAGCTTCTCTCACTACATATTTCTCTGGTTAAAGAGAAAATTTGACGCAATTTTTATCCTTCTGATTGGATGCTTGTTTCTATCATGGTTAATTGCTATTCCACAAACTGTGAAGATGATTAATAAAGCTAAAATGCAGTGTGGAAACACATCCTGGCAGATCCAACTGTGGAAAATTGATTTTTTAATTAACCATGTTTTTGTCAATATAGGATCCATTGTCTTCTTTATGATGGCCCTGATTACATGTTTCCTGTTAATCATTTCTCTTTGGAGACACAACAGGCGGATGCAGTCTACTGTGTCAGGATTTAGAGACCTCAACTCAAAGGTTCATGTGAAGGCCATGAAAGTTTTAATTGCTTTCTTTGTCCTCTTGATCTTGTATTTCATAGGTATAAGCATACAATCATATTTCTCCATGATGGAAAGCAAAGTGCCCTTCCTTTTTGGTTTGACAGTCACCTCGCTGTATCCCTGCTCCCACTCATTTATTCTAATTCTAGCAAACAGTCAGCTGAAGCGAGCCTCTGTGAGAGCACTGCAGCTACTAAAGTGCTGGAAGGAAGAAGGTAATCTCGGAGCCACATAA
>zokor52
ATGCTGAACATAGCAGAAGGTGTCCTCCTGTTTGTTGCAACTACCGAGTCAGTGCTGGGAGTTTTAGGGAATGCATTTATTGGACTTGTGACCTGCGCTGACTGTTTAAGGCATAAGAAGTTCTCTGCAATTGACATTGTGCTCACTGGCTTGGTTATCTCCAGGATCGTTCTCACATGGATAGTACTTTCGGATGCATATGTAAAGGTATTTTCTCCACAATTGTATGCCTCTAGCAACCTACCTGAACCCATAATTTACTCATGGATAATTGTGAATCACATGAGTATCTGGTTCGCCACCAGCCTCAGCACCTTCTACTTCTTCAAGATAGCCAGCTTCTCTCACTACATATTTCTCTGGTTAAAGAGAAAATTTGACGCAATTTTTATCCTTCTGATTGGATGCTTGTTTCTATCATGGTTAATTGCTATTCCACAAACTGTGAAGATGATTAATAAAGCTAAAATGCAGTGTGGAAACACATCCTGGCAGATCCAACTGTGGAAAATTGATTTTTTAATTAACCATGTTTTTGTCAATATAGGATCCATTGTCTTCTTTATGATGGCCCTGATTACATGTTTCCTGTTAATCATTTCTCTTTGGAGACACAACAGGCGGATGCAGTCTACTGTGTCAGGATTTAGAGACCTCAACTCAAAGGTTCATGTGAAGGCCATGAAAGTTTTAATTGCTTTCTTTGTCCTCTTGATCTTGTATTTCATAGGTATAAGCATACAATCATATTTCTCCATGATGGAAAGCAAAGTGCCCTTCCTTTTTGGTTTGACAGTCACCTCGCTGTATCCCTGCTCCCACTCATTTATTCTAATTCTAGCAAACAGTCAGCTGAAGCGAGCCTCTGTGAGAGCACTGCAGCTACTAAAGTGCTGGAAGGAAGAAGGTAATCTCGGAGCCACATAA
>zokor53
ATGCTGAACATAGCAGAAGGTGTCCTCCTGTTTGTTGCAACTACCGAGTCAGTGCTGGGAGTTTTAGGGAATGCATTTATTGGACTTGTGACCTGCGCTGACTGTTTAAGGCATAAGAAGTTCTCTGCAATTGACATTGTGCTCACTGGCTTGGTTATCTCCAGGATCGTTCTCACATGGATAGTACTTTCGGATGCATATGTAAAGGTATTTTCTCCACAATTGTATGCCTCTAGCAACCTACCTGAACCCATAATTTACTCATGGATAATTGTGAATCACATGAGTATCTGGTTCGCCACCAGCCTCAGCACCTTCTACTTCTTCAAGATAGCCAGCTTCTCTCACTACATATTTCTCTGGTTAAAGAGAAAATTTGACGCAATTTTTATCCTTCTGATTGGATGCTTGTTTCTATCATGGTTAATTGCTATTCCACAAACTGTGAAGATGATTAATAAAGCTAAAATGCAGTGTGGAAACACATCCTGGCAGATCCAACTGTGGAAAATTGATTTTTTAATTAACCATGTTTTTGTCAATATAGGATCCATTGTCTTCTTTATGATGGCCCTGATTACATGTTTCCTGTTAATCATTTCTCTTTGGAGACACAACAGGCGGATGCAGTCTACTGTGTCAGGATTTAGAGACCTCAACTCAAAGGTTCATGTGAAGGCCATGAAAGTTTTAATTGCTTTCTTTGTCCTCTTGATCTTGTATTTCATAGGTATAAGCATACAATCATATTTCTCCATGATGGAAAGCAAAGTGCCCTTCCTTTTTGGTTTGACAGTCACCTCGCTGTATCCCTGCTCCCACTCATTTATTCTAATTCTAGCAAACAGTCAGCTGAAGCGAGCCTCTGTGAGAGCACTGCAGCTACTAAAGTGCTGGAAGGAAGAAGGTAATCTCGGAGCCACATAA
>zokor54
ATGCTGAACATAGCAGAAGGTGTCCTCCTGTTTGTTGCAACTACCGAGTCAGTGCTGGGAGTTTTAGGGAATGCATTTATTGGACTTGTGACCTGCGCTGACTGTTTAAGGCATAAGAAGTTCTCTGCAATTGACATTGTGCTCACTGGCTTGGTTATCTCCAGGATCGTTCTCACATGGATAGTACTTTCGGATGCATATGTAAAGGTATTTTCTCCACAATTGTATGCCTCTAGCAACCTACCTGAACCCATAATTTACTCATGGATAATTGTGAATCACATGAGTATCTGGTTCGCCACCAGCCTCAGCACCTTCTACTTCTTCAAGATAGCCAGCTTCTCTCACTACATATTTCTCTGGTTAAAGAGAAAATTTGACGCAATTTTTATCCTTCTGATTGGATGCTTGTTTCTATCATGGTTAATTGCTATTCCACAAACTGTGAAGATGATTAATAAAGCTAAAATGCAGTGTGGAAACACATCCTGGCAGATCCAACTGTGGAAAATTGATTTTTTAATTAACCATGTTTTTGTCAATATAGGATCCATTGTCTTCTTTATGATGGCCCTGATTACATGTTTCCTGTTAATCATTTCTCTTTGGAGACACAACAGGCGGATGCAGTCTACTGTGTCAGGATTTAGAGACCTCAACTCAAAGGTTCATGTGAAGGCCATGAAAGTTTTAATTGCTTTCTTTGTCCTCTTGATCTTGTATTTCATAGGTATAAGCATACAATCATATTTCTCCATGATGGAAAGCAAAGTGCCCTTCCTTTTTGGTTTGACAGTCACCTCGCTGTATCCCTGCTCCCACTCATTTATTCTAATTCTAGCAAACAGTCAGCTGAAGCGAGCCTCTGTGAGAGCACTGCAGCTACTAAAGTGCTGGAAGGAAGAAGGTAATCTCGGAGCCACATAA
>zokor55
ATGCTGAACATAGCAGAAGGTGTCCTCCTGTTTGTTGCAACTACCGAGTCAGTGCTGGGAGTTTTAGGGAATGCATTTATTGGACTTGTGACCTGCGCTGACTGTTTAAGGCATAAGAAGTTCTCTGCAATTGACATTGTGCTCACTGGCTTGGTTATCTCCAGGATCGTTCTCACATGGATAGTACTTTCGGATGCATATGTAAAGGTATTTTCTCCACAATTGTATGCCTCTAGCAACCTACCTGAACCCATAATTTACTCATGGATAATTGTGAATCACATGAGTATCTGGTTCGCCACCAGCCTCAGCACCTTCTACTTCTTCAAGATAGCCAGCTTCTCTCACTACATATTTCTCTGGTTAAAGAGAAAATTTGACGCAATTTTTATCCTTCTGATTGGATGCTTGTTTCTATCATGGTTAATTGCTATTCCACAAACTGTGAAGATGATTAATAAAGCTAAAATGCAGTGTGGAAACACATCCTGGCAGATCCAACTGTGGAAAATTGATTTTTTAATTAACCATGTTTTTGTCAATATAGGATCCATTGTCTTCTTTATGATGGCCCTGATTACATGTTTCCTGTTAATCATTTCTCTTTGGAGACACAACAGGCGGATGCAGTCTACTGTGTCAGGATTTAGAGACCTCAACTCAAAGGTTCATGTGAAGGCCATGAAAGTTTTAATTGCTTTCTTTGTCCTCTTGATCTTGTATTTCATAGGTATAAGCATACAGTCATATTTCTCCATGATGGAAAGCAAAGTGCCCTTCCTTTTTGGTTTGACAGTCACCTCGCTGTATCCCTGCTCCCACTCATTTATTCTAATTCTAGCAAACAGTCAGCTGAAGCGAGCCTCTGTGAGAGCACTGCAGCTACTAAAGTGCTGGAAGGAAGAAGGTAATCTCGGAGCCACATAA
>zokor56
ATGCTGAACATAGCAGAAGGTGTCCTCCTGTTTGTTGCAACTACCGAGTCAGTGCTGGGAGTTTTAGGGAATGCATTTATTGGACTTGTGACCTGCGCTGACTGTTTAAGGCATAAGAAGTTCTCTGCAATTGACATTGTGCTCACTGGCTTGGTTATCTCCAGGATCGTTCTCACATGGATAGTACTTTCGGATGCATATGTAAAGGTATTTTCTCCACAATTGTATGCCTCTAGCAACCTACCTGAACCCATAATTTACTCATGGATAATTGTGAATCACATGAGTATCTGGTTCGCCACCAGCCTCAGCACCTTCTACTTCTTCAAGATAGCCAGCTTCTCTCACTACATATTTCTCTGGTTAAAGAGAAAATTTGACGCAATTTTTATCCTTCTGATTGGATGCTTGTTTCTATCATGGTTAATTGCTATTCCACAAACTGTGAAGATGATTAATAAAGCTAAAATGCAGTGTGGAAACACATCCTGGCAGATCCAACTGTGGAAAATTGATTTTTTAATTAACCATGTTTTTGTCAATATAGGATCCATTGTCTTCTTTATGATGGCCCTGATTACATGTTTCCTGTTAATCATTTCTCTTTGGAGACACAACAGGCGGATGCAGTCTACTGTGTCAGGATTTAGAGACCTCAACTCAAAGGTTCATGTGAAGGCCATGAAAGTTTTAATTGCTTTCTTTGTCCTCTTGATCTTGTATTTCATAGGTATAAGCATACARTCATATTTCTCCATGATGGAAAGCAAAGTGCCCTTCCTTTTTGGTTTGACAGTCACCTCGCTGTATCCCTGCTCCCACTCATTTATTCTAATTCTAGCAAACAGTCAGCTGAAGCGAGCCTCTGTGAGAGCACTGCAGCTACTAAAGTGCTGGAAGGAAGAAGGTAATCTCGGAGCCACATAA

zTas2r108:
>zokor01
ATGCTCCAGGGGCTGCCTTTATTTGTTTTTGCTGCCTCAGTTGTTTTTAATTTTGTAGGAATCCTTGTTAATCTGTTCATTATAGTGGCTATTTACAAGACTTGGGTCAAAAGTCACAGAATCTCCTCTTCAGATAGGATTCTGCTCAGCTTGGCCATCACCAGAGCTTTTACTTTGGTATTGTTTCTACTGAAAATGGTCTACATATCTTCAAATGGTGAAAGGTCAGTCTACTTTTCCACATTTTTTCTATTCTGCTGGAAGTTTTTAGACTCTAACAGTCTCTGGTTAGTGACCTTGCTCAACAGCTTGTACTGCGTGAAGATTACTAACTTCCAATACCCAGTGTTTCTCCTGTTGAAACGGAAGATTTCTGCCAAGGTCACGAGACTGCTGCTGGCCTGTCTGCTGATTTCTGCTCTCACCACTCTCCTGTATCTTGTGTTCAGACAGATATCCAGTTTCCCTGAGCACATGACTGGGAGGAATGACACGCTGTTTGACCTCAGAGAGGGCATCTTGACCTTGGTGGCCTCTTTGGTCTTGAGCTCATTATTTCAGTTTGTGCTCAATGTGACTTTTGCTTCGATGTTAATACATTCCTTGAGAAGACATATACAGAGGATGCAGAAAAACTCCACTGGCTTTTGGAATCCCCAAACTGAAGCTCACGTGGGTGCTATGAAGCTGATGGTCTGCTTCCTTGTGCTCTACATTCCGTATTCGGTTGCTGCCCTGCTGTATGTCCCTTCTTCTGTACAGAAGGATCTGAGAGCCCACACTGCTTGGGTATTTATTACTGCTGCTTACCCACCAGGACATTCTGTTCTCATTGTTCTCACACATACCAAGCTAAGAACCAAAGCGAAGAGGATTCTTTGTTTCTACAAATAG
>zokor02
ATGCTCCAGGGGCTGCCTTTATTTGTTTTTGCTGCCTCAGTTGTTTTTAATTTTGTAGGAATCCTTGTTAATCTGTTCATTATAGTGGCTATTTACAAGACTTGGGTCAAAAGTCACAGAATCTCCTCTTCAGATAGGATTCTGCTCAGCTTGGCCATCACCAGAGCTTTTRCTTTGGTATTGTTTCTACTGAAAATGGTCTACATATCTTCAAATGGTGAAAGGTCAGTCTACTTTTCCACATTTTTTCTATTCTGCTGGAAGTTTTTAGACTCTAACAGTCTCTGGTTAGTGACCTTGCTCAACAGCTTGTACTGCGTGAAGATTACTAACTTCCAATACCCAGTGTTTCTCCTGTTGAAACGGAAGATTTCTGCCAAGGTCACGAGACTGCTGCTGGCCTGTCTGCTGATTTCTGCTCTCACCACTCTCCTGTATCTTGTGTTCAGACAGATATCCAGTTTCCCTGAGCACATGACTGGGAGGAATGACACGCTGTTTGACCTCAGAGAGGGCATCTTGACCTTGGTGGCCTCTTTGGTCTTGAGCTCATTATTTCAGTTTGTGCTCAATGTGACTTTTGCTTCGATGTTAATACATTCCTTGAGAAGACATATACAGAGGATGCAGAAAAACTCCACTGGCTTTTGGAATCCCCAAACTGAAGCTCACGTGGGTGCTATGAAGCTGATGGTCTGCTTCCTTGTGCTCTACATTCCGTATTCGGTTGCTGCCCTGCTGTATGTCCCTTCTTCTGTACAGAAGGATCTGAGAGCCCACACTGCTTGGGTATTTATTACTGCTGCTTACCCACCAGGACATTCTGTTCTCATTGTTCTCACACATACCAAGCTAAGAACCAAAGCGAAGAGGATTCTTTGTTTCTACAAATAG
>zokor03
ATGCTCCAGGGGCTGCCTTTATTTGTTTTTGCTGCCTCAGTTGTTTTTAATTTTGTAGGAATCCTTGTTAATCTGTTCATTATAGTGGCTATTTACAAGACTTGGGTCAAAAGTCACAGAATCTCCTCTTCAGATAGGATTCTGCTCAGCTTGGCCATCACCAGAGCTTTTACTTTGGTATTGTTTCTACTGAAAATGGTCTACATATCTTCAAATGGTGAAAGGTCAGTCTACTTTTCCACATTTTTTCTATTCTGCTGGAAGTTTTTAGACTCTAACAGTCTCTGGTTAGTGACCTTGCTCAACAGCTTGTACTGCGTGAAGATTACTAACTTCCAATACCCAGTGTTTCTCCTGTTGAAACGGAAGATTTCTGCCAAGGTCACGAGACTGCTGCTGGCCTGTCTGCTGATTTCTGCTCTCACCACTCTCCTGTATCTTGTGTTCAGACAGATATCCAGTTTCCCTGAGCACATGACTGGGAGGAATGACACGCTGTTTGACCTCAGAGAGGGCATCTTGACCTTGGTGGCCTCTTTGGTCTTGAGCTCATTATTTCAGTTTGTGCTCAATGTGACTTTTGCTTCGATGTTAATACATTCCTTGAGAAGACATATACAGAGGATGCAGAAAAACTCCACTGGCTTTTGGAATCCCCAAACTGAAGCTCACGTGGGTGCTATGAAGCTGATGGTCTGCTTCCTTGTGCTCTACATTCCGTATTCGGTTGCTGCCCTGCTGTATGTCCCTTCTTCTGTACAGAAGGATCTGAGAGCCCACACTGCTTGGGTATTTATTACTGCTGCTTACCCACCAGGACATTCTGTTCTCATTGTTCTCACACATACCAAGCTAAGAACCAAAGCGAAGAGGATTCTTTGTTTCTACAAATAG
>zokor04
ATGCTCCAGGGGCTGCCTTTATTTGTTTTTGCTGCCTCAGTTGTTTTTAATTTTGTAGGAATCCTTGTTAATCTGTTCATTATAGTGGCTATTTACAAGACTTGGGTCAAAAGTCACAGAATCTCCTCTTCAGATAGGATTCTGCTCAGCTTGGCCATCACCAGAGCTTTTACTTTGGTATTGTTTCTACTGAAAATGGTCTACATATCTTCAAATGGTGAAAGGTCAGTCTACTTTTCCACATTTTTTCTATTCTGCTGGAAGTTTTTAGACTCTAACAGTCTCTGGTTAGTGACCTTGCTCAACAGCTTGTACTGCGTGAAGATTACTAACTTCCAATACCCAGTGTTTCTCCTGTTGAAACGGAAGATTTCTGCCAAGGTCACGAGACTGCTGCTGGCCTGTCTGCTGATTTCTGCTCTCACCACTCTCCTGTATCTTGTGTTCAGACAGATATCCAGTTTCCCTGAGCACATGACTGGGAGGAATGACACGCTGTTTGACCTCAGAGAGGGCATCTTGACCTTGGTGGCCTCTTTGGTCTTGAGCTCATTATTTCAGTTTGTGCTCAATGTGACTTTTGCTTCGATGTTAATACATTCCTTGAGAAGACATATACAGAGGATGCAGAAAAACTCCACTGGCTTTTGGAATCCCCAAACTGAAGCTCACGTGGGTGCTATGAAGCTGATGGTCTGCTTCCTTGTGCTCTACATTCCGTATTCGGTTGCTGCCCTGCTGTATGTCCCTTCTTCTGTACAGAAGGATCTGAGAGCCCACACTGCTTGGGTATTTATTACTGCTGCTTACCCACCAGGACATTCTGTTCTCATTGTTCTCACACATACCAAGCTAAGAACCAAAGCGAAGAGGATTCTTTGTTTCTACAAATAG
>zokor05
ATGCTCCAGGGGCTGCCTTTATTTGTTTTTGCTGCCTCAGTTGTTTTTAATTTTGTAGGAATCCTTGTTAATCTGTTCATTATAGTGGCTATTTACAAGACTTGGGTCAAAAGTCACAGAATCTCCTCTTCAGATAGGATTCTGCTCAGCTTGGCCATCACCAGAGCTTTTACTTTGGTATTGTTTCTACTGAAAATGGTCTACATATCTTCAAATGGTGAAAGGTCAGTCTACTTTTCCACATTTTTTCTATTCTGCTGGAAGTTTTTAGACTCTAACAGTCTCTGGTTAGTGACCTTGCTCAACAGCTTGTACTGCGTGAAGATTACTAACTTCCAATACCCAGTGTTTCTCCTGTTGAAACGGAAGATTTCTGCCAAGGTCACGAGACTGCTGCTGGCCTGTCTGCTGATTTCTGCTCTCACCACTCTCCTGTATCTTGTGTTCAGACAGATATCCAGTTTCCCTGAGCACATGACTGGGAGGAATGACACGCTGTTTGACCTCAGAGAGGGCATCTTGACCTTGGTGGCCTCTTTGGTCTTGAGCTCATTATTTCAGTTTGTGCTCAATGTGACTTTTGCTTCGATGTTAATACATTCCTTGAGAAGACATATACAGAGGATGCAGAAAAACTCCACTGGCTTTTGGAATCCCCAAACTGAAGCTCACGTGGGTGCTATGAAGCTGATGGTCTGCTTCCTTGTGCTCTACATTCCGTATTCGGTTGCTGCCCTGCTGTATGTCCCTTCTTCTGTACAGAAGGATCTGAGAGCCCACACTGCTTGGGTATTTATTACTGCTGCTTACCCACCAGGACATTCTGTTCTCATTGTTCTCACACATACCAAGCTAAGAACCAAAGCGAAGAGGATTCTTTGTTTCTACAAATAG
>zokor06
ATGCTCCAGGGGCTGCCTTTATTTGTTTTTGCTGCCTCAGTTGTTTTTAATTTTGTAGGAATCCTTGTTAATCTGTTCATTATAGTGGCTATTTACAAGACTTGGGTCAAAAGTCACAGAATCTCCTCTTCAGATAGGATTCTGCTCAGCTTGGCCATCACCAGAGCTTTTRCTTTGGTATTGTTTCTACTGAAAATGGTCTACATATCTTCAAATGGTGAAAGGTCAGTCTACTTTTCCACATTTTTTCTATTCTGCTGGAAGTTTTTAGACTCTAACAGTCTCTGGTTAGTGACCTTGCTCAACAGCTTGTACTGCGTGAAGATTACTAACTTCCAATACCCAGTGTTTCTCCTGTTGAAACGGAAGATTTCTGCCAAGGTCACGAGACTGCTGCTGGCCTGTCTGCTGATTTCTGCTCTCACCACTCTCCTGTATCTTGTGTTCAGACAGATATCCAGTTTCCCTGAGCACATGACTGGGAGGAATGACACGCTGTTTGACCTCAGAGAGGGCATCTTGACCTTGGTGGCCTCTTTGGTCTTGAGCTCATTATTTCAGTTTGTGCTCAATGTGACTTTTGCTTCGATGTTAATACATTCCTTGAGAAGACATATACAGAGGATGCAGAAAAACTCCACTGGCTTTTGGAATCCCCAAACTGAAGCTCACGTGGGTGCTATGAAGCTGATGGTCTGCTTCCTTGTGCTCTACATTCCGTATTCGGTTGCTGCCCTGCTGTATGTCCCTTCTTCTGTACAGAAGGATCTGAGAGCCCACACTGCTTGGGTATTTATTACTGCTGCTTACCCACCAGGACATTCTGTTCTCATTGTTCTCACACATACCAAGCTAAGAACCAAAGCGAAGAGGATTCTTTGTTTCTACAAATAG
>zokor07
ATGCTCCAGGGGCTGCCTTTATTTGTTTTTGCTGCCTCAGTTGTTTTTAATTTTGTAGGAATCCTTGTTAATCTGTTCATTATAGTGGCTATTTACAAGACTTGGGTCAAAAGTCACAGAATCTCCTCTTCAGATAGGATTCTGCTCAGCTTGGCCATCACCAGAGCTTTTACTTTGGTATTGTTTCTACTGAAAATGGTCTACATATCTTCAAATGGTGAAAGGTCAGTCTACTTTTCCACATTTTTTCTATTCTGCTGGAAGTTTTTAGACTCTAACAGTCTCTGGTTAGTGACCTTGCTCAACAGCTTGTACTGCGTGAAGATTACTAACTTCCAATACCCAGTGTTTCTCCTGTTGAAACGGAAGATTTCTGCCAAGGTCACGAGACTGCTGCTGGCCTGTCTGCTGATTTCTGCTCTCACCACTCTCCTGTATCTTGTGTTCAGACAGATATCCAGTTTCCCTGAGCACATGACTGGGAGGAATGACACGCTGTTTGACCTCAGAGAGGGCATCTTGACCTTGGTGGCCTCTTTGGTCTTGAGCTCATTATTTCAGTTTGTGCTCAATGTGACTTTTGCTTCGATGTTAATACATTCCTTGAGAAGACATATACAGAGGATGCAGAAAAACTCCACTGGCTTTTGGAATCCCCAAACTGAAGCTCACGTGGGTGCTATGAAGCTGATGGTCTGCTTCCTTGTGCTCTACATTCCGTATTCGGTTGCTGCCCTGCTGTATGTCCCTTCTTCTGTACAGAAGGATCTGAGAGCCCACACTGCTTGGGTATTTATTACTGCTGCTTACCCACCAGGACATTCTGTTCTCATTGTTCTCACACATACCAAGCTAAGAACCAAAGCGAAGAGGATTCTTTGTTTCTACAAATAG
>zokor08
ATGCTCCAGGGGCTGCCTTTATTTGTTTTTGCTGCCTCAGTTGTTTTTAATTTTGTAGGAATCCTTGTTAATCTGTTCATTATAGTGGCTATTTACAAGACTTGGGTCAAAAGTCACAGAATCTCCTCTTCAGATAGGATTCTGCTCAGCTTGGCCATCACCAGAGCTTTTACTTTGGTATTGTTTCTACTGAAAATGGTCTACATATCTTCAAATGGTGAAAGGTCAGTCTACTTTTCCACATTTTTTCTATTCTGCTGGAAGTTTTTAGACTCTAACAGTCTCTGGTTAGTGACCTTGCTCAACAGCTTGTACTGCGTGAAGATTACTAACTTCCAATACCCAGTGTTTCTCCTGTTGAAACGGAAGATTTCTGCCAAGGTCACGAGACTGCTGCTGGCCTGTCTGCTGATTTCTGCTCTCACCACTCTCCTGTATCTTGTGTTCAGACAGATATCCAGTTTCCCTGAGCACATGACTGGGAGGAATGACACGCTGTTTGACCTCAGAGAGGGCATCTTGACCTTGGTGGCCTCTTTGGTCTTGAGCTCATTATTTCAGTTTGTGCTCAATGTGACTTTTGCTTCGATGTTAATACATTCCTTGAGAAGACATATACAGAGGATGCAGAAAAACTCCACTGGCTTTTGGAATCCCCAAACTGAAGCTCACGTGGGTGCTATGAAGCTGATGGTCTGCTTCCTTGTGCTCTACATTCCGTATTCGGTTGCTGCCCTGCTGTATGTCCCTTCTTCTGTACAGAAGGATCTGAGAGCCCACACTGCTTGGGTATTTATTACTGCTGCTTACCCACCAGGACATTCTGTTCTCATTGTTCTCACACATACCAAGCTAAGAACCAAAGCGAAGAGGATTCTTTGTTTCTACAAATAG
>zokor09
ATGCTCCAGGGGCTGCCTTTATTTGTTTTTGCTGCCTCAGTTGTTTTTAATTTTGTAGGAATCCTTGTTAATCTGTTCATTATAGTGGCTATTTACAAGACTTGGGTCAAAAGTCACAGAATCTCCTCTTCAGATAGGATTCTGCTCAGCTTGGCCATCACCAGAGCTTTTACTTTGGTATTGTTTCTACTGAAAATGGTCTACATATCTTCAAATGGTGAAAGGTCAGTCTACTTTTCCACATTTTTTCTATTCTGCTGGAAGTTTTTAGACTCTAACAGTCTCTGGTTAGTGACCTTGCTCAACAGCTTGTACTGCGTGAAGATTACTAACTTCCAATACCCAGTGTTTCTCCTGTTGAAACGGAAGATTTCTGCCAAGGTCACGAGACTGCTGCTGGCCTGTCTGCTGATTTCTGCTCTCACCACTCTCCTGTATCTTGTGTTCAGACAGATATCCAGTTTCCCTGAGCACATGACTGGGAGGAATGACACGCTGTTTGACCTCAGAGAGGGCATCTTGACCTTGGTGGCCTCTTTGGTCTTGAGCTCATTATTTCAGTTTGTGCTCAATGTGACTTTTGCTTCGATGTTAATACATTCCTTGAGAAGACATATACAGAGGATGCAGAAAAACTCCACTGGCTTTTGGAATCCCCAAACTGAAGCTCACGTGGGTGCTATGAAGCTGATGGTCTGCTTCCTTGTGCTCTACATTCCGTATTCGGTTGCTGCCCTGCTGTATGTCCCTTCTTCTGTACAGAAGGATCTGAGAGCCCACACTGCTTGGGTATTTATTACTGCTGCTTACCCACCAGGACATTCTGTTCTCATTGTTCTCACACATACCAAGCTAAGAACCAAAGCGAAGAGGATTCTTTGTTTCTACAAATAG
>zokor10
ATGCTCCAGGGGCTGCCTTTATTTGTTTTTGCTGCCTCAGTTGTTTTTAATTTTGTAGGAATCCTTGTTAATCTGTTCATTATAGTGGCTATTTACAAGACTTGGGTCAAAAGTCACAGAATCTCCTCTTCAGATAGGATTCTGCTCAGCTTGGCCATCACCAGAGCTTTTRCTTTGGTATTGTTTCTACTGAAAATGGTCTACATATCTTCAAATGGTGAAAGGTCAGTCTACTTTTCCACATTTTTTCTATTCTGCTGGAAGTTTTTAGACTCTAACAGTCTCTGGTTAGTGACCTTGCTCAACAGCTTGTACTGCGTGAAGATTACTAACTTCCAATACCCAGTGTTTCTCCTGTTGAAACGGAAGATTTCTGCCAAGGTCACGAGACTGCTGCTGGCCTGTCTGCTGATTTCTGCTCTCACCACTCTCCTGTATCTTGTGTTCAGACAGATATCCAGTTTCCCTGAGCACATGACTGGGAGGAATGACACGCTGTTTGACCTCAGAGAGGGCATCTTGACCTTGGTGGCCTCTTTGGTCTTGAGCTCATTATTTCAGTTTGTGCTCAATGTGACTTTTGCTTCGATGTTAATACATTCCTTGAGAAGACATATACAGAGGATGCAGAAAAACTCCACTGGCTTTTGGAATCCCCAAACTGAAGCTCACGTGGGTGCTATGAAGCTGATGGTCTGCTTCCTTGTGCTCTACATTCCGTATTCGGTTGCTGCCCTGCTGTATGTCCCTTCTTCTGTACAGAAGGATCTGAGAGCCCACACTGCTTGGGTATTTATTACTGCTGCTTACCCACCAGGACATTCTGTTCTCATTGTTCTCACACATACCAAGCTAAGAACCAAAGCGAAGAGGATTCTTTGTTTCTACAAATAG
>zokor11
ATGCTCCAGGGGCTGCCTTTATTTGTTTTTGCTGCCTCAGTTGTTTTTAATTTTGTAGGAATCCTTGTTAATCTGTTCATTATAGTGGCTATTTACAAGACTTGGGTCAAAAGTCACAGAATCTCCTCTTCAGATAGGATTCTGCTCAGCTTGGCCATCACCAGAGCTTTTACTTTGGTATTGTTTCTACTGAAAATGGTCTACATATCTTCAAATGGTGAAAGGTCAGTCTACTTTTCCACATTTTTTCTATTCTGCTGGAAGTTTTTAGACTCTAACAGTCTCTGGTTAGTGACCTTGCTCAACAGCTTGTACTGCGTGAAGATTACTAACTTCCAATACCCAGTGTTTCTCCTGTTGAAACGGAAGATTTCTGCCAAGGTCACGAGACTGCTGCTGGCCTGTCTGCTGATTTCTGCTCTCACCACTCTCCTGTATCTTGTGTTCAGACAGATATCCAGTTTCCCTGAGCACATGACTGGGAGGAATGACACGCTGTTTGACCTCAGAGAGGGCATCTTGACCTTGGTGGCCTCTTTGGTCTTGAGCTCATTATTTCAGTTTGTGCTCAATGTGACTTTTGCTTCGATGTTAATACATTCCTTGAGAAGACATATACAGAGGATGCAGAAAAACTCCACTGGCTTTTGGAATCCCCAAACTGAAGCTCACGTGGGTGCTATGAAGCTGATGGTCTGCTTCCTTGTGCTCTACATTCCGTATTCGGTTGCTGCCCTGCTGTATGTCCCTTCTTCTGTACAGAAGGATCTGAGAGCCCACACTGCTTGGGTATTTATTACTGCTGCTTACCCACCAGGACATTCTGTTCTCATTGTTCTCACACATACCAAGCTAAGAACCAAAGCGAAGAGGATTCTTTGTTTCTACAAATAG
>zokor12
ATGCTCCAGGGGCTGCCTTTATTTGTTTTTGCTGCCTCAGTTGTTTTTAATTTTGTAGGAATCCTTGTTAATCTGTTCATTATAGTGGCTATTTACAAGACTTGGGTCAAAAGTCACAGAATCTCCTCTTCAGATAGGATTCTGCTCAGCTTGGCCATCACCAGAGCTTTTACTTTGGTATTGTTTCTACTGAAAATGGTCTACATATCTTCAAATGGTGAAAGGTCAGTCTACTTTTCCACATTTTTTCTATTCTGCTGGAAGTTTTTAGACTCTAACAGTCTCTGGTTAGTGACCTTGCTCAACAGCTTGTACTGCGTGAAGATTACTAACTTCCAATACCCAGTGTTTCTCCTGTTGAAACGGAAGATTTCTGCCAAGGTCACGAGACTGCTGCTGGCCTGTCTGCTGATTTCTGCTCTCACCACTCTCCTGTATCTTGTGTTCAGACAGATATCCAGTTTCCCTGAGCACATGACTGGGAGGAATGACACGCTGTTTGACCTCAGAGAGGGCATCTTGACCTTGGTGGCCTCTTTGGTCTTGAGCTCATTATTTCAGTTTGTGCTCAATGTGACTTTTGCTTCGATGTTAATACATTCCTTGAGAAGACATATACAGAGGATGCAGAAAAACTCCACTGGCTTTTGGAATCCCCAAACTGAAGCTCACGTGGGTGCTATGAAGCTGATGGTCTGCTTCCTTGTGCTCTACATTCCGTATTCGGTTGCTGCCCTGCTGTATGTCCCTTCTTCTGTACAGAAGGATCTGAGAGCCCACACTGCTTGGGTATTTATTACTGCTGCTTACCCACCAGGACATTCTGTTCTCATTGTTCTCACACATACCAAGCTAAGAACCAAAGCGAAGAGGATTCTTTGTTTCTACAAATAG
>zokor13
ATGCTCCAGGGGCTGCCTTTATTTGTTTTTGCTGCCTCAGTTGTTTTTAATTTTGTAGGAATCCTTGTTAATCTGTTCATTATAGTGGCTATTTACAAGACTTGGGTCAAAAGTCACAGAATCTCCTCTTCAGATAGGATTCTGCTCAGCTTGGCCATCACCAGAGCTTTTACTTTGGTATTGTTTCTACTGAAAATGGTCTACATATCTTCAAATGGTGAAAGGTCAGTCTACTTTTCCACATTTTTTCTATTCTGCTGGAAGTTTTTAGACTCTAACAGTCTCTGGTTAGTGACCTTGCTCAACAGCTTGTACTGCGTGAAGATTACTAACTTCCAATACCCAGTGTTTCTCCTGTTGAAACGGAAGATTTCTGCCAAGGTCACGAGACTGCTGCTGGCCTGTCTGCTGATTTCTGCTCTCACCACTCTCCTGTATCTTGTGTTCAGACAGATATCCAGTTTCCCTGAGCACATGACTGGGAGGAATGACACGCTGTTTGACCTCAGAGAGGGCATCTTGACCTTGGTGGCCTCTTTGGTCTTGAGCTCATTATTTCAGTTTGTGCTCAATGTGACTTTTGCTTCGATGTTAATACATTCCTTGAGAAGACATATACAGAGGATGCAGAAAAACTCCACTGGCTTTTGGAATCCCCAAACTGAAGCTCACGTGGGTGCTATGAAGCTGATGGTCTGCTTCCTTGTGCTCTACATTCCGTATTCGGTTGCTGCCCTGCTGTATGTCCCTTCTTCTGTACAGAAGGATCTGAGAGCCCACACTGCTTGGGTATTTATTACTGCTGCTTACCCACCAGGACATTCTGTTCTCATTGTTCTCACACATACCAAGCTAAGAACCAAAGCGAAGAGGATTCTTTGTTTCTACAAATAG
>zokor14
ATGCTCCAGGGGCTGCCTTTATTTGTTTTTGCTGCCTCAGTTGTTTTTAATTTTGTAGGAATCCTTGTTAATCTGTTCATTATAGTGGCTATTTACAAGACTTGGGTCAAAAGTCACAGAATCTCCTCTTCAGATAGGATTCTGCTCAGCTTGGCCATCACCAGAGCTTTTACTTTGGTATTGTTTCTACTGAAAATGGTCTACATATCTTCAAATGGTGAAAGGTCAGTCTACTTTTCCACATTTTTTCTATTCTGCTGGAAGTTTTTAGACTCTAACAGTCTCTGGTTAGTGACCTTGCTCAACAGCTTGTACTGCGTGAAGATTACTAACTTCCAATACCCAGTGTTTCTCCTGTTGAAACGGAAGATTTCTGCCAAGGTCACGAGACTGCTGCTGGCCTGTCTGCTGATTTCTGCTCTCACCACTCTCCTGTATCTTGTGTTCAGACAGATATCCAGTTTCCCTGAGCACATGACTGGGAGGAATGACACGCTGTTTGACCTCAGAGAGGGCATCTTGACCTTGGTGGCCTCTTTGGTCTTGAGCTCATTATTTCAGTTTGTGCTCAATGTGACTTTTGCTTCGATGTTAATACATTCCTTGAGAAGACATATACAGAGGATGCAGAAAAACTCCACTGGCTTTTGGAATCCCCAAACTGAAGCTCACGTGGGTGCTATGAAGCTGATGGTCTGCTTCCTTGTGCTCTACATTCCGTATTCGGTTGCTGCCCTGCTGTATGTCCCTTCTTCTGTACAGAAGGATCTGAGAGCCCACACTGCTTGGGTATTTATTACTGCTGCTTACCCACCAGGACATTCTGTTCTCATTGTTCTCACACATACCAAGCTAAGAACCAAAGCGAAGAGGATTCTTTGTTTCTACAAATAG
>zokor15
ATGCTCCAGGGGCTGCCTTTATTTGTTTTTGCTGCCTCAGTTGTTTTTAATTTTGTAGGAATCCTTGTTAATCTGTTCATTATAGTGGCTATTTACAAGACTTGGGTCAAAAGTCACAGAATCTCCTCTTCAGATAGGATTCTGCTCAGCTTGGCCATCACCAGAGCTTTTGCTTTGGTATTGTTTCTACTGAAAATGGTCTACATATCTTCAAATGGTGAAAGGTCAGTCTACTTTTCCACATTTTTTCTATTCTGCTGGAAGTTTTTAGACTCTAACAGTCTCTGGTTAGTGACCTTGCTCAACAGCTTGTACTGCGTGAAGATTACTAACTTCCAATACCCAGTGTTTCTCCTGTTGAAACGGAAGATTTCTGCCAAGGTCACGAGACTGCTGCTGGCCTGTCTGCTGATTTCTGCTCTCACCACTCTCCTGTATCTTGTGTTCAGACAGATATCCAGTTTCCCTGAGCACATGACTGGGAGGAATGACACGCTGTTTGACCTCAGAGAGGGCATCTTGACCTTGGTGGCCTCTTTGGTCTTGAGCTCATTATTTCAGTTTGTGCTCAATGTGACTTTTGCTTCGATGTTAATACATTCCTTGAGAAGACATATACAGAGGATGCAGAAAAACTCCACTGGCTTTTGGAATCCCCAAACTGAAGCTCACGTGGGTGCTATGAAGCTGATGGTCTGCTTCCTTGTGCTCTACATTCCGTATTCGGTTGCTGCCCTGCTGTATGTCCCTTCTTCTGTACAGAAGGATCTGAGAGCCCACACTGCTTGGGTATTTATTACTGCTGCTTACCCACCAGGACATTCTGTTCTCATTGTTCTCACACATACCAAGCTAAGAACCAAAGCGAAGAGGATTCTTTGTTTCTACAAATAG
>zokor16
ATGCTCCAGGGGCTGCCTTTATTTGTTTTTGCTGCCTCAGTTGTTTTTAATTTTGTAGGAATCCTTGTTAATCTGTTCATTATAGTGGCTATTTACAAGACTTGGGTCAAAAGTCACAGAATCTCCTCTTCAGATAGGATTCTGCTCAGCTTGGCCATCACCAGAGCTTTTRCTTTGGTATTGTTTCTACTGAAAATGGTCTACATATCTTCAAATGGTGAAAGGTCAGTCTACTTTTCCACATTTTTTCTATTCTGCTGGAAGTTTTTAGACTCTAACAGTCTCTGGTTAGTGACCTTGCTCAACAGCTTGTACTGCGTGAAGATTACTAACTTCCAATACCCAGTGTTTCTCCTGTTGAAACGGAAGATTTCTGCCAAGGTCACGAGACTGCTGCTGGCCTGTCTGCTGATTTCTGCTCTCACCACTCTCCTGTATCTTGTGTTCAGACAGATATCCAGTTTCCCTGAGCACATGACTGGGAGGAATGACACGCTGTTTGACCTCAGAGAGGGCATCTTGACCTTGGTGGCCTCTTTGGTCTTGAGCTCATTATTTCAGTTTGTGCTCAATGTGACTTTTGCTTCGATGTTAATACATTCCTTGAGAAGACATATACAGAGGATGCAGAAAAACTCCACTGGCTTTTGGAATCCCCAAACTGAAGCTCACGTGGGTGCTATGAAGCTGATGGTCTGCTTCCTTGTGCTCTACATTCCGTATTCGGTTGCTGCCCTGCTGTATGTCCCTTCTTCTGTACAGAAGGATCTGAGAGCCCACACTGCTTGGGTATTTATTACTGCTGCTTACCCACCAGGACATTCTGTTCTCATTGTTCTCACACATACCAAGCTAAGAACCAAAGCGAAGAGGATTCTTTGTTTCTACAAATAG
>zokor17
ATGCTCCAGGGGCTGCCTTTATTTGTTTTTGCTGCCTCAGTTGTTTTTAATTTTGTAGGAATCCTTGTTAATCTGTTCATTATAGTGGCTATTTACAAGACTTGGGTCAAAAGTCACAGAATCTCCTCTTCAGATAGGATTCTGCTCAGCTTGGCCATCACCAGAGCTTTTRCTTTGGTATTGTTTCTACTGAAAATGGTCTACATATCTTCAAATGGTGAAAGGTCAGTCTACTTTTCCACATTTTTTCTATTCTGCTGGAAGTTTTTAGACTCTAACAGTCTCTGGTTAGTGACCTTGCTCAACAGCTTGTACTGCGTGAAGATTACTAACTTCCAATACCCAGTGTTTCTCCTGTTGAAACGGAAGATTTCTGCCAAGGTCACGAGACTGCTGCTGGCCTGTCTGCTGATTTCTGCTCTCACCACTCTCCTGTATCTTGTGTTCAGACAGATATCCAGTTTCCCTGAGCACATGACTGGGAGGAATGACACGCTGTTTGACCTCAGAGAGGGCATCTTGACCTTGGTGGCCTCTTTGGTCTTGAGCTCATTATTTCAGTTTGTGCTCAATGTGACTTTTGCTTCGATGTTAATACATTCCTTGAGAAGACATATACAGAGGATGCAGAAAAACTCCACTGGCTTTTGGAATCCCCAAACTGAAGCTCACGTGGGTGCTATGAAGCTGATGGTCTGCTTCCTTGTGCTCTACATTCCGTATTCGGTTGCTGCCCTGCTGTATGTCCCTTCTTCTGTACAGAAGGATCTGAGAGCCCACACTGCTTGGGTATTTATTACTGCTGCTTACCCACCAGGACATTCTGTTCTCATTGTTCTCACACATACCAAGCTAAGAACCAAAGCGAAGAGGATTCTTTGTTTCTACAAATAG
>zokor18
ATGCTCCAGGGGCTGCCTTTATTTGTTTTTGCTGCCTCAGTTGTTTTTAATTTTGTAGGAATCCTTGTTAATCTGTTCATTATAGTGGCTATTTACAAGACTTGGGTCAAAAGTCACAGAATCTCCTCTTCAGATAGGATTCTGCTCAGCTTGGCCATCACCAGAGCTTTTRCTTTGGTATTGTTTCTACTGAAAATGGTCTACATATCTTCAAATGGTGAAAGGTCAGTCTACTTTTCCACATTTTTTCTATTCTGCTGGAAGTTTTTAGACTCTAACAGTCTCTGGTTAGTGACCTTGCTCAACAGCTTGTACTGCGTGAAGATTACTAACTTCCAATACCCAGTGTTTCTCCTGTTGAAACGGAAGATTTCTGCCAAGGTCACGAGACTGCTGCTGGCCTGTCTGCTGATTTCTGCTCTCACCACTCTCCTGTATCTTGTGTTCAGACAGATATCCAGTTTCCCTGAGCACATGACTGGGAGGAATGACACGCTGTTTGACCTCAGAGAGGGCATCTTGACCTTGGTGGCCTCTTTGGTCTTGAGCTCATTATTTCAGTTTGTGCTCAATGTGACTTTTGCTTCGATGTTAATACATTCCTTGAGAAGACATATACAGAGGATGCAGAAAAACTCCACTGGCTTTTGGAATCCCCAAACTGAAGCTCACGTGGGTGCTATGAAGCTGATGGTCTGCTTCCTTGTGCTCTACATTCCGTATTCGGTTGCTGCCCTGCTGTATGTCCCTTCTTCTGTACAGAAGGATCTGAGAGCCCACACTGCTTGGGTATTTATTACTGCTGCTTACCCACCAGGACATTCTGTTCTCATTGTTCTCACACATACCAAGCTAAGAACCAAAGCGAAGAGGATTCTTTGTTTCTACAAATAG
>zokor19
ATGCTCCAGGGGCTGCCTTTATTTGTTTTTGCTGCCTCAGTTGTTTTTAATTTTGTAGGAATCCTTGTTAATCTGTTCATTATAGTGGCTATTTACAAGACTTGGGTCAAAAGTCACAGAATCTCCTCTTCAGATAGGATTCTGCTCAGCTTGGCCATCACCAGAGCTTTTACTTTGGTATTGTTTCTACTGAAAATGGTCTACATATCTTCAAATGGTGAAAGGTCAGTCTACTTTTCCACATTTTTTCTATTCTGCTGGAAGTTTTTAGACTCTAACAGTCTCTGGTTAGTGACCTTGCTCAACAGCTTGTACTGCGTGAAGATTACTAACTTCCAATACCCAGTGTTTCTCCTGTTGAAACGGAAGATTTCTGCCAAGGTCACGAGACTGCTGCTGGCCTGTCTGCTGATTTCTGCTCTCACCACTCTCCTGTATCTTGTGTTCAGACAGATATCCAGTTTCCCTGAGCACATGACTGGGAGGAATGACACGCTGTTTGACCTCAGAGAGGGCATCTTGACCTTGGTGGCCTCTTTGGTCTTGAGCTCATTATTTCAGTTTGTGCTCAATGTGACTTTTGCTTCGATGTTAATACATTCCTTGAGAAGACATATACAGAGGATGCAGAAAAACTCCACTGGCTTTTGGAATCCCCAAACTGAAGCTCACGTGGGTGCTATGAAGCTGATGGTCTGCTTCCTTGTGCTCTACATTCCGTATTCGGTTGCTGCCCTGCTGTATGTCCCTTCTTCTGTACAGAAGGATCTGAGAGCCCACACTGCTTGGGTATTTATTACTGCTGCTTACCCACCAGGACATTCTGTTCTCATTGTTCTCACACATACCAAGCTAAGAACCAAAGCGAAGAGGATTCTTTGTTTCTACAAATAG
>zokor20
ATGCTCCAGGGGCTGCCTTTATTTGTTTTTGCTGCCTCAGTTGTTTTTAATTTTGTAGGAATCCTTGTTAATCTGTTCATTATAGTGGCTATTTACAAGACTTGGGTCAAAAGTCACAGAATCTCCTCTTCAGATAGGATTCTGCTCAGCTTGGCCATCACCAGAGCTTTTRCTTTGGTATTGTTTCTACTGAAAATGGTCTACATATCTTCAAATGGTGAAAGGTCAGTCTACTTTTCCACATTTTTTCTATTCTGCTGGAAGTTTTTAGACTCTAACAGTCTCTGGTTAGTGACCTTGCTCAACAGCTTGTACTGCGTGAAGATTACTAACTTCCAATACCCAGTGTTTCTCCTGTTGAAACGGAAGATTTCTGCCAAGGTCACGAGACTGCTGCTGGCCTGTCTGCTGATTTCTGCTCTCACCACTCTCCTGTATCTTGTGTTCAGACAGATATCCAGTTTCCCTGAGCACATGACTGGGAGGAATGACACGCTGTTTGACCTCAGAGAGGGCATCTTGACCTTGGTGGCCTCTTTGGTCTTGAGCTCATTATTTCAGTTTGTGCTCAATGTGACTTTTGCTTCGATGTTAATACATTCCTTGAGAAGACATATACAGAGGATGCAGAAAAACTCCACTGGCTTTTGGAATCCCCAAACTGAAGCTCACGTGGGTGCTATGAAGCTGATGGTCTGCTTCCTTGTGCTCTACATTCCGTATTCGGTTGCTGCCCTGCTGTATGTCCCTTCTTCTGTACAGAAGGATCTGAGAGCCCACACTGCTTGGGTATTTATTACTGCTGCTTACCCACCAGGACATTCTGTTCTCATTGTTCTCACACATACCAAGCTAAGAACCAAAGCGAAGAGGATTCTTTGTTTCTACAAATAG
>zokor21
ATGCTCCAGGGGCTGCCTTTATTTGTTTTTGCTGCCTCAGTTGTTTTTAATTTTGTAGGAATCCTTGTTAATCTGTTCATTATAGTGGCTATTTACAAGACTTGGGTCAAAAGTCACAGAATCTCCTCTTCAGATAGGATTCTGCTCAGCTTGGCCATCACCAGAGCTTTTACTTTGGTATTGTTTCTACTGAAAATGGTCTACATATCTTCAAATGGTGAAAGGTCAGTCTACTTTTCCACATTTTTTCTATTCTGCTGGAAGTTTTTAGACTCTAACAGTCTCTGGTTAGTGACCTTGCTCAACAGCTTGTACTGCGTGAAGATTACTAACTTCCAATACCCAGTGTTTCTCCTGTTGAAACGGAAGATTTCTGCCAAGGTCACGAGACTGCTGCTGGCCTGTCTGCTGATTTCTGCTCTCACCACTCTCCTGTATCTTGTGTTCAGACAGATATCCAGTTTCCCTGAGCACATGACTGGGAGGAATGACACGCTGTTTGACCTCAGAGAGGGCATCTTGACCTTGGTGGCCTCTTTGGTCTTGAGCTCATTATTTCAGTTTGTGCTCAATGTGACTTTTGCTTCGATGTTAATACATTCCTTGAGAAGACATATACAGAGGATGCAGAAAAACTCCACTGGCTTTTGGAATCCCCAAACTGAAGCTCACGTGGGTGCTATGAAGCTGATGGTCTGCTTCCTTGTGCTCTACATTCCGTATTCGGTTGCTGCCCTGCTGTATGTCCCTTCTTCTGTACAGAAGGATCTGAGAGCCCACACTGCTTGGGTATTTATTACTGCTGCTTACCCACCAGGACATTCTGTTCTCATTGTTCTCACACATACCAAGCTAAGAACCAAAGCGAAGAGGATTCTTTGTTTCTACAAATAG
>zokor22
ATGCTCCAGGGGCTGCCTTTATTTGTTTTTGCTGCCTCAGTTGTTTTTAATTTTGTAGGAATCCTTGTTAATCTGTTCATTATAGTGGCTATTTACAAGACTTGGGTCAAAAGTCACAGAATCTCCTCTTCAGATAGGATTCTGCTCAGCTTGGCCATCACCAGAGCTTTTGCTTTGGTATTGTTTCTACTGAAAATGGTCTACATATCTTCAAATGGTGAAAGGTCAGTCTACTTTTCCACATTTTTTCTATTCTGCTGGAAGTTTTTAGACTCTAACAGTCTCTGGTTAGTGACCTTGCTCAACAGCTTGTACTGCGTGAAGATTACTAACTTCCAATACCCAGTGTTTCTCCTGTTGAAACGGAAGATTTCTGCCAAGGTCACGAGACTGCTGCTGGCCTGTCTGCTGATTTCTGCTCTCACCACTCTCCTGTATCTTGTGTTCAGACAGATATCCAGTTTCCCTGAGCACATGACTGGGAGGAATGACACGCTGTTTGACCTCAGAGAGGGCATCTTGACCTTGGTGGCCTCTTTGGTCTTGAGCTCATTATTTCAGTTTGTGCTCAATGTGACTTTTGCTTCGATGTTAATACATTCCTTGAGAAGACATATACAGAGGATGCAGAAAAACTCCACTGGCTTTTGGAATCCCCAAACTGAAGCTCACGTGGGTGCTATGAAGCTGATGGTCTGCTTCCTTGTGCTCTACATTCCGTATTCGGTTGCTGCCCTGCTGTATGTCCCTTCTTCTGTACAGAAGGATCTGAGAGCCCACACTGCTTGGGTATTTATTACTGCTGCTTACCCACCAGGACATTCTGTTCTCATTGTTCTCACACATACCAAGCTAAGAACCAAAGCGAAGAGGATTCTTTGTTTCTACAAATAG
>zokor23
ATGCTCCAGGGGCTGCCTTTATTTGTTTTTGCTGCCTCAGTTGTTTTTAATTTTGTAGGAATCCTTGTTAATCTGTTCATTATAGTGGCTATTTACAAGACTTGGGTCAAAAGTCACAGAATCTCCTCTTCAGATAGGATTCTGCTCAGCTTGGCCATCACCAGAGCTTTTACTTTGGTATTGTTTCTACTGAAAATGGTCTACATATCTTCAAATGGTGAAAGGTCAGTCTACTTTTCCACATTTTTTCTATTCTGCTGGAAGTTTTTAGACTCTAACAGTCTCTGGTTAGTGACCTTGCTCAACAGCTTGTACTGCGTGAAGATTACTAACTTCCAATACCCAGTGTTTCTCCTGTTGAAACGGAAGATTTCTGCCAAGGTCACGAGACTGCTGCTGGCCTGTCTGCTGATTTCTGCTCTCACCACTCTCCTGTATCTTGTGTTCAGACAGATATCCAGTTTCCCTGAGCACATGACTGGGAGGAATGACACGCTGTTTGACCTCAGAGAGGGCATCTTGACCTTGGTGGCCTCTTTGGTCTTGAGCTCATTATTTCAGTTTGTGCTCAATGTGACTTTTGCTTCGATGTTAATACATTCCTTGAGAAGACATATACAGAGGATGCAGAAAAACTCCACTGGCTTTTGGAATCCCCAAACTGAAGCTCACGTGGGTGCTATGAAGCTGATGGTCTGCTTCCTTGTGCTCTACATTCCGTATTCGGTTGCTGCCCTGCTGTATGTCCCTTCTTCTGTACAGAAGGATCTGAGAGCCCACACTGCTTGGGTATTTATTACTGCTGCTTACCCACCAGGACATTCTGTTCTCATTGTTCTCACACATACCAAGCTAAGAACCAAAGCGAAGAGGATTCTTTGTTTCTACAAATAG
>zokor24
ATGCTCCAGGGGCTGCCTTTATTTGTTTTTGCTGCCTCAGTTGTTTTTAATTTTGTAGGAATCCTTGTTAATCTGTTCATTATAGTGGCTATTTACAAGACTTGGGTCAAAAGTCACAGAATCTCCTCTTCAGATAGGATTCTGCTCAGCTTGGCCATCACCAGAGCTTTTGCTTTGGTATTGTTTCTACTGAAAATGGTCTACATATCTTCAAATGGTGAAAGGTCAGTCTACTTTTCCACATTTTTTCTATTCTGCTGGAAGTTTTTAGACTCTAACAGTCTCTGGTTAGTGACCTTGCTCAACAGCTTGTACTGCGTGAAGATTACTAACTTCCAATACCCAGTGTTTCTCCTGTTGAAACGGAAGATTTCTGCCAAGGTCACGAGACTGCTGCTGGCCTGTCTGCTGATTTCTGCTCTCACCACTCTCCTGTATCTTGTGTTCAGACAGATATCCAGTTTCCCTGAGCACATGACTGGGAGGAATGACACGCTGTTTGACCTCAGAGAGGGCATCTTGACCTTGGTGGCCTCTTTGGTCTTGAGCTCATTATTTCAGTTTGTGCTCAATGTGACTTTTGCTTCGATGTTAATACATTCCTTGAGAAGACATATACAGAGGATGCAGAAAAACTCCACTGGCTTTTGGAATCCCCAAACTGAAGCTCACGTGGGTGCTATGAAGCTGATGGTCTGCTTCCTTGTGCTCTACATTCCGTATTCGGTTGCTGCCCTGCTGTATGTCCCTTCTTCTGTACAGAAGGATCTGAGAGCCCACACTGCTTGGGTATTTATTACTGCTGCTTACCCACCAGGACATTCTGTTCTCATTGTTCTCACACATACCAAGCTAAGAACCAAAGCGAAGAGGATTCTTTGTTTCTACAAATAG
>zokor25
ATGCTCCAGGGGCTGCCTTTATTTGTTTTTGCTGCCTCAGTTGTTTTTAATTTTGTAGGAATCCTTGTTAATCTGTTCATTATAGTGGCTATTTACAAGACTTGGGTCAAAAGTCACAGAATCTCCTCTTCAGATAGGATTCTGCTCAGCTTGGCCATCACCAGAGCTTTTRCTTTGGTATTGTTTCTACTGAAAATGGTCTACATATCTTCAAATGGTGAAAGGTCAGTCTACTTTTCCACATTTTTTCTATTCTGCTGGAAGTTTTTAGACTCTAACAGTCTCTGGTTAGTGACCTTGCTCAACAGCTTGTACTGCGTGAAGATTACTAACTTCCAATACCCAGTGTTTCTCCTGTTGAAACGGAAGATTTCTGCCAAGGTCACGAGACTGCTGCTGGCCTGTCTGCTGATTTCTGCTCTCACCACTCTCCTGTATCTTGTGTTCAGACAGATATCCAGTTTCCCTGAGCACATGACTGGGAGGAATGACACGCTGTTTGACCTCAGAGAGGGCATCTTGACCTTGGTGGCCTCTTTGGTCTTGAGCTCATTATTTCAGTTTGTGCTCAATGTGACTTTTGCTTCGATGTTAATACATTCCTTGAGAAGACATATACAGAGGATGCAGAAAAACTCCACTGGCTTTTGGAATCCCCAAACTGAAGCTCACGTGGGTGCTATGAAGCTGATGGTCTGCTTCCTTGTGCTCTACATTCCGTATTCGGTTGCTGCCCTGCTGTATGTCCCTTCTTCTGTACAGAAGGATCTGAGAGCCCACACTGCTTGGGTATTTATTACTGCTGCTTACCCACCAGGACATTCTGTTCTCATTGTTCTCACACATACCAAGCTAAGAACCAAAGCGAAGAGGATTCTTTGTTTCTACAAATAG
>zokor26
ATGCTCCAGGGGCTGCCTTTATTTGTTTTTGCTGCCTCAGTTGTTTTTAATTTTGTAGGAATCCTTGTTAATCTGTTCATTATAGTGGCTATTTACAAGACTTGGGTCAAAAGTCACAGAATCTCCTCTTCAGATAGGATTCTGCTCAGCTTGGCCATCACCAGAGCTTTTACTTTGGTATTGTTTCTACTGAAAATGGTCTACATATCTTCAAATGGTGAAAGGTCAGTCTACTTTTCCACATTTTTTCTATTCTGCTGGAAGTTTTTAGACTCTAACAGTCTCTGGTTAGTGACCTTGCTCAACAGCTTGTACTGCGTGAAGATTACTAACTTCCAATACCCAGTGTTTCTCCTGTTGAAACGGAAGATTTCTGCCAAGGTCACGAGACTGCTGCTGGCCTGTCTGCTGATTTCTGCTCTCACCACTCTCCTGTATCTTGTGTTCAGACAGATATCCAGTTTCCCTGAGCACATGACTGGGAGGAATGACACGCTGTTTGACCTCAGAGAGGGCATCTTGACCTTGGTGGCCTCTTTGGTCTTGAGCTCATTATTTCAGTTTGTGCTCAATGTGACTTTTGCTTCGATGTTAATACATTCCTTGAGAAGACATATACAGAGGATGCAGAAAAACTCCACTGGCTTTTGGAATCCCCAAACTGAAGCTCACGTGGGTGCTATGAAGCTGATGGTCTGCTTCCTTGTGCTCTACATTCCGTATTCGGTTGCTGCCCTGCTGTATGTCCCTTCTTCTGTACAGAAGGATCTGAGAGCCCACACTGCTTGGGTATTTATTACTGCTGCTTACCCACCAGGACATTCTGTTCTCATTGTTCTCACACATACCAAGCTAAGAACCAAAGCGAAGAGGATTCTTTGTTTCTACAAATAG
>zokor27
ATGCTCCAGGGGCTGCCTTTATTTGTTTTTGCTGCCTCAGTTGTTTTTAATTTTGTAGGAATCCTTGTTAATCTGTTCATTATAGTGGCTATTTACAAGACTTGGGTCAAAAGTCACAGAATCTCCTCTTCAGATAGGATTCTGCTCAGCTTGGCCATCACCAGAGCTTTTACTTTGGTATTGTTTCTACTGAAAATGGTCTACATATCTTCAAATGGTGAAAGGTCAGTCTACTTTTCCACATTTTTTCTATTCTGCTGGAAGTTTTTAGACTCTAACAGTCTCTGGTTAGTGACCTTGCTCAACAGCTTGTACTGCGTGAAGATTACTAACTTCCAATACCCAGTGTTTCTCCTGTTGAAACGGAAGATTTCTGCCAAGGTCACGAGACTGCTGCTGGCCTGTCTGCTGATTTCTGCTCTCACCACTCTCCTGTATCTTGTGTTCAGACAGATATCCAGTTTCCCTGAGCACATGACTGGGAGGAATGACACGCTGTTTGACCTCAGAGAGGGCATCTTGACCTTGGTGGCCTCTTTGGTCTTGAGCTCATTATTTCAGTTTGTGCTCAATGTGACTTTTGCTTCGATGTTAATACATTCCTTGAGAAGACATATACAGAGGATGCAGAAAAACTCCACTGGCTTTTGGAATCCCCAAACTGAAGCTCACGTGGGTGCTATGAAGCTGATGGTCTGCTTCCTTGTGCTCTACATTCCGTATTCGGTTGCTGCCCTGCTGTATGTCCCTTCTTCTGTACAGAAGGATCTGAGAGCCCACACTGCTTGGGTATTTATTACTGCTGCTTACCCACCAGGACATTCTGTTCTCATTGTTCTCACACATACCAAGCTAAGAACCAAAGCGAAGAGGATTCTTTGTTTCTACAAATAG
>zokor28
ATGCTCCAGGGGCTGCCTTTATTTGTTTTTGCTGCCTCAGTTGTTTTTAATTTTGTAGGAATCCTTGTTAATCTGTTCATTATAGTGGCTATTTACAAGACTTGGGTCAAAAGTCACAGAATCTCCTCTTCAGATAGGATTCTGCTCAGCTTGGCCATCACCAGAGCTTTTACTTTGGTATTGTTTCTACTGAAAATGGTCTACATATCTTCAAATGGTGAAAGGTCAGTCTACTTTTCCACATTTTTTCTATTCTGCTGGAAGTTTTTAGACTCTAACAGTCTCTGGTTAGTGACCTTGCTCAACAGCTTGTACTGCGTGAAGATTACTAACTTCCAATACCCAGTGTTTCTCCTGTTGAAACGGAAGATTTCTGCCAAGGTCACGAGACTGCTGCTGGCCTGTCTGCTGATTTCTGCTCTCACCACTCTCCTGTATCTTGTGTTCAGACAGATATCCAGTTTCCCTGAGCACATGACTGGGAGGAATGACACGCTGTTTGACCTCAGAGAGGGCATCTTGACCTTGGTGGCCTCTTTGGTCTTGAGCTCATTATTTCAGTTTGTGCTCAATGTGACTTTTGCTTCGATGTTAATACATTCCTTGAGAAGACATATACAGAGGATGCAGAAAAACTCCACTGGCTTTTGGAATCCCCAAACTGAAGCTCACGTGGGTGCTATGAAGCTGATGGTCTGCTTCCTTGTGCTCTACATTCCGTATTCGGTTGCTGCCCTGCTGTATGTCCCTTCTTCTGTACAGAAGGATCTGAGAGCCCACACTGCTTGGGTATTTATTACTGCTGCTTACCCACCAGGACATTCTGTTCTCATTGTTCTCACACATACCAAGCTAAGAACCAAAGCGAAGAGGATTCTTTGTTTCTACAAATAG
>zokor29
ATGCTCCAGGGGCTGCCTTTATTTGTTTTTGCTGCCTCAGTTGTTTTTAATTTTGTAGGAATCCTTGTTAATCTGTTCATTATAGTGGCTATTTACAAGACTTGGGTCAAAAGTCACAGAATCTCCTCTTCAGATAGGATTCTGCTCAGCTTGGCCATCACCAGAGCTTTTRCTTTGGTATTGTTTCTACTGAAAATGGTCTACATATCTTCAAATGGTGAAAGGTCAGTCTACTTTTCCACATTTTTTCTATTCTGCTGGAAGTTTTTAGACTCTAACAGTCTCTGGTTAGTGACCTTGCTCAACAGCTTGTACTGCGTGAAGATTACTAACTTCCAATACCCAGTGTTTCTCCTGTTGAAACGGAAGATTTCTGCCAAGGTCACGAGACTGCTGCTGGCCTGTCTGCTGATTTCTGCTCTCACCACTCTCCTGTATCTTGTGTTCAGACAGATATCCAGTTTCCCTGAGCACATGACTGGGAGGAATGACACGCTGTTTGACCTCAGAGAGGGCATCTTGACCTTGGTGGCCTCTTTGGTCTTGAGCTCATTATTTCAGTTTGTGCTCAATGTGACTTTTGCTTCGATGTTAATACATTCCTTGAGAAGACATATACAGAGGATGCAGAAAAACTCCACTGGCTTTTGGAATCCCCAAACTGAAGCTCACGTGGGTGCTATGAAGCTGATGGTCTGCTTCCTTGTGCTCTACATTCCGTATTCGGTTGCTGCCCTGCTGTATGTCCCTTCTTCTGTACAGAAGGATCTGAGAGCCCACACTGCTTGGGTATTTATTACTGCTGCTTACCCACCAGGACATTCTGTTCTCATTGTTCTCACACATACCAAGCTAAGAACCAAAGCGAAGAGGATTCTTTGTTTCTACAAATAG
>zokor30
ATGCTCCAGGGGCTGCCTTTATTTGTTTTTGCTGCCTCAGTTGTTTTTAATTTTGTAGGAATCCTTGTTAATCTGTTCATTATAGTGGCTATTTACAAGACTTGGGTCAAAAGTCACAGAATCTCCTCTTCAGATAGGATTCTGCTCAGCTTGGCCATCACCAGAGCTTTTRCTTTGGTATTGTTTCTACTGAAAATGGTCTACATATCTTCAAATGGTGAAAGGTCAGTCTACTTTTCCACATTTTTTCTATTCTGCTGGAAGTTTTTAGACTCTAACAGTCTCTGGTTAGTGACCTTGCTCAACAGCTTGTACTGCGTGAAGATTACTAACTTCCAATACCCAGTGTTTCTCCTGTTGAAACGGAAGATTTCTGCCAAGGTCACGAGACTGCTGCTGGCCTGTCTGCTGATTTCTGCTCTCACCACTCTCCTGTATCTTGTGTTCAGACAGATATCCAGTTTCCCTGAGCACATGACTGGGAGGAATGACACGCTGTTTGACCTCAGAGAGGGCATCTTGACCTTGGTGGCCTCTTTGGTCTTGAGCTCATTATTTCAGTTTGTGCTCAATGTGACTTTTGCTTCGATGTTAATACATTCCTTGAGAAGACATATACAGAGGATGCAGAAAAACTCCACTGGCTTTTGGAATCCCCAAACTGAAGCTCACGTGGGTGCTATGAAGCTGATGGTCTGCTTCCTTGTGCTCTACATTCCGTATTCGGTTGCTGCCCTGCTGTATGTCCCTTCTTCTGTACAGAAGGATCTGAGAGCCCACACTGCTTGGGTATTTATTACTGCTGCTTACCCACCAGGACATTCTGTTCTCATTGTTCTCACACATACCAAGCTAAGAACCAAAGCGAAGAGGATTCTTTGTTTCTACAAATAG
>zokor31
ATGCTCCAGGGGCTGCCTTTATTTGTTTTTGCTGCCTCAGTTGTTTTTAATTTTGTAGGAATCCTTGTTAATCTGTTCATTATAGTGGCTATTTACAAGACTTGGGTCAAAAGTCACAGAATCTCCTCTTCAGATAGGATTCTGCTCAGCTTGGCCATCACCAGAGCTTTTACTTTGGTATTGTTTCTACTGAAAATGGTCTACATATCTTCAAATGGTGAAAGGTCAGTCTACTTTTCCACATTTTTTCTATTCTGCTGGAAGTTTTTAGACTCTAACAGTCTCTGGTTAGTGACCTTGCTCAACAGCTTGTACTGCGTGAAGATTACTAACTTCCAATACCCAGTGTTTCTCCTGTTGAAACGGAAGATTTCTGCCAAGGTCACGAGACTGCTGCTGGCCTGTCTGCTGATTTCTGCTCTCACCACTCTCCTGTATCTTGTGTTCAGACAGATATCCAGTTTCCCTGAGCACATGACTGGGAGGAATGACACGCTGTTTGACCTCAGAGAGGGCATCTTGACCTTGGTGGCCTCTTTGGTCTTGAGCTCATTATTTCAGTTTGTGCTCAATGTGACTTTTGCTTCGATGTTAATACATTCCTTGAGAAGACATATACAGAGGATGCAGAAAAACTCCACTGGCTTTTGGAATCCCCAAACTGAAGCTCACGTGGGTGCTATGAAGCTGATGGTCTGCTTCCTTGTGCTCTACATTCCGTATTCGGTTGCTGCCCTGCTGTATGTCCCTTCTTCTGTACAGAAGGATCTGAGAGCCCACACTGCTTGGGTATTTATTACTGCTGCTTACCCACCAGGACATTCTGTTCTCATTGTTCTCACACATACCAAGCTAAGAACCAAAGCGAAGAGGATTCTTTGTTTCTACAAATAG
>zokor32
ATGCTCCAGGGGCTGCCTTTATTTGTTTTTGCTGCCTCAGTTGTTTTTAATTTTGTAGGAATCCTTGTTAATCTGTTCATTATAGTGGCTATTTACAAGACTTGGGTCAAAAGTCACAGAATCTCCTCTTCAGATAGGATTCTGCTCAGCTTGGCCATCACCAGAGCTTTTACTTTGGTATTGTTTCTACTGAAAATGGTCTACATATCTTCAAATGGTGAAAGGTCAGTCTACTTTTCCACATTTTTTCTATTCTGCTGGAAGTTTTTAGACTCTAACAGTCTCTGGTTAGTGACCTTGCTCAACAGCTTGTACTGCGTGAAGATTACTAACTTCCAATACCCAGTGTTTCTCCTGTTGAAACGGAAGATTTCTGCCAAGGTCACGAGACTGCTGCTGGCCTGTCTGCTGATTTCTGCTCTCACCACTCTCCTGTATCTTGTGTTCAGACAGATATCCAGTTTCCCTGAGCACATGACTGGGAGGAATGACACGCTGTTTGACCTCAGAGAGGGCATCTTGACCTTGGTGGCCTCTTTGGTCTTGAGCTCATTATTTCAGTTTGTGCTCAATGTGACTTTTGCTTCGATGTTAATACATTCCTTGAGAAGACATATACAGAGGATGCAGAAAAACTCCACTGGCTTTTGGAATCCCCAAACTGAAGCTCACGTGGGTGCTATGAAGCTGATGGTCTGCTTCCTTGTGCTCTACATTCCGTATTCGGTTGCTGCCCTGCTGTATGTCCCTTCTTCTGTACAGAAGGATCTGAGAGCCCACACTGCTTGGGTATTTATTACTGCTGCTTACCCACCAGGACATTCTGTTCTCATTGTTCTCACACATACCAAGCTAAGAACCAAAGCGAAGAGGATTCTTTGTTTCTACAAATAG
>zokor33
ATGCTCCAGGGGCTGCCTTTATTTGTTTTTGCTGCCTCAGTTGTTTTTAATTTTGTAGGAATCCTTGTTAATCTGTTCATTATAGTGGCTATTTACAAGACTTGGGTCAAAAGTCACAGAATCTCCTCTTCAGATAGGATTCTGCTCAGCTTGGCCATCACCAGAGCTTTTRCTTTGGTATTGTTTCTACTGAAAATGGTCTACATATCTTCAAATGGTGAAAGGTCAGTCTACTTTTCCACATTTTTTCTATTCTGCTGGAAGTTTTTAGACTCTAACAGTCTCTGGTTAGTGACCTTGCTCAACAGCTTGTACTGCGTGAAGATTACTAACTTCCAATACCCAGTGTTTCTCCTGTTGAAACGGAAGATTTCTGCCAAGGTCACGAGACTGCTGCTGGCCTGTCTGCTGATTTCTGCTCTCACCACTCTCCTGTATCTTGTGTTCAGACAGATATCCAGTTTCCCTGAGCACATGACTGGGAGGAATGACACGCTGTTTGACCTCAGAGAGGGCATCTTGACCTTGGTGGCCTCTTTGGTCTTGAGCTCATTATTTCAGTTTGTGCTCAATGTGACTTTTGCTTCGATGTTAATACATTCCTTGAGAAGACATATACAGAGGATGCAGAAAAACTCCACTGGCTTTTGGAATCCCCAAACTGAAGCTCACGTGGGTGCTATGAAGCTGATGGTCTGCTTCCTTGTGCTCTACATTCCGTATTCGGTTGCTGCCCTGCTGTATGTCCCTTCTTCTGTACAGAAGGATCTGAGAGCCCACACTGCTTGGGTATTTATTACTGCTGCTTACCCACCAGGACATTCTGTTCTCATTGTTCTCACACATACCAAGCTAAGAACCAAAGCGAAGAGGATTCTTTGTTTCTACAAATAG
>zokor34
ATGCTCCAGGGGCTGCCTTTATTTGTTTTTGCTGCCTCAGTTGTTTTTAATTTTGTAGGAATCCTTGTTAATCTGTTCATTATAGTGGCTATTTACAAGACTTGGGTCAAAAGTCACAGAATCTCCTCTTCAGATAGGATTCTGCTCAGCTTGGCCATCACCAGAGCTTTTACTTTGGTATTGTTTCTACTGAAAATGGTCTACATATCTTCAAATGGTGAAAGGTCAGTCTACTTTTCCACATTTTTTCTATTCTGCTGGAAGTTTTTAGACTCTAACAGTCTCTGGTTAGTGACCTTGCTCAACAGCTTGTACTGCGTGAAGATTACTAACTTCCAATACCCAGTGTTTCTCCTGTTGAAACGGAAGATTTCTGCCAAGGTCACGAGACTGCTGCTGGCCTGTCTGCTGATTTCTGCTCTCACCACTCTCCTGTATCTTGTGTTCAGACAGATATCCAGTTTCCCTGAGCACATGACTGGGAGGAATGACACGCTGTTTGACCTCAGAGAGGGCATCTTGACCTTGGTGGCCTCTTTGGTCTTGAGCTCATTATTTCAGTTTGTGCTCAATGTGACTTTTGCTTCGATGTTAATACATTCCTTGAGAAGACATATACAGAGGATGCAGAAAAACTCCACTGGCTTTTGGAATCCCCAAACTGAAGCTCACGTGGGTGCTATGAAGCTGATGGTCTGCTTCCTTGTGCTCTACATTCCGTATTCGGTTGCTGCCCTGCTGTATGTCCCTTCTTCTGTACAGAAGGATCTGAGAGCCCACACTGCTTGGGTATTTATTACTGCTGCTTACCCACCAGGACATTCTGTTCTCATTGTTCTCACACATACCAAGCTAAGAACCAAAGCGAAGAGGATTCTTTGTTTCTACAAATAG
>zokor35
ATGCTCCAGGGGCTGCCTTTATTTGTTTTTGCTGCCTCAGTTGTTTTTAATTTTGTAGGAATCCTTGTTAATCTGTTCATTATAGTGGCTATTTACAAGACTTGGGTCAAAAGTCACAGAATCTCCTCTTCAGATAGGATTCTGCTCAGCTTGGCCATCACCAGAGCTTTTACTTTGGTATTGTTTCTACTGAAAATGGTCTACATATCTTCAAATGGTGAAAGGTCAGTCTACTTTTCCACATTTTTTCTATTCTGCTGGAAGTTTTTAGACTCTAACAGTCTCTGGTTAGTGACCTTGCTCAACAGCTTGTACTGCGTGAAGATTACTAACTTCCAATACCCAGTGTTTCTCCTGTTGAAACGGAAGATTTCTGCCAAGGTCACGAGACTGCTGCTGGCCTGTCTGCTGATTTCTGCTCTCACCACTCTCCTGTATCTTGTGTTCAGACAGATATCCAGTTTCCCTGAGCACATGACTGGGAGGAATGACACGCTGTTTGACCTCAGAGAGGGCATCTTGACCTTGGTGGCCTCTTTGGTCTTGAGCTCATTATTTCAGTTTGTGCTCAATGTGACTTTTGCTTCGATGTTAATACATTCCTTGAGAAGACATATACAGAGGATGCAGAAAAACTCCACTGGCTTTTGGAATCCCCAAACTGAAGCTCACGTGGGTGCTATGAAGCTGATGGTCTGCTTCCTTGTGCTCTACATTCCGTATTCGGTTGCTGCCCTGCTGTATGTCCCTTCTTCTGTACAGAAGGATCTGAGAGCCCACACTGCTTGGGTATTTATTACTGCTGCTTACCCACCAGGACATTCTGTTCTCATTGTTCTCACACATACCAAGCTAAGAACCAAAGCGAAGAGGATTCTTTGTTTCTACAAATAG
>zokor36
ATGCTCCAGGGGCTGCCTTTATTTGTTTTTGCTGCCTCAGTTGTTTTTAATTTTGTAGGAATCCTTGTTAATCTGTTCATTATAGTGGCTATTTACAAGACTTGGGTCAAAAGTCACAGAATCTCCTCTTCAGATAGGATTCTGCTCAGCTTGGCCATCACCAGAGCTTTTRCTTTGGTATTGTTTCTACTGAAAATGGTCTACATATCTTCAAATGGTGAAAGGTCAGTCTACTTTTCCACATTTTTTCTATTCTGCTGGAAGTTTTTAGACTCTAACAGTCTCTGGTTAGTGACCTTGCTCAACAGCTTGTACTGCGTGAAGATTACTAACTTCCAATACCCAGTGTTTCTCCTGTTGAAACGGAAGATTTCTGCCAAGGTCACGAGACTGCTGCTGGCCTGTCTGCTGATTTCTGCTCTCACCACTCTCCTGTATCTTGTGTTCAGACAGATATCCAGTTTCCCTGAGCACATGACTGGGAGGAATGACACGCTGTTTGACCTCAGAGAGGGCATCTTGACCTTGGTGGCCTCTTTGGTCTTGAGCTCATTATTTCAGTTTGTGCTCAATGTGACTTTTGCTTCGATGTTAATACATTCCTTGAGAAGACATATACAGAGGATGCAGAAAAACTCCACTGGCTTTTGGAATCCCCAAACTGAAGCTCACGTGGGTGCTATGAAGCTGATGGTCTGCTTCCTTGTGCTCTACATTCCGTATTCGGTTGCTGCCCTGCTGTATGTCCCTTCTTCTGTACAGAAGGATCTGAGAGCCCACACTGCTTGGGTATTTATTACTGCTGCTTACCCACCAGGACATTCTGTTCTCATTGTTCTCACACATACCAAGCTAAGAACCAAAGCGAAGAGGATTCTTTGTTTCTACAAATAG
>zokor37
ATGCTCCAGGGGCTGCCTTTATTTGTTTTTGCTGCCTCAGTTGTTTTTAATTTTGTAGGAATCCTTGTTAATCTGTTCATTATAGTGGCTATTTACAAGACTTGGGTCAAAAGTCACAGAATCTCCTCTTCAGATAGGATTCTGCTCAGCTTGGCCATCACCAGAGCTTTTRCTTTGGTATTGTTTCTACTGAAAATGGTCTACATATCTTCAAATGGTGAAAGGTCAGTCTACTTTTCCACATTTTTTCTATTCTGCTGGAAGTTTTTAGACTCTAACAGTCTCTGGTTAGTGACCTTGCTCAACAGCTTGTACTGCGTGAAGATTACTAACTTCCAATACCCAGTGTTTCTCCTGTTGAAACGGAAGATTTCTGCCAAGGTCACGAGACTGCTGCTGGCCTGTCTGCTGATTTCTGCTCTCACCACTCTCCTGTATCTTGTGTTCAGACAGATATCCAGTTTCCCTGAGCACATGACTGGGAGGAATGACACGCTGTTTGACCTCAGAGAGGGCATCTTGACCTTGGTGGCCTCTTTGGTCTTGAGCTCATTATTTCAGTTTGTGCTCAATGTGACTTTTGCTTCGATGTTAATACATTCCTTGAGAAGACATATACAGAGGATGCAGAAAAACTCCACTGGCTTTTGGAATCCCCAAACTGAAGCTCACGTGGGTGCTATGAAGCTGATGGTCTGCTTCCTTGTGCTCTACATTCCGTATTCGGTTGCTGCCCTGCTGTATGTCCCTTCTTCTGTACAGAAGGATCTGAGAGCCCACACTGCTTGGGTATTTATTACTGCTGCTTACCCACCAGGACATTCTGTTCTCATTGTTCTCACACATACCAAGCTAAGAACCAAAGCGAAGAGGATTCTTTGTTTCTACAAATAG
>zokor38
ATGCTCCAGGGGCTGCCTTTATTTGTTTTTGCTGCCTCAGTTGTTTTTAATTTTGTAGGAATCCTTGTTAATCTGTTCATTATAGTGGCTATTTACAAGACTTGGGTCAAAAGTCACAGAATCTCCTCTTCAGATAGGATTCTGCTCAGCTTGGCCATCACCAGAGCTTTTRCTTTGGTATTGTTTCTACTGAAAATGGTCTACATATCTTCAAATGGTGAAAGGTCAGTCTACTTTTCCACATTTTTTCTATTCTGCTGGAAGTTTTTAGACTCTAACAGTCTCTGGTTAGTGACCTTGCTCAACAGCTTGTACTGCGTGAAGATTACTAACTTCCAATACCCAGTGTTTCTCCTGTTGAAACGGAAGATTTCTGCCAAGGTCACGAGACTGCTGCTGGCCTGTCTGCTGATTTCTGCTCTCACCACTCTCCTGTATCTTGTGTTCAGACAGATATCCAGTTTCCCTGAGCACATGACTGGGAGGAATGACACGCTGTTTGACCTCAGAGAGGGCATCTTGACCTTGGTGGCCTCTTTGGTCTTGAGCTCATTATTTCAGTTTGTGCTCAATGTGACTTTTGCTTCGATGTTAATACATTCCTTGAGAAGACATATACAGAGGATGCAGAAAAACTCCACTGGCTTTTGGAATCCCCAAACTGAAGCTCACGTGGGTGCTATGAAGCTGATGGTCTGCTTCCTTGTGCTCTACATTCCGTATTCGGTTGCTGCCCTGCTGTATGTCCCTTCTTCTGTACAGAAGGATCTGAGAGCCCACACTGCTTGGGTATTTATTACTGCTGCTTACCCACCAGGACATTCTGTTCTCATTGTTCTCACACATACCAAGCTAAGAACCAAAGCGAAGAGGATTCTTTGTTTCTACAAATAG
>zokor39
ATGCTCCAGGGGCTGCCTTTATTTGTTTTTGCTGCCTCAGTTGTTTTTAATTTTGTAGGAATCCTTGTTAATCTGTTCATTATAGTGGCTATTTACAAGACTTGGGTCAAAAGTCACAGAATCTCCTCTTCAGATAGGATTCTGCTCAGCTTGGCCATCACCAGAGCTTTTACTTTGGTATTGTTTCTACTGAAAATGGTCTACATATCTTCAAATGGTGAAAGGTCAGTCTACTTTTCCACATTTTTTCTATTCTGCTGGAAGTTTTTAGACTCTAACAGTCTCTGGTTAGTGACCTTGCTCAACAGCTTGTACTGCGTGAAGATTACTAACTTCCAATACCCAGTGTTTCTCCTGTTGAAACGGAAGATTTCTGCCAAGGTCACGAGACTGCTGCTGGCCTGTCTGCTGATTTCTGCTCTCACCACTCTCCTGTATCTTGTGTTCAGACAGATATCCAGTTTCCCTGAGCACATGACTGGGAGGAATGACACGCTGTTTGACCTCAGAGAGGGCATCTTGACCTTGGTGGCCTCTTTGGTCTTGAGCTCATTATTTCAGTTTGTGCTCAATGTGACTTTTGCTTCGATGTTAATACATTCCTTGAGAAGACATATACAGAGGATGCAGAAAAACTCCACTGGCTTTTGGAATCCCCAAACTGAAGCTCACGTGGGTGCTATGAAGCTGATGGTCTGCTTCCTTGTGCTCTACATTCCGTATTCGGTTGCTGCCCTGCTGTATGTCCCTTCTTCTGTACAGAAGGATCTGAGAGCCCACACTGCTTGGGTATTTATTACTGCTGCTTACCCACCAGGACATTCTGTTCTCATTGTTCTCACACATACCAAGCTAAGAACCAAAGCGAAGAGGATTCTTTGTTTCTACAAATAG
>zokor40
ATGCTCCAGGGGCTGCCTTTATTTGTTTTTGCTGCCTCAGTTGTTTTTAATTTTGTAGGAATCCTTGTTAATCTGTTCATTATAGTGGCTATTTACAAGACTTGGGTCAAAAGTCACAGAATCTCCTCTTCAGATAGGATTCTGCTCAGCTTGGCCATCACCAGAGCTTTTRCTTTGGTATTGTTTCTACTGAAAATGGTCTACATATCTTCAAATGGTGAAAGGTCAGTCTACTTTTCCACATTTTTTCTATTCTGCTGGAAGTTTTTAGACTCTAACAGTCTCTGGTTAGTGACCTTGCTCAACAGCTTGTACTGCGTGAAGATTACTAACTTCCAATACCCAGTGTTTCTCCTGTTGAAACGGAAGATTTCTGCCAAGGTCACGAGACTGCTGCTGGCCTGTCTGCTGATTTCTGCTCTCACCACTCTCCTGTATCTTGTGTTCAGACAGATATCCAGTTTCCCTGAGCACATGACTGGGAGGAATGACACGCTGTTTGACCTCAGAGAGGGCATCTTGACCTTGGTGGCCTCTTTGGTCTTGAGCTCATTATTTCAGTTTGTGCTCAATGTGACTTTTGCTTCGATGTTAATACATTCCTTGAGAAGACATATACAGAGGATGCAGAAAAACTCCACTGGCTTTTGGAATCCCCAAACTGAAGCTCACGTGGGTGCTATGAAGCTGATGGTCTGCTTCCTTGTGCTCTACATTCCGTATTCGGTTGCTGCCCTGCTGTATGTCCCTTCTTCTGTACAGAAGGATCTGAGAGCCCACACTGCTTGGGTATTTATTACTGCTGCTTACCCACCAGGACATTCTGTTCTCATTGTTCTCACACATACCAAGCTAAGAACCAAAGCGAAGAGGATTCTTTGTTTCTACAAATAG
>zokor41
ATGCTCCAGGGGCTGCCTTTATTTGTTTTTGCTGCCTCAGTTGTTTTTAATTTTGTAGGAATCCTTGTTAATCTGTTCATTATAGTGGCTATTTACAAGACTTGGGTCAAAAGTCACAGAATCTCCTCTTCAGATAGGATTCTGCTCAGCTTGGCCATCACCAGAGCTTTTACTTTGGTATTGTTTCTACTGAAAATGGTCTACATATCTTCAAATGGTGAAAGGTCAGTCTACTTTTCCACATTTTTTCTATTCTGCTGGAAGTTTTTAGACTCTAACAGTCTCTGGTTAGTGACCTTGCTCAACAGCTTGTACTGCGTGAAGATTACTAACTTCCAATACCCAGTGTTTCTCCTGTTGAAACGGAAGATTTCTGCCAAGGTCACGAGACTGCTGCTGGCCTGTCTGCTGATTTCTGCTCTCACCACTCTCCTGTATCTTGTGTTCAGACAGATATCCAGTTTCCCTGAGCACATGACTGGGAGGAATGACACGCTGTTTGACCTCAGAGAGGGCATCTTGACCTTGGTGGCCTCTTTGGTCTTGAGCTCATTATTTCAGTTTGTGCTCAATGTGACTTTTGCTTCGATGTTAATACATTCCTTGAGAAGACATATACAGAGGATGCAGAAAAACTCCACTGGCTTTTGGAATCCCCAAACTGAAGCTCACGTGGGTGCTATGAAGCTGATGGTCTGCTTCCTTGTGCTCTACATTCCGTATTCGGTTGCTGCCCTGCTGTATGTCCCTTCTTCTGTACAGAAGGATCTGAGAGCCCACACTGCTTGGGTATTTATTACTGCTGCTTACCCACCAGGACATTCTGTTCTCATTGTTCTCACACATACCAAGCTAAGAACCAAAGCGAAGAGGATTCTTTGTTTCTACAAATAG
>zokor42
ATGCTCCAGGGGCTGCCTTTATTTGTTTTTGCTGCCTCAGTTGTTTTTAATTTTGTAGGAATCCTTGTTAATCTGTTCATTATAGTGGCTATTTACAAGACTTGGGTCAAAAGTCACAGAATCTCCTCTTCAGATAGGATTCTGCTCAGCTTGGCCATCACCAGAGCTTTTACTTTGGTATTGTTTCTACTGAAAATGGTCTACATATCTTCAAATGGTGAAAGGTCAGTCTACTTTTCCACATTTTTTCTATTCTGCTGGAAGTTTTTAGACTCTAACAGTCTCTGGTTAGTGACCTTGCTCAACAGCTTGTACTGCGTGAAGATTACTAACTTCCAATACCCAGTGTTTCTCCTGTTGAAACGGAAGATTTCTGCCAAGGTCACGAGACTGCTGCTGGCCTGTCTGCTGATTTCTGCTCTCACCACTCTCCTGTATCTTGTGTTCAGACAGATATCCAGTTTCCCTGAGCACATGACTGGGAGGAATGACACGCTGTTTGACCTCAGAGAGGGCATCTTGACCTTGGTGGCCTCTTTGGTCTTGAGCTCATTATTTCAGTTTGTGCTCAATGTGACTTTTGCTTCGATGTTAATACATTCCTTGAGAAGACATATACAGAGGATGCAGAAAAACTCCACTGGCTTTTGGAATCCCCAAACTGAAGCTCACGTGGGTGCTATGAAGCTGATGGTCTGCTTCCTTGTGCTCTACATTCCGTATTCGGTTGCTGCCCTGCTGTATGTCCCTTCTTCTGTACAGAAGGATCTGAGAGCCCACACTGCTTGGGTATTTATTACTGCTGCTTACCCACCAGGACATTCTGTTCTCATTGTTCTCACACATACCAAGCTAAGAACCAAAGCGAAGAGGATTCTTTGTTTCTACAAATAG
>zokor43
ATGCTCCAGGGGCTGCCTTTATTTGTTTTTGCTGCCTCAGTTGTTTTTAATTTTGTAGGAATCCTTGTTAATCTGTTCATTATAGTGGCTATTTACAAGACTTGGGTCAAAAGTCACAGAATCTCCTCTTCAGATAGGATTCTGCTCAGCTTGGCCATCACCAGAGCTTTTACTTTGGTATTGTTTCTACTGAAAATGGTCTACATATCTTCAAATGGTGAAAGGTCAGTCTACTTTTCCACATTTTTTCTATTCTGCTGGAAGTTTTTAGACTCTAACAGTCTCTGGTTAGTGACCTTGCTCAACAGCTTGTACTGCGTGAAGATTACTAACTTCCAATACCCAGTGTTTCTCCTGTTGAAACGGAAGATTTCTGCCAAGGTCACGAGACTGCTGCTGGCCTGTCTGCTGATTTCTGCTCTCACCACTCTCCTGTATCTTGTGTTCAGACAGATATCCAGTTTCCCTGAGCACATGACTGGGAGGAATGACACGCTGTTTGACCTCAGAGAGGGCATCTTGACCTTGGTGGCCTCTTTGGTCTTGAGCTCATTATTTCAGTTTGTGCTCAATGTGACTTTTGCTTCGATGTTAATACATTCCTTGAGAAGACATATACAGAGGATGCAGAAAAACTCCACTGGCTTTTGGAATCCCCAAACTGAAGCTCACGTGGGTGCTATGAAGCTGATGGTCTGCTTCCTTGTGCTCTACATTCCGTATTCGGTTGCTGCCCTGCTGTATGTCCCTTCTTCTGTACAGAAGGATCTGAGAGCCCACACTGCTTGGGTATTTATTACTGCTGCTTACCCACCAGGACATTCTGTTCTCATTGTTCTCACACATACCAAGCTAAGAACCAAAGCGAAGAGGATTCTTTGTTTCTACAAATAG
>zokor44
ATGCTCCAGGGGCTGCCTTTATTTGTTTTTGCTGCCTCAGTTGTTTTTAATTTTGTAGGAATCCTTGTTAATCTGTTCATTATAGTGGCTATTTACAAGACTTGGGTCAAAAGTCACAGAATCTCCTCTTCAGATAGGATTCTGCTCAGCTTGGCCATCACCAGAGCTTTTACTTTGGTATTGTTTCTACTGAAAATGGTCTACATATCTTCAAATGGTGAAAGGTCAGTCTACTTTTCCACATTTTTTCTATTCTGCTGGAAGTTTTTAGACTCTAACAGTCTCTGGTTAGTGACCTTGCTCAACAGCTTGTACTGCGTGAAGATTACTAACTTCCAATACCCAGTGTTTCTCCTGTTGAAACGGAAGATTTCTGCCAAGGTCACGAGACTGCTGCTGGCCTGTCTGCTGATTTCTGCTCTCACCACTCTCCTGTATCTTGTGTTCAGACAGATATCCAGTTTCCCTGAGCACATGACTGGGAGGAATGACACGCTGTTTGACCTCAGAGAGGGCATCTTGACCTTGGTGGCCTCTTTGGTCTTGAGCTCATTATTTCAGTTTGTGCTCAATGTGACTTTTGCTTCGATGTTAATACATTCCTTGAGAAGACATATACAGAGGATGCAGAAAAACTCCACTGGCTTTTGGAATCCCCAAACTGAAGCTCACGTGGGTGCTATGAAGCTGATGGTCTGCTTCCTTGTGCTCTACATTCCGTATTCGGTTGCTGCCCTGCTGTATGTCCCTTCTTCTGTACAGAAGGATCTGAGAGCCCACACTGCTTGGGTATTTATTACTGCTGCTTACCCACCAGGACATTCTGTTCTCATTGTTCTCACACATACCAAGCTAAGAACCAAAGCGAAGAGGATTCTTTGTTTCTACAAATAG
>zokor45
ATGCTCCAGGGGCTGCCTTTATTTGTTTTTGCTGCCTCAGTTGTTTTTAATTTTGTAGGAATCCTTGTTAATCTGTTCATTATAGTGGCTATTTACAAGACTTGGGTCAAAAGTCACAGAATCTCCTCTTCAGATAGGATTCTGCTCAGCTTGGCCATCACCAGAGCTTTTACTTTGGTATTGTTTCTACTGAAAATGGTCTACATATCTTCAAATGGTGAAAGGTCAGTCTACTTTTCCACATTTTTTCTATTCTGCTGGAAGTTTTTAGACTCTAACAGTCTCTGGTTAGTGACCTTGCTCAACAGCTTGTACTGCGTGAAGATTACTAACTTCCAATACCCAGTGTTTCTCCTGTTGAAACGGAAGATTTCTGCCAAGGTCACGAGACTGCTGCTGGCCTGTCTGCTGATTTCTGCTCTCACCACTCTCCTGTATCTTGTGTTCAGACAGATATCCAGTTTCCCTGAGCACATGACTGGGAGGAATGACACGCTGTTTGACCTCAGAGAGGGCATCTTGACCTTGGTGGCCTCTTTGGTCTTGAGCTCATTATTTCAGTTTGTGCTCAATGTGACTTTTGCTTCGATGTTAATACATTCCTTGAGAAGACATATACAGAGGATGCAGAAAAACTCCACTGGCTTTTGGAATCCCCAAACTGAAGCTCACGTGGGTGCTATGAAGCTGATGGTCTGCTTCCTTGTGCTCTACATTCCGTATTCGGTTGCTGCCCTGCTGTATGTCCCTTCTTCTGTACAGAAGGATCTGAGAGCCCACACTGCTTGGGTATTTATTACTGCTGCTTACCCACCAGGACATTCTGTTCTCATTGTTCTCACACATACCAAGCTAAGAACCAAAGCGAAGAGGATTCTTTGTTTCTACAAATAG
>zokor46
ATGCTCCAGGGGCTGCCTTTATTTGTTTTTGCTGCCTCAGTTGTTTTTAATTTTGTAGGAATCCTTGTTAATCTGTTCATTATAGTGGCTATTTACAAGACTTGGGTCAAAAGTCACAGAATCTCCTCTTCAGATAGGATTCTGCTCAGCTTGGCCATCACCAGAGCTTTTACTTTGGTATTGTTTCTACTGAAAATGGTCTACATATCTTCAAATGGTGAAAGGTCAGTCTACTTTTCCACATTTTTTCTATTCTGCTGGAAGTTTTTAGACTCTAACAGTCTCTGGTTAGTGACCTTGCTCAACAGCTTGTACTGCGTGAAGATTACTAACTTCCAATACCCAGTGTTTCTCCTGTTGAAACGGAAGATTTCTGCCAAGGTCACGAGACTGCTGCTGGCCTGTCTGCTGATTTCTGCTCTCACCACTCTCCTGTATCTTGTGTTCAGACAGATATCCAGTTTCCCTGAGCACATGACTGGGAGGAATGACACGCTGTTTGACCTCAGAGAGGGCATCTTGACCTTGGTGGCCTCTTTGGTCTTGAGCTCATTATTTCAGTTTGTGCTCAATGTGACTTTTGCTTCGATGTTAATACATTCCTTGAGAAGACATATACAGAGGATGCAGAAAAACTCCACTGGCTTTTGGAATCCCCAAACTGAAGCTCACGTGGGTGCTATGAAGCTGATGGTCTGCTTCCTTGTGCTCTACATTCCGTATTCGGTTGCTGCCCTGCTGTATGTCCCTTCTTCTGTACAGAAGGATCTGAGAGCCCACACTGCTTGGGTATTTATTACTGCTGCTTACCCACCAGGACATTCTGTTCTCATTGTTCTCACACATACCAAGCTAAGAACCAAAGCGAAGAGGATTCTTTGTTTCTACAAATAG
>zokor47
ATGCTCCAGGGGCTGCCTTTATTTGTTTTTGCTGCCTCAGTTGTTTTTAATTTTGTAGGAATCCTTGTTAATCTGTTCATTATAGTGGCTATTTACAAGACTTGGGTCAAAAGTCACAGAATCTCCTCTTCAGATAGGATTCTGCTCAGCTTGGCCATCACCAGAGCTTTTACTTTGGTATTGTTTCTACTGAAAATGGTCTACATATCTTCAAATGGTGAAAGGTCAGTCTACTTTTCCACATTTTTTCTATTCTGCTGGAAGTTTTTAGACTCTAACAGTCTCTGGTTAGTGACCTTGCTCAACAGCTTGTACTGCGTGAAGATTACTAACTTCCAATACCCAGTGTTTCTCCTGTTGAAACGGAAGATTTCTGCCAAGGTCACGAGACTGCTGCTGGCCTGTCTGCTGATTTCTGCTCTCACCACTCTCCTGTATCTTGTGTTCAGACAGATATCCAGTTTCCCTGAGCACATGACTGGGAGGAATGACACGCTGTTTGACCTCAGAGAGGGCATCTTGACCTTGGTGGCCTCTTTGGTCTTGAGCTCATTATTTCAGTTTGTGCTCAATGTGACTTTTGCTTCGATGTTAATACATTCCTTGAGAAGACATATACAGAGGATGCAGAAAAACTCCACTGGCTTTTGGAATCCCCAAACTGAAGCTCACGTGGGTGCTATGAAGCTGATGGTCTGCTTCCTTGTGCTCTACATTCCGTATTCGGTTGCTGCCCTGCTGTATGTCCCTTCTTCTGTACAGAAGGATCTGAGAGCCCACACTGCTTGGGTATTTATTACTGCTGCTTACCCACCAGGACATTCTGTTCTCATTGTTCTCACACATACCAAGCTAAGAACCAAAGCGAAGAGGATTCTTTGTTTCTACAAATAG
>zokor48
ATGCTCCAGGGGCTGCCTTTATTTGTTTTTGCTGCCTCAGTTGTTTTTAATTTTGTAGGAATCCTTGTTAATCTGTTCATTATAGTGGCTATTTACAAGACTTGGGTCAAAAGTCACAGAATCTCCTCTTCAGATAGGATTCTGCTCAGCTTGGCCATCACCAGAGCTTTTACTTTGGTATTGTTTCTACTGAAAATGGTCTACATATCTTCAAATGGTGAAAGGTCAGTCTACTTTTCCACATTTTTTCTATTCTGCTGGAAGTTTTTAGACTCTAACAGTCTCTGGTTAGTGACCTTGCTCAACAGCTTGTACTGCGTGAAGATTACTAACTTCCAATACCCAGTGTTTCTCCTGTTGAAACGGAAGATTTCTGCCAAGGTCACGAGACTGCTGCTGGCCTGTCTGCTGATTTCTGCTCTCACCACTCTCCTGTATCTTGTGTTCAGACAGATATCCAGTTTCCCTGAGCACATGACTGGGAGGAATGACACGCTGTTTGACCTCAGAGAGGGCATCTTGACCTTGGTGGCCTCTTTGGTCTTGAGCTCATTATTTCAGTTTGTGCTCAATGTGACTTTTGCTTCGATGTTAATACATTCCTTGAGAAGACATATACAGAGGATGCAGAAAAACTCCACTGGCTTTTGGAATCCCCAAACTGAAGCTCACGTGGGTGCTATGAAGCTGATGGTCTGCTTCCTTGTGCTCTACATTCCGTATTCGGTTGCTGCCCTGCTGTATGTCCCTTCTTCTGTACAGAAGGATCTGAGAGCCCACACTGCTTGGGTATTTATTACTGCTGCTTACCCACCAGGACATTCTGTTCTCATTGTTCTCACACATACCAAGCTAAGAACCAAAGCGAAGAGGATTCTTTGTTTCTACAAATAG
>zokor49
ATGCTCCAGGGGCTGCCTTTATTTGTTTTTGCTGCCTCAGTTGTTTTTAATTTTGTAGGAATCCTTGTTAATCTGTTCATTATAGTGGCTATTTACAAGACTTGGGTCAAAAGTCACAGAATCTCCTCTTCAGATAGGATTCTGCTCAGCTTGGCCATCACCAGAGCTTTTRCTTTGGTATTGTTTCTACTGAAAATGGTCTACATATCTTCAAATGGTGAAAGGTCAGTCTACTTTTCCACATTTTTTCTATTCTGCTGGAAGTTTTTAGACTCTAACAGTCTCTGGTTAGTGACCTTGCTCAACAGCTTGTACTGCGTGAAGATTACTAACTTCCAATACCCAGTGTTTCTCCTGTTGAAACGGAAGATTTCTGCCAAGGTCACGAGACTGCTGCTGGCCTGTCTGCTGATTTCTGCTCTCACCACTCTCCTGTATCTTGTGTTCAGACAGATATCCAGTTTCCCTGAGCACATGACTGGGAGGAATGACACGCTGTTTGACCTCAGAGAGGGCATCTTGACCTTGGTGGCCTCTTTGGTCTTGAGCTCATTATTTCAGTTTGTGCTCAATGTGACTTTTGCTTCGATGTTAATACATTCCTTGAGAAGACATATACAGAGGATGCAGAAAAACTCCACTGGCTTTTGGAATCCCCAAACTGAAGCTCACGTGGGTGCTATGAAGCTGATGGTCTGCTTCCTTGTGCTCTACATTCCGTATTCGGTTGCTGCCCTGCTGTATGTCCCTTCTTCTGTACAGAAGGATCTGAGAGCCCACACTGCTTGGGTATTTATTACTGCTGCTTACCCACCAGGACATTCTGTTCTCATTGTTCTCACACATACCAAGCTAAGAACCAAAGCGAAGAGGATTCTTTGTTTCTACAAATAG
>zokor50
ATGCTCCAGGGGCTGCCTTTATTTGTTTTTGCTGCCTCAGTTGTTTTTAATTTTGTAGGAATCCTTGTTAATCTGTTCATTATAGTGGCTATTTACAAGACTTGGGTCAAAAGTCACAGAATCTCCTCTTCAGATAGGATTCTGCTCAGCTTGGCCATCACCAGAGCTTTTACTTTGGTATTGTTTCTACTGAAAATGGTCTACATATCTTCAAATGGTGAAAGGTCAGTCTACTTTTCCACATTTTTTCTATTCTGCTGGAAGTTTTTAGACTCTAACAGTCTCTGGTTAGTGACCTTGCTCAACAGCTTGTACTGCGTGAAGATTACTAACTTCCAATACCCAGTGTTTCTCCTGTTGAAACGGAAGATTTCTGCCAAGGTCACGAGACTGCTGCTGGCCTGTCTGCTGATTTCTGCTCTCACCACTCTCCTGTATCTTGTGTTCAGACAGATATCCAGTTTCCCTGAGCACATGACTGGGAGGAATGACACGCTGTTTGACCTCAGAGAGGGCATCTTGACCTTGGTGGCCTCTTTGGTCTTGAGCTCATTATTTCAGTTTGTGCTCAATGTGACTTTTGCTTCGATGTTAATACATTCCTTGAGAAGACATATACAGAGGATGCAGAAAAACTCCACTGGCTTTTGGAATCCCCAAACTGAAGCTCACGTGGGTGCTATGAAGCTGATGGTCTGCTTCCTTGTGCTCTACATTCCGTATTCGGTTGCTGCCCTGCTGTATGTCCCTTCTTCTGTACAGAAGGATCTGAGAGCCCACACTGCTTGGGTATTTATTACTGCTGCTTACCCACCAGGACATTCTGTTCTCATTGTTCTCACACATACCAAGCTAAGAACCAAAGCGAAGAGGATTCTTTGTTTCTACAAATAG
>zokor51
ATGCTCCAGGGGCTGCCTTTATTTGTTTTTGCTGCCTCAGTTGTTTTTAATTTTGTAGGAATCCTTGTTAATCTGTTCATTATAGTGGCTATTTACAAGACTTGGGTCAAAAGTCACAGAATCTCCTCTTCAGATAGGATTCTGCTCAGCTTGGCCATCACCAGAGCTTTTACTTTGGTATTGTTTCTACTGAAAATGGTCTACATATCTTCAAATGGTGAAAGGTCAGTCTACTTTTCCACATTTTTTCTATTCTGCTGGAAGTTTTTAGACTCTAACAGTCTCTGGTTAGTGACCTTGCTCAACAGCTTGTACTGCGTGAAGATTACTAACTTCCAATACCCAGTGTTTCTCCTGTTGAAACGGAAGATTTCTGCCAAGGTCACGAGACTGCTGCTGGCCTGTCTGCTGATTTCTGCTCTCACCACTCTCCTGTATCTTGTGTTCAGACAGATATCCAGTTTCCCTGAGCACATGACTGGGAGGAATGACACGCTGTTTGACCTCAGAGAGGGCATCTTGACCTTGGTGGCCTCTTTGGTCTTGAGCTCATTATTTCAGTTTGTGCTCAATGTGACTTTTGCTTCGATGTTAATACATTCCTTGAGAAGACATATACAGAGGATGCAGAAAAACTCCACTGGCTTTTGGAATCCCCAAACTGAAGCTCACGTGGGTGCTATGAAGCTGATGGTCTGCTTCCTTGTGCTCTACATTCCGTATTCGGTTGCTGCCCTGCTGTATGTCCCTTCTTCTGTACAGAAGGATCTGAGAGCCCACACTGCTTGGGTATTTATTACTGCTGCTTACCCACCAGGACATTCTGTTCTCATTGTTCTCACACATACCAAGCTAAGAACCAAAGCGAAGAGGATTCTTTGTTTCTACAAATAG
>zokor52
ATGCTCCAGGGGCTGCCTTTATTTGTTTTTGCTGCCTCAGTTGTTTTTAATTTTGTAGGAATCCTTGTTAATCTGTTCATTATAGTGGCTATTTACAAGACTTGGGTCAAAAGTCACAGAATCTCCTCTTCAGATAGGATTCTGCTCAGCTTGGCCATCACCAGAGCTTTTRCTTTGGTATTGTTTCTACTGAAAATGGTCTACATATCTTCAAATGGTGAAAGGTCAGTCTACTTTTCCACATTTTTTCTATTCTGCTGGAAGTTTTTAGACTCTAACAGTCTCTGGTTAGTGACCTTGCTCAACAGCTTGTACTGCGTGAAGATTACTAACTTCCAATACCCAGTGTTTCTCCTGTTGAAACGGAAGATTTCTGCCAAGGTCACGAGACTGCTGCTGGCCTGTCTGCTGATTTCTGCTCTCACCACTCTCCTGTATCTTGTGTTCAGACAGATATCCAGTTTCCCTGAGCACATGACTGGGAGGAATGACACGCTGTTTGACCTCAGAGAGGGCATCTTGACCTTGGTGGCCTCTTTGGTCTTGAGCTCATTATTTCAGTTTGTGCTCAATGTGACTTTTGCTTCGATGTTAATACATTCCTTGAGAAGACATATACAGAGGATGCAGAAAAACTCCACTGGCTTTTGGAATCCCCAAACTGAAGCTCACGTGGGTGCTATGAAGCTGATGGTCTGCTTCCTTGTGCTCTACATTCCGTATTCGGTTGCTGCCCTGCTGTATGTCCCTTCTTCTGTACAGAAGGATCTGAGAGCCCACACTGCTTGGGTATTTATTACTGCTGCTTACCCACCAGGACATTCTGTTCTCATTGTTCTCACACATACCAAGCTAAGAACCAAAGCGAAGAGGATTCTTTGTTTCTACAAATAG
>zokor53
ATGCTCCAGGGGCTGCCTTTATTTGTTTTTGCTGCCTCAGTTGTTTTTAATTTTGTAGGAATCCTTGTTAATCTGTTCATTATAGTGGCTATTTACAAGACTTGGGTCAAAAGTCACAGAATCTCCTCTTCAGATAGGATTCTGCTCAGCTTGGCCATCACCAGAGCTTTTACTTTGGTATTGTTTCTACTGAAAATGGTCTACATATCTTCAAATGGTGAAAGGTCAGTCTACTTTTCCACATTTTTTCTATTCTGCTGGAAGTTTTTAGACTCTAACAGTCTCTGGTTAGTGACCTTGCTCAACAGCTTGTACTGCGTGAAGATTACTAACTTCCAATACCCAGTGTTTCTCCTGTTGAAACGGAAGATTTCTGCCAAGGTCACGAGACTGCTGCTGGCCTGTCTGCTGATTTCTGCTCTCACCACTCTCCTGTATCTTGTGTTCAGACAGATATCCAGTTTCCCTGAGCACATGACTGGGAGGAATGACACGCTGTTTGACCTCAGAGAGGGCATCTTGACCTTGGTGGCCTCTTTGGTCTTGAGCTCATTATTTCAGTTTGTGCTCAATGTGACTTTTGCTTCGATGTTAATACATTCCTTGAGAAGACATATACAGAGGATGCAGAAAAACTCCACTGGCTTTTGGAATCCCCAAACTGAAGCTCACGTGGGTGCTATGAAGCTGATGGTCTGCTTCCTTGTGCTCTACATTCCGTATTCGGTTGCTGCCCTGCTGTATGTCCCTTCTTCTGTACAGAAGGATCTGAGAGCCCACACTGCTTGGGTATTTATTACTGCTGCTTACCCACCAGGACATTCTGTTCTCATTGTTCTCACACATACCAAGCTAAGAACCAAAGCGAAGAGGATTCTTTGTTTCTACAAATAG
>zokor54
ATGCTCCAGGGGCTGCCTTTATTTGTTTTTGCTGCCTCAGTTGTTTTTAATTTTGTAGGAATCCTTGTTAATCTGTTCATTATAGTGGCTATTTACAAGACTTGGGTCAAAAGTCACAGAATCTCCTCTTCAGATAGGATTCTGCTCAGCTTGGCCATCACCAGAGCTTTTACTTTGGTATTGTTTCTACTGAAAATGGTCTACATATCTTCAAATGGTGAAAGGTCAGTCTACTTTTCCACATTTTTTCTATTCTGCTGGAAGTTTTTAGACTCTAACAGTCTCTGGTTAGTGACCTTGCTCAACAGCTTGTACTGCGTGAAGATTACTAACTTCCAATACCCAGTGTTTCTCCTGTTGAAACGGAAGATTTCTGCCAAGGTCACGAGACTGCTGCTGGCCTGTCTGCTGATTTCTGCTCTCACCACTCTCCTGTATCTTGTGTTCAGACAGATATCCAGTTTCCCTGAGCACATGACTGGGAGGAATGACACGCTGTTTGACCTCAGAGAGGGCATCTTGACCTTGGTGGCCTCTTTGGTCTTGAGCTCATTATTTCAGTTTGTGCTCAATGTGACTTTTGCTTCGATGTTAATACATTCCTTGAGAAGACATATACAGAGGATGCAGAAAAACTCCACTGGCTTTTGGAATCCCCAAACTGAAGCTCACGTGGGTGCTATGAAGCTGATGGTCTGCTTCCTTGTGCTCTACATTCCGTATTCGGTTGCTGCCCTGCTGTATGTCCCTTCTTCTGTACAGAAGGATCTGAGAGCCCACACTGCTTGGGTATTTATTACTGCTGCTTACCCACCAGGACATTCTGTTCTCATTGTTCTCACACATACCAAGCTAAGAACCAAAGCGAAGAGGATTCTTTGTTTCTACAAATAG
>zokor55
ATGCTCCAGGGGCTGCCTTTATTTGTTTTTGCTGCCTCAGTTGTTTTTAATTTTGTAGGAATCCTTGTTAATCTGTTCATTATAGTGGCTATTTACAAGACTTGGGTCAAAAGTCACAGAATCTCCTCTTCAGATAGGATTCTGCTCAGCTTGGCCATCACCAGAGCTTTTRCTTTGGTATTGTTTCTACTGAAAATGGTCTACATATCTTCAAATGGTGAAAGGTCAGTCTACTTTTCCACATTTTTTCTATTCTGCTGGAAGTTTTTAGACTCTAACAGTCTCTGGTTAGTGACCTTGCTCAACAGCTTGTACTGCGTGAAGATTACTAACTTCCAATACCCAGTGTTTCTCCTGTTGAAACGGAAGATTTCTGCCAAGGTCACGAGACTGCTGCTGGCCTGTCTGCTGATTTCTGCTCTCACCACTCTCCTGTATCTTGTGTTCAGACAGATATCCAGTTTCCCTGAGCACATGACTGGGAGGAATGACACGCTGTTTGACCTCAGAGAGGGCATCTTGACCTTGGTGGCCTCTTTGGTCTTGAGCTCATTATTTCAGTTTGTGCTCAATGTGACTTTTGCTTCGATGTTAATACATTCCTTGAGAAGACATATACAGAGGATGCAGAAAAACTCCACTGGCTTTTGGAATCCCCAAACTGAAGCTCACGTGGGTGCTATGAAGCTGATGGTCTGCTTCCTTGTGCTCTACATTCCGTATTCGGTTGCTGCCCTGCTGTATGTCCCTTCTTCTGTACAGAAGGATCTGAGAGCCCACACTGCTTGGGTATTTATTACTGCTGCTTACCCACCAGGACATTCTGTTCTCATTGTTCTCACACATACCAAGCTAAGAACCAAAGCGAAGAGGATTCTTTGTTTCTACAAATAG
>zokor56
ATGCTCCAGGGGCTGCCTTTATTTGTTTTTGCTGCCTCAGTTGTTTTTAATTTTGTAGGAATCCTTGTTAATCTGTTCATTATAGTGGCTATTTACAAGACTTGGGTCAAAAGTCACAGAATCTCCTCTTCAGATAGGATTCTGCTCAGCTTGGCCATCACCAGAGCTTTTRCTTTGGTATTGTTTCTACTGAAAATGGTCTACATATCTTCAAATGGTGAAAGGTCAGTCTACTTTTCCACATTTTTTCTATTCTGCTGGAAGTTTTTAGACTCTAACAGTCTCTGGTTAGTGACCTTGCTCAACAGCTTGTACTGCGTGAAGATTACTAACTTCCAATACCCAGTGTTTCTCCTGTTGAAACGGAAGATTTCTGCCAAGGTCACGAGACTGCTGCTGGCCTGTCTGCTGATTTCTGCTCTCACCACTCTCCTGTATCTTGTGTTCAGACAGATATCCAGTTTCCCTGAGCACATGACTGGGAGGAATGACACGCTGTTTGACCTCAGAGAGGGCATCTTGACCTTGGTGGCCTCTTTGGTCTTGAGCTCATTATTTCAGTTTGTGCTCAATGTGACTTTTGCTTCGATGTTAATACATTCCTTGAGAAGACATATACAGAGGATGCAGAAAAACTCCACTGGCTTTTGGAATCCCCAAACTGAAGCTCACGTGGGTGCTATGAAGCTGATGGTCTGCTTCCTTGTGCTCTACATTCCGTATTCGGTTGCTGCCCTGCTGTATGTCCCTTCTTCTGTACAGAAGGATCTGAGAGCCCACACTGCTTGGGTATTTATTACTGCTGCTTACCCACCAGGACATTCTGTTCTCATTGTTCTCACACATACCAAGCTAAGAACCAAAGCGAAGAGGATTCTTTGTTTCTACAAATAG

zTas2r110:
>zokor01
ATTTCCTTACAGACAATGAGTGACACTCTAATGCTCATCTTTGTAATCACTGTGTTTGTGGGACTCATAATAGGAATTTTAGGGAATGGATTCATGATACTGGTGAACATCTCAGACAGGTTCAAGAGAAGAAAGATCTCCTCAGTAGACAAAATCCTCACTGCTCTGGCCATCTCCCGACTCACTCTGATGTGGCTAGGGTTCATTTTTGTAATGCTGGGCATATTATGTCCACGTTTGGCGAGGAACACAGAAATGTTTAGAGTGACTAGCATTACTTGGACCGTGACCAGCCATTTCAGCATCTGGCTCGCTACTTGCCTCAGCATCTTTTATTGTCTCAAGATAGCCACTTTTTCAAACTCTTTTTTTCTTTACCTAAAGTGGAGAGTTAAAAAAGTGGTTTTAATGACGTTACTGGCATCTTTGGTTCTCTTGTTTTCCAATATTGTAGTTACAGAGATCTATGTTGATTTCTGGATTAATGTGTATAATAGAAACATGTCTAACAGTTACAGGTTGATAGGTTCTATACCATCTTCCAAAGTTTTCTTATTCAGCAACTCAATATTCATGCTTATGCCCTTTACTGTGTCCCTGATAGCTTTTTTCCTGCTGATGTTCTCCCTGTGGAAACATCACAGGAAGATGCAGCACAAGGACGAAAGACTCAGAGACGCCAGGCCCACAGCCCACATGAAAGCCTTGCAGACTGGCCTGGCCTTCTTGCTCCTGTATGCTATGAGTTTACTCGTTCTTGTCATAAAAATGTCCAGCTCTGAATGGATGGAGAATGATATAATCATTTTTTGTGATCACGCTAGTGCAATAGCTTTTCCTTCAGGCCACTCATTTGTCGTGATTCTGGGAGACAGCAAACTGAGACGGGCCGCTCTTTCTGTGCTATGGTGGTTCAGGTGCAAATCCAAAAATGCAGAAATGTCTGATCCTTAG
>zokor02
ATTTCCTTACAGACAATGAGTGACACTCTAATGCTCATCTTTGTAATCACTGTGTTTGTGGGACTCATAATAGGAATTTTAGGGAATGGATTCATGATACTGGTGAACATCTCAGACAGGTTCAAGAGAAGAAAGATCTCCTCAGTAGACAAAATCCTCACTGCTCTGGCCATCTCCCGACTCACTCTGATGTGGCTAGGGTTCATTTTTGTAATGCTGGGCATATTATGTCCACGTTTGGCGAGGAACACAGAAATGTTTAGAGTGACTAGCATTACTTGGACCGTGACCAGCCATTTCAGCATCTGGCTCGCTACTTGCCTCAGCATCTTTTATTGTCTCAAGATAGCCACTTTTTCAAACTCTTTTTTTCTTTACCTAAAGTGGAGAGTTAAAAAAGTGGTTTTAATGACGTTACTGGCATCTTTGGTTCTCTTGTTTTCCAATATTGTAGTTACAGAGATCTATGTTGATTTCTGGATTAATGTGTATAATAGAAACATGTCTAACAGTTACAGGTTGATAGGTTCTATACCATCTTCCAAAGTTTTCTTATTCAGCAACTCAATATTCATGCTTATGCCCTTTACTGTGTCCCTGATAGCTTTTTTCCTGCTGATGTTCTCCCTGTGGAAACATCACAGGAAGATGCAGCACAAGGACGAAAGACTCAGAGACGCCAGGCCCACAGCCCACATGAAAGCCTTGCAGACTGGCCTGGCCTTCTTGCTCCTGTATGCTATGAGTTTACTCGTTCTTGTCATAAAAATGTCCAGCTCTGAATGGATGGAGAATGATATAATCATTTTTTGTGATCACGCTAGTGCAATAGCTTTTCCTTCAGGCCACTCATTTGTCGTGATTCTGGGAGACAGCAAACTGAGACGGGCCGCTCTTTCTGTGCTATGGTGGTTCAGGTGCAAATCCAAAAATGCAGAAATGTCTGATCCTTAG
>zokor03
ATTTCCTTACAGACAATGAGTGACACTCTAATGCTCATCTTTGTAATCACTGTGTTTGTGGGACTCATAATAGGAATTTTAGGGAATGGATTCATGATACTGGTGAACATCTCAGACAGGTTCAAGAGAAGAAAGATCTCCTCAGTAGACAAAATCCTCACTGCTCTGGCCATCTCCCGACTCACTCTGATGTGGCTAGGGTTCATTTTTGTAATGCTGGGCATATTATGTCCACGTTTGGCGAGGAACACAGAAATGTTTAGAGTGACTAGCATTACTTGGACCGTGACCAGCCATTTCAGCATCTGGCTCGCTACTTGCCTCAGCATCTTTTATTGTCTCAAGATAGCCACTTTTTCAAACTCTTTTTTTCTTTACCTAAAGTGGAGAGTTAAAAAAGTGGTTTTAATGACGTTACTGGCATCTTTGGTTCTCTTGTTTTCCAATATTGTAGTTACAGAGATCTATGTTGATTTCTGGATTAATGTGTATAATAGAAACATGTCTAACAGTTACAGGTTGATAGGTTCTATACCATCTTCCAAAGTTTTCTTATTCAGCAACTCAATATTCATGCTTATGCCCTTTACTGTGTCCCTGATAGCTTTTTTCCTGCTGATGTTCTCCCTGTGGAAACATCACAGGAAGATGCAGCACAAGGACGAAAGACTCAGAGACGCCAGGCCCACAGCCCACATGAAAGCCTTGCAGACTGGCCTGGCCTTCTTGCTCCTGTATGCTATGAGTTTACTCGTTCTTGTCATAAAAATGTCCAGCTCTGAATGGATGGAGAATGATATAATCATTTTTTGTGATCACGCTAGTGCAATAGCTTTTCCTTCAGGCCACTCATTTGTCGTGATTCTGGGAGACAGCAAACTGAGACGGGCCGCTCTTTCTGTGCTATGGTGGTTCAGGTGCAAATCCAAAAATGCAGAAATGTCTGATCCTTAG
>zokor04
ATTTCCTTACAGACAATGAGTGACACTCTAATGCTCATCTTTGTAATCACTGTGTTTGTGGGACTCATAATAGGAATTTTAGGGAATGGATTCATGATACTGGTGAACATCTCAGACAGGTTCAAGAGAAGAAAGATCTCCTCAGTAGACAAAATCCTCACTGCTCTGGCCATCTCCCGACTCACTCTGATGTGGCTAGGGTTCATTTTTGTAATGCTGGGCATATTATGTCCACGTTTGGCGAGGAACACAGAAATGTTTAGAGTGACTAGCATTACTTGGACCGTGACCAGCCATTTCAGCATCTGGCTCGCTACTTGCCTCAGCATCTTTTATTGTCTCAAGATAGCCACTTTTTCAAACTCTTTTTTTCTTTACCTAAAGTGGAGAGTTAAAAAAGTGGTTTTAATGACGTTACTGGCATCTTTGGTTCTCTTGTTTTCCAATATTGTAGTTACAGAGATCTATGTTGATTTCTGGATTAATGTGTATAATAGAAACATGTCTAACAGTTACAGGTTGATAGGTTCTATACCATCTTCCAAAGTTTTCTTATTCAGCAACTCAATATTCATGCTTATGCCCTTTACTGTGTCCCTGATAGCTTTTTTCCTGCTGATGTTCTCCCTGTGGAAACATCACAGGAAGATGCAGCACAAGGACGAAAGACTCAGAGACGCCAGGCCCACAGCCCACATGAAAGCCTTGCAGACTGGCCTGGCCTTCTTGCTCCTGTATGCTATGAGTTTACTCGTTCTTGTCATAAAAATGTCCAGCTCTGAATGGATGGAGAATGATATAATCATTTTTTGTGATCACGCTAGTGCAATAGCTTTTCCTTCAGGCCACTCATTTGTCGTGATTCTGGGAGACAGCAAACTGAGACGGGCCGCTCTTTCTGTGCTATGGTGGTTCAGGTGCAAATCCAAAAATGCAGAAATGTCTGATCCTTAG
>zokor05
ATTTCCTTACAGACAATGAGTGACACTCTAATGCTCATCTTTGTAATCACTGTGTTTGTGGGACTCATAATAGGAATTTTAGGGAATGGATTCATGATACTGGTGAACATCTCAGACAGGTTCAAGAGAAGAAAGATCTCCTCAGTAGACAAAATCCTCACTGCTCTGGCCATCTCCCGACTCACTCTGATGTGGCTAGGGTTCATTTTTGTAATGCTGGGCATATTATGTCCACGTTTGGCGAGGAACACAGAAATGTTTAGAGTGACTAGCATTACTTGGACCGTGACCAGCCATTTCAGCATCTGGCTCGCTACTTGCCTCAGCATCTTTTATTGTCTCAAGATAGCCACTTTTTCAAACTCTTTTTTTCTTTACCTAAAGTGGAGAGTTAAAAAAGTGGTTTTAATGACGTTACTGGCATCTTTGGTTCTCTTGTTTTCCAATATTGTAGTTACAGAGATCTATGTTGATTTCTGGATTAATGTGTATAATAGAAACATGTCTAACAGTTACAGGTTGATAGGTTCTATACCATCTTCCAAAGTTTTCTTATTCAGCAACTCAATATTCATGCTTATGCCCTTTACTGTGTCCCTGATAGCTTTTTTCCTGCTGATGTTCTCCCTGTGGAAACATCACAGGAAGATGCAGCACAAGGACGAAAGACTCAGAGACGCCAGGCCCACAGCCCACATGAAAGCCTTGCAGACTGGCCTGGCCTTCTTGCTCCTGTATGCTATGAGTTTACTCGTTCTTGTCATAAAAATGTCCAGCTCTGAATGGATGGAGAATGATATAATCATTTTTTGTGATCACGCTAGTGCAATAGCTTTTCCTTCAGGCCACTCATTTGTCGTGATTCTGGGAGACAGCAAACTGAGACGGGCCGCTCTTTCTGTGCTATGGTGGTTCAGGTGCAAATCCAAAAATGCAGAAATGTCTGATCCTTAG
>zokor06
ATTTCCTTACAGACAATGAGTGACACTCTAATGCTCATCTTTGTAATCACTGTGTTTGTGGGACTCATAATAGGAATTTTAGGGAATGGATTCATGATACTGGTGAACATCTCAGACAGGTTCAAGAGAAGAAAGATCTCCTCAGTAGACAAAATCCTCACTGCTCTGGCCATCTCCCGACTCACTCTGATGTGGCTAGGGTTCATTTTTGTAATGCTGGGCATATTATGTCCACGTTTGGCGAGGAACACAGAAATGTTTAGAGTGACTAGCATTACTTGGACCGTGACCAGCCATTTCAGCATCTGGCTCGCTACTTGCCTCAGCATCTTTTATTGTCTCAAGATAGCCACTTTTTCAAACTCTTTTTTTCTTTACCTAAAGTGGAGAGTTAAAAAAGTGGTTTTAATGACGTTACTGGCATCTTTGGTTCTCTTGTTTTCCAATATTGTAGTTACAGAGATCTATGTTGATTTCTGGATTAATGTGTATAATAGAAACATGTCTAACAGTTACAGGTTGATAGGTTCTATACCATCTTCCAAAGTTTTCTTATTCAGCAACTCAATATTCATGCTTATGCCCTTTACTGTGTCCCTGATAGCTTTTTTCCTGCTGATGTTCTCCCTGTGGAAACATCACAGGAAGATGCAGCACAAGGACGAAAGACTCAGAGACGCCAGGCCCACAGCCCACATGAAAGCCTTGCAGACTGGCCTGGCCTTCTTGCTCCTGTATGCTATGAGTTTACTCGTTCTTGTCATAAAAATGTCCAGCTCTGAATGGATGGAGAATGATATAATCATTTTTTGTGATCACGCTAGTGCAATAGCTTTTCCTTCAGGCCACTCATTTGTCGTGATTCTGGGAGACAGCAAACTGAGACGGGCCGCTCTTTCTGTGCTATGGTGGTTCAGGTGCAAATCCAAAAATGCAGAAATGTCTGATCCTTAG
>zokor07
ATTTCCTTACAGACAATGAGTGACACTCTAATGCTCATCTTTGTAATCACTGTGTTTGTGGGACTCATAATAGGAATTTTAGGGAATGGATTCATGATACTGGTGAACATCTCAGACAGGTTCAAGAGAAGAAAGATCTCCTCAGTAGACAAAATCCTCACTGCTCTGGCCATCTCCCGACTCACTCTGATGTGGCTAGGGTTCATTTTTGTAATGCTGGGCATATTATGTCCACGTTTGGCGAGGAACACAGAAATGTTTAGAGTGACTAGCATTACTTGGACCGTGACCAGCCATTTCAGCATCTGGCTCGCTACTTGCCTCAGCATCTTTTATTGTCTCAAGATAGCCACTTTTTCAAACTCTTTTTTTCTTTACCTAAAGTGGAGAGTTAAAAAAGTGGTTTTAATGACGTTACTGGCATCTTTGGTTCTCTTGTTTTCCAATATTGTAGTTACAGAGATCTATGTTGATTTCTGGATTAATGTGTATAATAGAAACATGTCTAACAGTTACAGGTTGATAGGTTCTATACCATCTTCCAAAGTTTTCTTATTCAGCAACTCAATATTCATGCTTATGCCCTTTACTGTGTCCCTGATAGCTTTTTTCCTGCTGATGTTCTCCCTGTGGAAACATCACAGGAAGATGCAGCACAAGGACGAAAGACTCAGAGACGCCAGGCCCACAGCCCACATGAAAGCCTTGCAGACTGGCCTGGCCTTCTTGCTCCTGTATGCTATGAGTTTACTCGTTCTTGTCATAAAAATGTCCAGCTCTGAATGGATGGAGAATGATATAATCATTTTTTGTGATCACGCTAGTGCAATAGCTTTTCCTTCAGGCCACTCATTTGTCGTGATTCTGGGAGACAGCAAACTGAGACGGGCCGCTCTTTCTGTGCTATGGTGGTTCAGGTGCAAATCCAAAAATGCAGAAATGTCTGATCCTTAG
>zokor08
ATTTCCTTACAGACAATGAGTGACACTCTAATGCTCATCTTTGTAATCACTGTGTTTGTGGGACTCATAATAGGAATTTTAGGGAATGGATTCATGATACTGGTGAACATCTCAGACAGGTTCAAGAGAAGAAAGATCTCCTCAGTAGACAAAATCCTCACTGCTCTGGCCATCTCCCGACTCACTCTGATGTGGCTAGGGTTCATTTTTGTAATGCTGGGCATATTATGTCCACGTTTGGCGAGGAACACAGAAATGTTTAGAGTGACTAGCATTACTTGGACCGTGACCAGCCATTTCAGCATCTGGCTCGCTACTTGCCTCAGCATCTTTTATTGTCTCAAGATAGCCACTTTTTCAAACTCTTTTTTTCTTTACCTAAAGTGGAGAGTTAAAAAAGTGGTTTTAATGACGTTACTGGCATCTTTGGTTCTCTTGTTTTCCAATATTGTAGTTACAGAGATCTATGTTGATTTCTGGATTAATGTGTATAATAGAAACATGTCTAACAGTTACAGGTTGATAGGTTCTATACCATCTTCCAAAGTTTTCTTATTCAGCAACTCAATATTCATGCTTATGCCCTTTACTGTGTCCCTGATAGCTTTTTTCCTGCTGATGTTCTCCCTGTGGAAACATCACAGGAAGATGCAGCACAAGGACGAAAGACTCAGAGACGCCAGGCCCACAGCCCACATGAAAGCCTTGCAGACTGGCCTGGCCTTCTTGCTCCTGTATGCTATGAGTTTACTCGTTCTTGTCATAAAAATGTCCAGCTCTGAATGGATGGAGAATGATATAATCATTTTTTGTGATCACGCTAGTGCAATAGCTTTTCCTTCAGGCCACTCATTTGTCGTGATTCTGGGAGACAGCAAACTGAGACGGGCCGCTCTTTCTGTGCTATGGTGGTTCAGGTGCAAATCCAAAAATGCAGAAATGTCTGATCCTTAG
>zokor09
ATTTCCTTACAGACAATGAGTGACACTCTAATGCTCATCTTTGTAATCACTGTGTTTGTGGGACTCATAATAGGAATTTTAGGGAATGGATTCATGATACTGGTGAACATCTCAGACAGGTTCAAGAGAAGAAAGATCTCCTCAGTAGACAAAATCCTCACTGCTCTGGCCATCTCCCGACTCACTCTGATGTGGCTAGGGTTCATTTTTGTAATGCTGGGCATATTATGTCCACGTTTGGCGAGGAACACAGAAATGTTTAGAGTGACTAGCATTACTTGGACCGTGACCAGCCATTTCAGCATCTGGCTCGCTACTTGCCTCAGCATCTTTTATTGTCTCAAGATAGCCACTTTTTCAAACTCTTTTTTTCTTTACCTAAAGTGGAGAGTTAAAAAAGTGGTTTTAATGACGTTACTGGCATCTTTGGTTCTCTTGTTTTCCAATATTGTAGTTACAGAGATCTATGTTGATTTCTGGATTAATGTGTATAATAGAAACATGTCTAACAGTTACAGGTTGATAGGTTCTATACCATCTTCCAAAGTTTTCTTATTCAGCAACTCAATATTCATGCTTATGCCCTTTACTGTGTCCCTGATAGCTTTTTTCCTGCTGATGTTCTCCCTGTGGAAACATCACAGGAAGATGCAGCACAAGGACGAAAGACTCAGAGACGCCAGGCCCACAGCCCACATGAAAGCCTTGCAGACTGGCCTGGCCTTCTTGCTCCTGTATGCTATGAGTTTACTCGTTCTTGTCATAAAAATGTCCAGCTCTGAATGGATGGAGAATGATATAATCATTTTTTGTGATCACGCTAGTGCAATAGCTTTTCCTTCAGGCCACTCATTTGTCGTGATTCTGGGAGACAGCAAACTGAGACGGGCCGCTCTTTCTGTGCTATGGTGGTTCAGGTGCAAATCCAAAAATGCAGAAATGTCTGATCCTTAG
>zokor10
ATTTCCTTACAGACAATGAGTGACACTCTAATGCTCATCTTTGTAATCACTGTGTTTGTGGGACTCATAATAGGAATTTTAGGGAATGGATTCATGATACTGGTGAACATCTCAGACAGGTTCAAGAGAAGAAAGATCTCCTCAGTAGACAAAATCCTCACTGCTCTGGCCATCTCCCGACTCACTCTGATGTGGCTAGGGTTCATTTTTGTAATGCTGGGCATATTATGTCCACGTTTGGCGAGGAACACAGAAATGTTTAGAGTGACTAGCATTACTTGGACCGTGACCAGCCATTTCAGCATCTGGCTCGCTACTTGCCTCAGCATCTTTTATTGTCTCAAGATAGCCACTTTTTCAAACTCTTTTTTTCTTTACCTAAAGTGGAGAGTTAAAAAAGTGGTTTTAATGACGTTACTGGCATCTTTGGTTCTCTTGTTTTCCAATATTGTAGTTACAGAGATCTATGTTGATTTCTGGATTAATGTGTATAATAGAAACATGTCTAACAGTTACAGGTTGATAGGTTCTATACCATCTTCCAAAGTTTTCTTATTCAGCAACTCAATATTCATGCTTATGCCCTTTACTGTGTCCCTGATAGCTTTTTTCCTGCTGATGTTCTCCCTGTGGAAACATCACAGGAAGATGCAGCACAAGGACGAAAGACTCAGAGACGCCAGGCCCACAGCCCACATGAAAGCCTTGCAGACTGGCCTGGCCTTCTTGCTCCTGTATGCTATGAGTTTACTCGTTCTTGTCATAAAAATGTCCAGCTCTGAATGGATGGAGAATGATATAATCATTTTTTGTGATCACGCTAGTGCAATAGCTTTTCCTTCAGGCCACTCATTTGTCGTGATTCTGGGAGACAGCAAACTGAGACGGGCCGCTCTTTCTGTGCTATGGTGGTTCAGGTGCAAATCCAAAAATGCAGAAATGTCTGATCCTTAG
>zokor11
ATTTCCTTACAGACAATGAGTGACACTCTAATGCTCATCTTTGTAATCACTGTGTTTGTGGGACTCATAATAGGAATTTTAGGGAATGGATTCATGATACTGGTGAACATCTCAGACAGGTTCAAGAGAAGAAAGATCTCCTCAGTAGACAAAATCCTCACTGCTCTGGCCATCTCCCGACTCACTCTGATGTGGCTAGGGTTCATTTTTGTAATGCTGGGCATATTATGTCCACGTTTGGCGAGGAACACAGAAATGTTTAGAGTGACTAGCATTACTTGGACCGTGACCAGCCATTTCAGCATCTGGCTCGCTACTTGCCTCAGCATCTTTTATTGTCTCAAGATAGCCACTTTTTCAAACTCTTTTTTTCTTTACCTAAAGTGGAGAGTTAAAAAAGTGGTTTTAATGACGTTACTGGCATCTTTGGTTCTCTTGTTTTCCAATATTGTAGTTACAGAGATCTATGTTGATTTCTGGATTAATGTGTATAATAGAAACATGTCTAACAGTTACAGGTTGATAGGTTCTATACCATCTTCCAAAGTTTTCTTATTCAGCAACTCAATATTCATGCTTATGCCCTTTACTGTGTCCCTGATAGCTTTTTTCCTGCTGATGTTCTCCCTGTGGAAACATCACAGGAAGATGCAGCACAAGGACGAAAGACTCAGAGACGCCAGGCCCACAGCCCACATGAAAGCCTTGCAGACTGGCCTGGCCTTCTTGCTCCTGTATGCTATGAGTTTACTCGTTCTTGTCATAAAAATGTCCAGCTCTGAATGGATGGAGAATGATATAATCATTTTTTGTGATCACGCTAGTGCAATAGCTTTTCCTTCAGGCCACTCATTTGTCGTGATTCTGGGAGACAGCAAACTGAGACGGGCCGCTCTTTCTGTGCTATGGTGGTTCAGGTGCAAATCCAAAAATGCAGAAATGTCTGATCCTTAG
>zokor12
ATTTCCTTACAGACAATGAGTGACACTCTAATGCTCATCTTTGTAATCACTGTGTTTGTGGGACTCATAATAGGAATTTTAGGGAATGGATTCATGATACTGGTGAACATCTCAGACAGGTTCAAGAGAAGAAAGATCTCCTCAGTAGACAAAATCCTCACTGCTCTGGCCATCTCCCGACTCACTCTGATGTGGCTAGGGTTCATTTTTGTAATGCTGGGCATATTATGTCCACGTTTGGCGAGGAACACAGAAATGTTTAGAGTGACTAGCATTACTTGGACCGTGACCAGCCATTTCAGCATCTGGCTCGCTACTTGCCTCAGCATCTTTTATTGTCTCAAGATAGCCACTTTTTCAAACTCTTTTTTTCTTTACCTAAAGTGGAGAGTTAAAAAAGTGGTTTTAATGACGTTACTGGCATCTTTGGTTCTCTTGTTTTCCAATATTGTAGTTACAGAGATCTATGTTGATTTCTGGATTAATGTGTATAATAGAAACATGTCTAACAGTTACAGGTTGATAGGTTCTATACCATCTTCCAAAGTTTTCTTATTCAGCAACTCAATATTCATGCTTATGCCCTTTACTGTGTCCCTGATAGCTTTTTTCCTGCTGATGTTCTCCCTGTGGAAACATCACAGGAAGATGCAGCACAAGGACGAAAGACTCAGAGACGCCAGGCCCACAGCCCACATGAAAGCCTTGCAGACTGGCCTGGCCTTCTTGCTCCTGTATGCTATGAGTTTACTCGTTCTTGTCATAAAAATGTCCAGCTCTGAATGGATGGAGAATGATATAATCATTTTTTGTGATCACGCTAGTGCAATAGCTTTTCCTTCAGGCCACTCATTTGTCGTGATTCTGGGAGACAGCAAACTGAGACGGGCCGCTCTTTCTGTGCTATGGTGGTTCAGGTGCAAATCCAAAAATGCAGAAATGTCTGATCCTTAG
>zokor13
ATTTCCTTACAGACAATGAGTGACACTCTAATGCTCATCTTTGTAATCACTGTGTTTGTGGGACTCATAATAGGAATTTTAGGGAATGGATTCATGATACTGGTGAACATCTCAGACAGGTTCAAGAGAAGAAAGATCTCCTCAGTAGACAAAATCCTCACTGCTCTGGCCATCTCCCGACTCACTCTGATGTGGCTAGGGTTCATTTTTGTAATGCTGGGCATATTATGTCCACGTTTGGCGAGGAACACAGAAATGTTTAGAGTGACTAGCATTACTTGGACCGTGACCAGCCATTTCAGCATCTGGCTCGCTACTTGCCTCAGCATCTTTTATTGTCTCAAGATAGCCACTTTTTCAAACTCTTTTTTTCTTTACCTAAAGTGGAGAGTTAAAAAAGTGGTTTTAATGACGTTACTGGCATCTTTGGTTCTCTTGTTTTCCAATATTGTAGTTACAGAGATCTATGTTGATTTCTGGATTAATGTGTATAATAGAAACATGTCTAACAGTTACAGGTTGATAGGTTCTATACCATCTTCCAAAGTTTTCTTATTCAGCAACTCAATATTCATGCTTATGCCCTTTACTGTGTCCCTGATAGCTTTTTTCCTGCTGATGTTCTCCCTGTGGAAACATCACAGGAAGATGCAGCACAAGGACGAAAGACTCAGAGACGCCAGGCCCACAGCCCACATGAAAGCCTTGCAGACTGGCCTGGCCTTCTTGCTCCTGTATGCTATGAGTTTACTCGTTCTTGTCATAAAAATGTCCAGCTCTGAATGGATGGAGAATGATATAATCATTTTTTGTGATCACGCTAGTGCAATAGCTTTTCCTTCAGGCCACTCATTTGTCGTGATTCTGGGAGACAGCAAACTGAGACGGGCCGCTCTTTCTGTGCTATGGTGGTTCAGGTGCAAATCCAAAAATGCAGAAATGTCTGATCCTTAG
>zokor14
ATTTCCTTACAGACAATGAGTGACACTCTAATGCTCATCTTTGTAATCACTGTGTTTGTGGGACTCATAATAGGAATTTTAGGGAATGGATTCATGATACTGGTGAACATCTCAGACAGGTTCAAGAGAAGAAAGATCTCCTCAGTAGACAAAATCCTCACTGCTCTGGCCATCTCCCGACTCACTCTGATGTGGCTAGGGTTCATTTTTGTAATGCTGGGCATATTATGTCCACGTTTGGCGAGGAACACAGAAATGTTTAGAGTGACTAGCATTACTTGGACCGTGACCAGCCATTTCAGCATCTGGCTCGCTACTTGCCTCAGCATCTTTTATTGTCTCAAGATAGCCACTTTTTCAAACTCTTTTTTTCTTTACCTAAAGTGGAGAGTTAAAAAAGTGGTTTTAATGACGTTACTGGCATCTTTGGTTCTCTTGTTTTCCAATATTGTAGTTACAGAGATCTATGTTGATTTCTGGATTAATGTGTATAATAGAAACATGTCTAACAGTTACAGGTTGATAGGTTCTATACCATCTTCCAAAGTTTTCTTATTCAGCAACTCAATATTCATGCTTATGCCCTTTACTGTGTCCCTGATAGCTTTTTTCCTGCTGATGTTCTCCCTGTGGAAACATCACAGGAAGATGCAGCACAAGGACGAAAGACTCAGAGACGCCAGGCCCACAGCCCACATGAAAGCCTTGCAGACTGGCCTGGCCTTCTTGCTCCTGTATGCTATGAGTTTACTCGTTCTTGTCATAAAAATGTCCAGCTCTGAATGGATGGAGAATGATATAATCATTTTTTGTGATCACGCTAGTGCAATAGCTTTTCCTTCAGGCCACTCATTTGTCGTGATTCTGGGAGACAGCAAACTGAGACGGGCCGCTCTTTCTGTGCTATGGTGGTTCAGGTGCAAATCCAAAAATGCAGAAATGTCTGATCCTTAG
>zokor15
ATTTCCTTACAGACAATGAGTGACACTCTAATGCTCATCTTTGTAATCACTGTGTTTGTGGGACTCATAATAGGAATTTTAGGGAATGGATTCATGATACTGGTGAACATCTCAGACAGGTTCAAGAGAAGAAAGATCTCCTCAGTAGACAAAATCCTCACTGCTCTGGCCATCTCCCGACTCACTCTGATGTGGCTAGGGTTCATTTTTGTAATGCTGGGCATATTATGTCCACGTTTGGCGAGGAACACAGAAATGTTTAGAGTGACTAGCATTACTTGGACCGTGACCAGCCATTTCAGCATCTGGCTCGCTACTTGCCTCAGCATCTTTTATTGTCTCAAGATAGCCACTTTTTCAAACTCTTTTTTTCTTTACCTAAAGTGGAGAGTTAAAAAAGTGGTTTTAATGACGTTACTGGCATCTTTGGTTCTCTTGTTTTCCAATATTGTAGTTACAGAGATCTATGTTGATTTCTGGATTAATGTGTATAATAGAAACATGTCTAACAGTTACAGGTTGATAGGTTCTATACCATCTTCCAAAGTTTTCTTATTCAGCAACTCAATATTCATGCTTATGCCCTTTACTGTGTCCCTGATAGCTTTTTTCCTGCTGATGTTCTCCCTGTGGAAACATCACAGGAAGATGCAGCACAAGGACGAAAGACTCAGAGACGCCAGGCCCACAGCCCACATGAAAGCCTTGCAGACTGGCCTGGCCTTCTTGCTCCTGTATGCTATGAGTTTACTCGTTCTTGTCATAAAAATGTCCAGCTCTGAATGGATGGAGAATGATATAATCATTTTTTGTGATCACGCTAGTGCAATAGCTTTTCCTTCAGGCCACTCATTTGTCGTGATTCTGGGAGACAGCAAACTGAGACGGGCCGCTCTTTCTGTGCTATGGTGGTTCAGGTGCAAATCCAAAAATGCAGAAATGTCTGATCCTTAG
>zokor16
ATTTCCTTACAGACAATGAGTGACACTCTAATGCTCATCTTTGTAATCACTGTGTTTGTGGGACTCATAATAGGAATTTTAGGGAATGGATTCATGATACTGGTGAACATCTCAGACAGGTTCAAGAGAAGAAAGATCTCCTCAGTAGACAAAATCCTCACTGCTCTGGCCATCTCCCGACTCACTCTGATGTGGCTAGGGTTCATTTTTGTAATGCTGGGCATATTATGTCCACGTTTGGCGAGGAACACAGAAATGTTTAGAGTGACTAGCATTACTTGGACCGTGACCAGCCATTTCAGCATCTGGCTCGCTACTTGCCTCAGCATCTTTTATTGTCTCAAGATAGCCACTTTTTCAAACTCTTTTTTTCTTTACCTAAAGTGGAGAGTTAAAAAAGTGGTTTTAATGACGTTACTGGCATCTTTGGTTCTCTTGTTTTCCAATATTGTAGTTACAGAGATCTATGTTGATTTCTGGATTAATGTGTATAATAGAAACATGTCTAACAGTTACAGGTTGATAGGTTCTATACCATCTTCCAAAGTTTTCTTATTCAGCAACTCAATATTCATGCTTATGCCCTTTACTGTGTCCCTGATAGCTTTTTTCCTGCTGATGTTCTCCCTGTGGAAACATCACAGGAAGATGCAGCACAAGGACGAAAGACTCAGAGACGCCAGGCCCACAGCCCACATGAAAGCCTTGCAGACTGGCCTGGCCTTCTTGCTCCTGTATGCTATGAGTTTACTCGTTCTTGTCATAAAAATGTCCAGCTCTGAATGGATGGAGAATGATATAATCATTTTTTGTGATCACGCTAGTGCAATAGCTTTTCCTTCAGGCCACTCATTTGTCGTGATTCTGGGAGACAGCAAACTGAGACGGGCCGCTCTTTCTGTGCTATGGTGGTTCAGGTGCAAATCCAAAAATGCAGAAATGTCTGATCCTTAG
>zokor17
ATTTCCTTACAGACAATGAGTGACACTCTAATGCTCATCTTTGTAATCACTGTGTTTGTGGGACTCATAATAGGAATTTTAGGGAATGGATTCATGATACTGGTGAACATCTCAGACAGGTTCAAGAGAAGAAAGATCTCCTCAGTAGACAAAATCCTCACTGCTCTGGCCATCTCCCGACTCACTCTGATGTGGCTAGGGTTCATTTTTGTAATGCTGGGCATATTATGTCCACGTTTGGCGAGGAACACAGAAATGTTTAGAGTGACTAGCATTACTTGGACCGTGACCAGCCATTTCAGCATCTGGCTCGCTACTTGCCTCAGCATCTTTTATTGTCTCAAGATAGCCACTTTTTCAAACTCTTTTTTTCTTTACCTAAAGTGGAGAGTTAAAAAAGTGGTTTTAATGACGTTACTGGCATCTTTGGTTCTCTTGTTTTCCAATATTGTAGTTACAGAGATCTATGTTGATTTCTGGATTAATGTGTATAATAGAAACATGTCTAACAGTTACAGGTTGATAGGTTCTATACCATCTTCCAAAGTTTTCTTATTCAGCAACTCAATATTCATGCTTATGCCCTTTACTGTGTCCCTGATAGCTTTTTTCCTGCTGATGTTCTCCCTGTGGAAACATCACAGGAAGATGCAGCACAAGGACGAAAGACTCAGAGACGCCAGGCCCACAGCCCACATGAAAGCCTTGCAGACTGGCCTGGCCTTCTTGCTCCTGTATGCTATGAGTTTACTCGTTCTTGTCATAAAAATGTCCAGCTCTGAATGGATGGAGAATGATATAATCATTTTTTGTGATCACGCTAGTGCAATAGCTTTTCCTTCAGGCCACTCATTTGTCGTGATTCTGGGAGACAGCAAACTGAGACGGGCCGCTCTTTCTGTGCTATGGTGGTTCAGGTGCAAATCCAAAAATGCAGAAATGTCTGATCCTTAG
>zokor18
ATTTCCTTACAGACAATGAGTGACACTCTAATGCTCATCTTTGTAATCACTGTGTTTGTGGGACTCATAATAGGAATTTTAGGGAATGGATTCATGATACTGGTGAACATCTCAGACAGGTTCAAGAGAAGAAAGATCTCCTCAGTAGACAAAATCCTCACTGCTCTGGCCATCTCCCGACTCACTCTGATGTGGCTAGGGTTCATTTTTGTAATGCTGGGCATATTATGTCCACGTTTGGCGAGGAACACAGAAATGTTTAGAGTGACTAGCATTACTTGGACCGTGACCAGCCATTTCAGCATCTGGCTCGCTACTTGCCTCAGCATCTTTTATTGTCTCAAGATAGCCACTTTTTCAAACTCTTTTTTTCTTTACCTAAAGTGGAGAGTTAAAAAAGTGGTTTTAATGACGTTACTGGCATCTTTGGTTCTCTTGTTTTCCAATATTGTAGTTACAGAGATCTATGTTGATTTCTGGATTAATGTGTATAATAGAAACATGTCTAACAGTTACAGGTTGATAGGTTCTATACCATCTTCCAAAGTTTTCTTATTCAGCAACTCAATATTCATGCTTATGCCCTTTACTGTGTCCCTGATAGCTTTTTTCCTGCTGATGTTCTCCCTGTGGAAACATCACAGGAAGATGCAGCACAAGGACGAAAGACTCAGAGACGCCAGGCCCACAGCCCACATGAAAGCCTTGCAGACTGGCCTGGCCTTCTTGCTCCTGTATGCTATGAGTTTACTCGTTCTTGTCATAAAAATGTCCAGCTCTGAATGGATGGAGAATGATATAATCATTTTTTGTGATCACGCTAGTGCAATAGCTTTTCCTTCAGGCCACTCATTTGTCGTGATTCTGGGAGACAGCAAACTGAGACGGGCCGCTCTTTCTGTGCTATGGTGGTTCAGGTGCAAATCCAAAAATGCAGAAATGTCTGATCCTTAG
>zokor19
ATTTCCTTACAGACAATGAGTGACACTCTAATGCTCATCTTTGTAATCACTGTGTTTGTGGGACTCATAATAGGAATTTTAGGGAATGGATTCATGATACTGGTGAACATCTCAGACAGGTTCAAGAGAAGAAAGATCTCCTCAGTAGACAAAATCCTCACTGCTCTGGCCATCTCCCGACTCACTCTGATGTGGCTAGGGTTCATTTTTGTAATGCTGGGCATATTATGTCCACGTTTGGCGAGGAACACAGAAATGTTTAGAGTGACTAGCATTACTTGGACCGTGACCAGCCATTTCAGCATCTGGCTCGCTACTTGCCTCAGCATCTTTTATTGTCTCAAGATAGCCACTTTTTCAAACTCTTTTTTTCTTTACCTAAAGTGGAGAGTTAAAAAAGTGGTTTTAATGACGTTACTGGCATCTTTGGTTCTCTTGTTTTCCAATATTGTAGTTACAGAGATCTATGTTGATTTCTGGATTAATGTGTATAATAGAAACATGTCTAACAGTTACAGGTTGATAGGTTCTATACCATCTTCCAAAGTTTTCTTATTCAGCAACTCAATATTCATGCTTATGCCCTTTACTGTGTCCCTGATAGCTTTTTTCCTGCTGATGTTCTCCCTGTGGAAACATCACAGGAAGATGCAGCACAAGGACGAAAGACTCAGAGACGCCAGGCCCACAGCCCACATGAAAGCCTTGCAGACTGGCCTGGCCTTCTTGCTCCTGTATGCTATGAGTTTACTCGTTCTTGTCATAAAAATGTCCAGCTCTGAATGGATGGAGAATGATATAATCATTTTTTGTGATCACGCTAGTGCAATAGCTTTTCCTTCAGGCCACTCATTTGTCGTGATTCTGGGAGACAGCAAACTGAGACGGGCCGCTCTTTCTGTGCTATGGTGGTTCAGGTGCAAATCCAAAAATGCAGAAATGTCTGATCCTTAG
>zokor20
ATTTCCTTACAGACAATGAGTGACACTCTAATGCTCATCTTTGTAATCACTGTGTTTGTGGGACTCATAATAGGAATTTTAGGGAATGGATTCATGATACTGGTGAACATCTCAGACAGGTTCAAGAGAAGAAAGATCTCCTCAGTAGACAAAATCCTCACTGCTCTGGCCATCTCCCGACTCACTCTGATGTGGCTAGGGTTCATTTTTGTAATGCTGGGCATATTATGTCCACGTTTGGCGAGGAACACAGAAATGTTTAGAGTGACTAGCATTACTTGGACCGTGACCAGCCATTTCAGCATCTGGCTCGCTACTTGCCTCAGCATCTTTTATTGTCTCAAGATAGCCACTTTTTCAAACTCTTTTTTTCTTTACCTAAAGTGGAGAGTTAAAAAAGTGGTTTTAATGACGTTACTGGCATCTTTGGTTCTCTTGTTTTCCAATATTGTAGTTACAGAGATCTATGTTGATTTCTGGATTAATGTGTATAATAGAAACATGTCTAACAGTTACAGGTTGATAGGTTCTATACCATCTTCCAAAGTTTTCTTATTCAGCAACTCAATATTCATGCTTATGCCCTTTACTGTGTCCCTGATAGCTTTTTTCCTGCTGATGTTCTCCCTGTGGAAACATCACAGGAAGATGCAGCACAAGGACGAAAGACTCAGAGACGCCAGGCCCACAGCCCACATGAAAGCCTTGCAGACTGGCCTGGCCTTCTTGCTCCTGTATGCTATGAGTTTACTCGTTCTTGTCATAAAAATGTCCAGCTCTGAATGGATGGAGAATGATATAATCATTTTTTGTGATCACGCTAGTGCAATAGCTTTTCCTTCAGGCCACTCATTTGTCGTGATTCTGGGAGACAGCAAACTGAGACGGGCCGCTCTTTCTGTGCTATGGTGGTTCAGGTGCAAATCCAAAAATGCAGAAATGTCTGATCCTTAG
>zokor21
ATTTCCTTACAGACAATGAGTGACACTCTAATGCTCATCTTTGTAATCACTGTGTTTGTGGGACTCATAATAGGAATTTTAGGGAATGGATTCATGATACTGGTGAACATCTCAGACAGGTTCAAGAGAAGAAAGATCTCCTCAGTAGACAAAATCCTCACTGCTCTGGCCATCTCCCGACTCACTCTGATGTGGCTAGGGTTCATTTTTGTAATGCTGGGCATATTATGTCCACGTTTGGCGAGGAACACAGAAATGTTTAGAGTGACTAGCATTACTTGGACCGTGACCAGCCATTTCAGCATCTGGCTCGCTACTTGCCTCAGCATCTTTTATTGTCTCAAGATAGCCACTTTTTCAAACTCTTTTTTTCTTTACCTAAAGTGGAGAGTTAAAAAAGTGGTTTTAATGACGTTACTGGCATCTTTGGTTCTCTTGTTTTCCAATATTGTAGTTACAGAGATCTATGTTGATTTCTGGATTAATGTGTATAATAGAAACATGTCTAACAGTTACAGGTTGATAGGTTCTATACCATCTTCCAAAGTTTTCTTATTCAGCAACTCAATATTCATGCTTATGCCCTTTACTGTGTCCCTGATAGCTTTTTTCCTGCTGATGTTCTCCCTGTGGAAACATCACAGGAAGATGCAGCACAAGGACGAAAGACTCAGAGACGCCAGGCCCACAGCCCACATGAAAGCCTTGCAGACTGGCCTGGCCTTCTTGCTCCTGTATGCTATGAGTTTACTCGTTCTTGTCATAAAAATGTCCAGCTCTGAATGGATGGAGAATGATATAATCATTTTTTGTGATCACGCTAGTGCAATAGCTTTTCCTTCAGGCCACTCATTTGTCGTGATTCTGGGAGACAGCAAACTGAGACGGGCCGCTCTTTCTGTGCTATGGTGGTTCAGGTGCAAATCCAAAAATGCAGAAATGTCTGATCCTTAG
>zokor22
ATTTCCTTACAGACAATGAGTGACACTCTAATGCTCATCTTTGTAATCACTGTGTTTGTGGGACTCATAATAGGAATTTTAGGGAATGGATTCATGATACTGGTGAACATCTCAGACAGGTTCAAGAGAAGAAAGATCTCCTCAGTAGACAAAATCCTCACTGCTCTGGCCATCTCCCGACTCACTCTGATGTGGCTAGGGTTCATTTTTGTAATGCTGGGCATATTATGTCCACGTTTGGCGAGGAACACAGAAATGTTTAGAGTGACTAGCATTACTTGGACCGTGACCAGCCATTTCAGCATCTGGCTCGCTACTTGCCTCAGCATCTTTTATTGTCTCAAGATAGCCACTTTTTCAAACTCTTTTTTTCTTTACCTAAAGTGGAGAGTTAAAAAAGTGGTTTTAATGACGTTACTGGCATCTTTGGTTCTCTTGTTTTCCAATATTGTAGTTACAGAGATCTATGTTGATTTCTGGATTAATGTGTATAATAGAAACATGTCTAACAGTTACAGGTTGATAGGTTCTATACCATCTTCCAAAGTTTTCTTATTCAGCAACTCAATATTCATGCTTATGCCCTTTACTGTGTCCCTGATAGCTTTTTTCCTGCTGATGTTCTCCCTGTGGAAACATCACAGGAAGATGCAGCACAAGGACGAAAGACTCAGAGACGCCAGGCCCACAGCCCACATGAAAGCCTTGCAGACTGGCCTGGCCTTCTTGCTCCTGTATGCTATGAGTTTACTCGTTCTTGTCATAAAAATGTCCAGCTCTGAATGGATGGAGAATGATATAATCATTTTTTGTGATCACGCTAGTGCAATAGCTTTTCCTTCAGGCCACTCATTTGTCGTGATTCTGGGAGACAGCAAACTGAGACGGGCCGCTCTTTCTGTGCTATGGTGGTTCAGGTGCAAATCCAAAAATGCAGAAATGTCTGATCCTTAG
>zokor23
ATTTCCTTACAGACAATGAGTGACACTCTAATGCTCATCTTTGTAATCACTGTGTTTGTGGGACTCATAATAGGAATTTTAGGGAATGGATTCATGATACTGGTGAACATCTCAGACAGGTTCAAGAGAAGAAAGATCTCCTCAGTAGACAAAATCCTCACTGCTCTGGCCATCTCCCGACTCACTCTGATGTGGCTAGGGTTCATTTTTGTAATGCTGGGCATATTATGTCCACGTTTGGCGAGGAACACAGAAATGTTTAGAGTGACTAGCATTACTTGGACCGTGACCAGCCATTTCAGCATCTGGCTCGCTACTTGCCTCAGCATCTTTTATTGTCTCAAGATAGCCACTTTTTCAAACTCTTTTTTTCTTTACCTAAAGTGGAGAGTTAAAAAAGTGGTTTTAATGACGTTACTGGCATCTTTGGTTCTCTTGTTTTCCAATATTGTAGTTACAGAGATCTATGTTGATTTCTGGATTAATGTGTATAATAGAAACATGTCTAACAGTTACAGGTTGATAGGTTCTATACCATCTTCCAAAGTTTTCTTATTCAGCAACTCAATATTCATGCTTATGCCCTTTACTGTGTCCCTGATAGCTTTTTTCCTGCTGATGTTCTCCCTGTGGAAACATCACAGGAAGATGCAGCACAAGGACGAAAGACTCAGAGACGCCAGGCCCACAGCCCACATGAAAGCCTTGCAGACTGGCCTGGCCTTCTTGCTCCTGTATGCTATGAGTTTACTCGTTCTTGTCATAAAAATGTCCAGCTCTGAATGGATGGAGAATGATATAATCATTTTTTGTGATCACGCTAGTGCAATAGCTTTTCCTTCAGGCCACTCATTTGTCGTGATTCTGGGAGACAGCAAACTGAGACGGGCCGCTCTTTCTGTGCTATGGTGGTTCAGGTGCAAATCCAAAAATGCAGAAATGTCTGATCCTTAG
>zokor24
ATTTCCTTACAGACAATGAGTGACACTCTAATGCTCATCTTTGTAATCACTGTGTTTGTGGGACTCATAATAGGAATTTTAGGGAATGGATTCATGATACTGGTGAACATCTCAGACAGGTTCAAGAGAAGAAAGATCTCCTCAGTAGACAAAATCCTCACTGCTCTGGCCATCTCCCGACTCACTCTGATGTGGCTAGGGTTCATTTTTGTAATGCTGGGCATATTATGTCCACGTTTGGCGAGGAACACAGAAATGTTTAGAGTGACTAGCATTACTTGGACCGTGACCAGCCATTTCAGCATCTGGCTCGCTACTTGCCTCAGCATCTTTTATTGTCTCAAGATAGCCACTTTTTCAAACTCTTTTTTTCTTTACCTAAAGTGGAGAGTTAAAAAAGTGGTTTTAATGACGTTACTGGCATCTTTGGTTCTCTTGTTTTCCAATATTGTAGTTACAGAGATCTATGTTGATTTCTGGATTAATGTGTATAATAGAAACATGTCTAACAGTTACAGGTTGATAGGTTCTATACCATCTTCCAAAGTTTTCTTATTCAGCAACTCAATATTCATGCTTATGCCCTTTACTGTGTCCCTGATAGCTTTTTTCCTGCTGATGTTCTCCCTGTGGAAACATCACAGGAAGATGCAGCACAAGGACGAAAGACTCAGAGACGCCAGGCCCACAGCCCACATGAAAGCCTTGCAGACTGGCCTGGCCTTCTTGCTCCTGTATGCTATGAGTTTACTCGTTCTTGTCATAAAAATGTCCAGCTCTGAATGGATGGAGAATGATATAATCATTTTTTGTGATCACGCTAGTGCAATAGCTTTTCCTTCAGGCCACTCATTTGTCGTGATTCTGGGAGACAGCAAACTGAGACGGGCCGCTCTTTCTGTGCTATGGTGGTTCAGGTGCAAATCCAAAAATGCAGAAATGTCTGATCCTTAG
>zokor25
ATTTCCTTACAGACAATGAGTGACACTCTAATGCTCATCTTTGTAATCACTGTGTTTGTGGGACTCATAATAGGAATTTTAGGGAATGGATTCATGATACTGGTGAACATCTCAGACAGGTTCAAGAGAAGAAAGATCTCCTCAGTAGACAAAATCCTCACTGCTCTGGCCATCTCCCGACTCACTCTGATGTGGCTAGGGTTCATTTTTGTAATGCTGGGCATATTATGTCCACGTTTGGCGAGGAACACAGAAATGTTTAGAGTGACTAGCATTACTTGGACCGTGACCAGCCATTTCAGCATCTGGCTCGCTACTTGCCTCAGCATCTTTTATTGTCTCAAGATAGCCACTTTTTCAAACTCTTTTTTTCTTTACCTAAAGTGGAGAGTTAAAAAAGTGGTTTTAATGACGTTACTGGCATCTTTGGTTCTCTTGTTTTCCAATATTGTAGTTACAGAGATCTATGTTGATTTCTGGATTAATGTGTATAATAGAAACATGTCTAACAGTTACAGGTTGATAGGTTCTATACCATCTTCCAAAGTTTTCTTATTCAGCAACTCAATATTCATGCTTATGCCCTTTACTGTGTCCCTGATAGCTTTTTTCCTGCTGATGTTCTCCCTGTGGAAACATCACAGGAAGATGCAGCACAAGGACGAAAGACTCAGAGACGCCAGGCCCACAGCCCACATGAAAGCCTTGCAGACTGGCCTGGCCTTCTTGCTCCTGTATGCTATGAGTTTACTCGTTCTTGTCATAAAAATGTCCAGCTCTGAATGGATGGAGAATGATATAATCATTTTTTGTGATCACGCTAGTGCAATAGCTTTTCCTTCAGGCCACTCATTTGTCGTGATTCTGGGAGACAGCAAACTGAGACGGGCCGCTCTTTCTGTGCTATGGTGGTTCAGGTGCAAATCCAAAAATGCAGAAATGTCTGATCCTTAG
>zokor26
ATTTCCTTACAGACAATGAGTGACACTCTAATGCTCATCTTTGTAATCACTGTGTTTGTGGGACTCATAATAGGAATTTTAGGGAATGGATTCATGATACTGGTGAACATCTCAGACAGGTTCAAGAGAAGAAAGATCTCCTCAGTAGACAAAATCCTCACTGCTCTGGCCATCTCCCGACTCACTCTGATGTGGCTAGGGTTCATTTTTGTAATGCTGGGCATATTATGTCCACGTTTGGCGAGGAACACAGAAATGTTTAGAGTGACTAGCATTACTTGGACCGTGACCAGCCATTTCAGCATCTGGCTCGCTACTTGCCTCAGCATCTTTTATTGTCTCAAGATAGCCACTTTTTCAAACTCTTTTTTTCTTTACCTAAAGTGGAGAGTTAAAAAAGTGGTTTTAATGACGTTACTGGCATCTTTGGTTCTCTTGTTTTCCAATATTGTAGTTACAGAGATCTATGTTGATTTCTGGATTAATGTGTATAATAGAAACATGTCTAACAGTTACAGGTTGATAGGTTCTATACCATCTTCCAAAGTTTTCTTATTCAGCAACTCAATATTCATGCTTATGCCCTTTACTGTGTCCCTGATAGCTTTTTTCCTGCTGATGTTCTCCCTGTGGAAACATCACAGGAAGATGCAGCACAAGGACGAAAGACTCAGAGACGCCAGGCCCACAGCCCACATGAAAGCCTTGCAGACTGGCCTGGCCTTCTTGCTCCTGTATGCTATGAGTTTACTCGTTCTTGTCATAAAAATGTCCAGCTCTGAATGGATGGAGAATGATATAATCATTTTTTGTGATCACGCTAGTGCAATAGCTTTTCCTTCAGGCCACTCATTTGTCGTGATTCTGGGAGACAGCAAACTGAGACGGGCCGCTCTTTCTGTGCTATGGTGGTTCAGGTGCAAATCCAAAAATGCAGAAATGTCTGATCCTTAG
>zokor27
ATTTCCTTACAGACAATGAGTGACACTCTAATGCTCATCTTTGTAATCACTGTGTTTGTGGGACTCATAATAGGAATTTTAGGGAATGGATTCATGATACTGGTGAACATCTCAGACAGGTTCAAGAGAAGAAAGATCTCCTCAGTAGACAAAATCCTCACTGCTCTGGCCATCTCCCGACTCACTCTGATGTGGCTAGGGTTCATTTTTGTAATGCTGGGCATATTATGTCCACGTTTGGCGAGGAACACAGAAATGTTTAGAGTGACTAGCATTACTTGGACCGTGACCAGCCATTTCAGCATCTGGCTCGCTACTTGCCTCAGCATCTTTTATTGTCTCAAGATAGCCACTTTTTCAAACTCTTTTTTTCTTTACCTAAAGTGGAGAGTTAAAAAAGTGGTTTTAATGACGTTACTGGCATCTTTGGTTCTCTTGTTTTCCAATATTGTAGTTACAGAGATCTATGTTGATTTCTGGATTAATGTGTATAATAGAAACATGTCTAACAGTTACAGGTTGATAGGTTCTATACCATCTTCCAAAGTTTTCTTATTCAGCAACTCAATATTCATGCTTATGCCCTTTACTGTGTCCCTGATAGCTTTTTTCCTGCTGATGTTCTCCCTGTGGAAACATCACAGGAAGATGCAGCACAAGGACGAAAGACTCAGAGACGCCAGGCCCACAGCCCACATGAAAGCCTTGCAGACTGGCCTGGCCTTCTTGCTCCTGTATGCTATGAGTTTACTCGTTCTTGTCATAAAAATGTCCAGCTCTGAATGGATGGAGAATGATATAATCATTTTTTGTGATCACGCTAGTGCAATAGCTTTTCCTTCAGGCCACTCATTTGTCGTGATTCTGGGAGACAGCAAACTGAGACGGGCCGCTCTTTCTGTGCTATGGTGGTTCAGGTGCAAATCCAAAAATGCAGAAATGTCTGATCCTTAG
>zokor28
ATTTCCTTACAGACAATGAGTGACACTCTAATGCTCATCTTTGTAATCACTGTGTTTGTGGGACTCATAATAGGAATTTTAGGGAATGGATTCATGATACTGGTGAACATCTCAGACAGGTTCAAGAGAAGAAAGATCTCCTCAGTAGACAAAATCCTCACTGCTCTGGCCATCTCCCGACTCACTCTGATGTGGCTAGGGTTCATTTTTGTAATGCTGGGCATATTATGTCCACGTTTGGCGAGGAACACAGAAATGTTTAGAGTGACTAGCATTACTTGGACCGTGACCAGCCATTTCAGCATCTGGCTCGCTACTTGCCTCAGCATCTTTTATTGTCTCAAGATAGCCACTTTTTCAAACTCTTTTTTTCTTTACCTAAAGTGGAGAGTTAAAAAAGTGGTTTTAATGACGTTACTGGCATCTTTGGTTCTCTTGTTTTCCAATATTGTAGTTACAGAGATCTATGTTGATTTCTGGATTAATGTGTATAATAGAAACATGTCTAACAGTTACAGGTTGATAGGTTCTATACCATCTTCCAAAGTTTTCTTATTCAGCAACTCAATATTCATGCTTATGCCCTTTACTGTGTCCCTGATAGCTTTTTTCCTGCTGATGTTCTCCCTGTGGAAACATCACAGGAAGATGCAGCACAAGGACGAAAGACTCAGAGACGCCAGGCCCACAGCCCACATGAAAGCCTTGCAGACTGGCCTGGCCTTCTTGCTCCTGTATGCTATGAGTTTACTCGTTCTTGTCATAAAAATGTCCAGCTCTGAATGGATGGAGAATGATATAATCATTTTTTGTGATCACGCTAGTGCAATAGCTTTTCCTTCAGGCCACTCATTTGTCGTGATTCTGGGAGACAGCAAACTGAGACGGGCCGCTCTTTCTGTGCTATGGTGGTTCAGGTGCAAATCCAAAAATGCAGAAATGTCTGATCCTTAG
>zokor29
ATTTCCTTACAGACAATGAGTGACACTCTAATGCTCATCTTTGTAATCACTGTGTTTGTGGGACTCATAATAGGAATTTTAGGGAATGGATTCATGATACTGGTGAACATCTCAGACAGGTTCAAGAGAAGAAAGATCTCCTCAGTAGACAAAATCCTCACTGCTCTGGCCATCTCCCGACTCACTCTGATGTGGCTAGGGTTCATTTTTGTAATGCTGGGCATATTATGTCCACGTTTGGCGAGGAACACAGAAATGTTTAGAGTGACTAGCATTACTTGGACCGTGACCAGCCATTTCAGCATCTGGCTCGCTACTTGCCTCAGCATCTTTTATTGTCTCAAGATAGCCACTTTTTCAAACTCTTTTTTTCTTTACCTAAAGTGGAGAGTTAAAAAAGTGGTTTTAATGACGTTACTGGCATCTTTGGTTCTCTTGTTTTCCAATATTGTAGTTACAGAGATCTATGTTGATTTCTGGATTAATGTGTATAATAGAAACATGTCTAACAGTTACAGGTTGATAGGTTCTATACCATCTTCCAAAGTTTTCTTATTCAGCAACTCAATATTCATGCTTATGCCCTTTACTGTGTCCCTGATAGCTTTTTTCCTGCTGATGTTCTCCCTGTGGAAACATCACAGGAAGATGCAGCACAAGGACGAAAGACTCAGAGACGCCAGGCCCACAGCCCACATGAAAGCCTTGCAGACTGGCCTGGCCTTCTTGCTCCTGTATGCTATGAGTTTACTCGTTCTTGTCATAAAAATGTCCAGCTCTGAATGGATGGAGAATGATATAATCATTTTTTGTGATCACGCTAGTGCAATAGCTTTTCCTTCAGGCCACTCATTTGTCGTGATTCTGGGAGACAGCAAACTGAGACGGGCCGCTCTTTCTGTGCTATGGTGGTTCAGGTGCAAATCCAAAAATGCAGAAATGTCTGATCCTTAG
>zokor30
ATTTCCTTACAGACAATGAGTGACACTCTAATGCTCATCTTTGTAATCACTGTGTTTGTGGGACTCATAATAGGAATTTTAGGGAATGGATTCATGATACTGGTGAACATCTCAGACAGGTTCAAGAGAAGAAAGATCTCCTCAGTAGACAAAATCCTCACTGCTCTGGCCATCTCCCGACTCACTCTGATGTGGCTAGGGTTCATTTTTGTAATGCTGGGCATATTATGTCCACGTTTGGCGAGGAACACAGAAATGTTTAGAGTGACTAGCATTACTTGGACCGTGACCAGCCATTTCAGCATCTGGCTCGCTACTTGCCTCAGCATCTTTTATTGTCTCAAGATAGCCACTTTTTCAAACTCTTTTTTTCTTTACCTAAAGTGGAGAGTTAAAAAAGTGGTTTTAATGACGTTACTGGCATCTTTGGTTCTCTTGTTTTCCAATATTGTAGTTACAGAGATCTATGTTGATTTCTGGATTAATGTGTATAATAGAAACATGTCTAACAGTTACAGGTTGATAGGTTCTATACCATCTTCCAAAGTTTTCTTATTCAGCAACTCAATATTCATGCTTATGCCCTTTACTGTGTCCCTGATAGCTTTTTTCCTGCTGATGTTCTCCCTGTGGAAACATCACAGGAAGATGCAGCACAAGGACGAAAGACTCAGAGACGCCAGGCCCACAGCCCACATGAAAGCCTTGCAGACTGGCCTGGCCTTCTTGCTCCTGTATGCTATGAGTTTACTCGTTCTTGTCATAAAAATGTCCAGCTCTGAATGGATGGAGAATGATATAATCATTTTTTGTGATCACGCTAGTGCAATAGCTTTTCCTTCAGGCCACTCATTTGTCGTGATTCTGGGAGACAGCAAACTGAGACGGGCCGCTCTTTCTGTGCTATGGTGGTTCAGGTGCAAATCCAAAAATGCAGAAATGTCTGATCCTTAG
>zokor31
ATTTCCTTACAGACAATGAGTGACACTCTAATGCTCATCTTTGTAATCACTGTGTTTGTGGGACTCATAATAGGAATTTTAGGGAATGGATTCATGATACTGGTGAACATCTCAGACAGGTTCAAGAGAAGAAAGATCTCCTCAGTAGACAAAATCCTCACTGCTCTGGCCATCTCCCGACTCACTCTGATGTGGCTAGGGTTCATTTTTGTAATGCTGGGCATATTATGTCCACGTTTGGCGAGGAACACAGAAATGTTTAGAGTGACTAGCATTACTTGGACCGTGACCAGCCATTTCAGCATCTGGCTCGCTACTTGCCTCAGCATCTTTTATTGTCTCAAGATAGCCACTTTTTCAAACTCTTTTTTTCTTTACCTAAAGTGGAGAGTTAAAAAAGTGGTTTTAATGACGTTACTGGCATCTTTGGTTCTCTTGTTTTCCAATATTGTAGTTACAGAGATCTATGTTGATTTCTGGATTAATGTGTATAATAGAAACATGTCTAACAGTTACAGGTTGATAGGTTCTATACCATCTTCCAAAGTTTTCTTATTCAGCAACTCAATATTCATGCTTATGCCCTTTACTGTGTCCCTGATAGCTTTTTTCCTGCTGATGTTCTCCCTGTGGAAACATCACAGGAAGATGCAGCACAAGGACGAAAGACTCAGAGACGCCAGGCCCACAGCCCACATGAAAGCCTTGCAGACTGGCCTGGCCTTCTTGCTCCTGTATGCTATGAGTTTACTCGTTCTTGTCATAAAAATGTCCAGCTCTGAATGGATGGAGAATGATATAATCATTTTTTGTGATCACGCTAGTGCAATAGCTTTTCCTTCAGGCCACTCATTTGTCGTGATTCTGGGAGACAGCAAACTGAGACGGGCCGCTCTTTCTGTGCTATGGTGGTTCAGGTGCAAATCCAAAAATGCAGAAATGTCTGATCCTTAG
>zokor32
ATTTCCTTACAGACAATGAGTGACACTCTAATGCTCATCTTTGTAATCACTGTGTTTGTGGGACTCATAATAGGAATTTTAGGGAATGGATTCATGATACTGGTGAACATCTCAGACAGGTTCAAGAGAAGAAAGATCTCCTCAGTAGACAAAATCCTCACTGCTCTGGCCATCTCCCGACTCACTCTGATGTGGCTAGGGTTCATTTTTGTAATGCTGGGCATATTATGTCCACGTTTGGCGAGGAACACAGAAATGTTTAGAGTGACTAGCATTACTTGGACCGTGACCAGCCATTTCAGCATCTGGCTCGCTACTTGCCTCAGCATCTTTTATTGTCTCAAGATAGCCACTTTTTCAAACTCTTTTTTTCTTTACCTAAAGTGGAGAGTTAAAAAAGTGGTTTTAATGACGTTACTGGCATCTTTGGTTCTCTTGTTTTCCAATATTGTAGTTACAGAGATCTATGTTGATTTCTGGATTAATGTGTATAATAGAAACATGTCTAACAGTTACAGGTTGATAGGTTCTATACCATCTTCCAAAGTTTTCTTATTCAGCAACTCAATATTCATGCTTATGCCCTTTACTGTGTCCCTGATAGCTTTTTTCCTGCTGATGTTCTCCCTGTGGAAACATCACAGGAAGATGCAGCACAAGGACGAAAGACTCAGAGACGCCAGGCCCACAGCCCACATGAAAGCCTTGCAGACTGGCCTGGCCTTCTTGCTCCTGTATGCTATGAGTTTACTCGTTCTTGTCATAAAAATGTCCAGCTCTGAATGGATGGAGAATGATATAATCATTTTTTGTGATCACGCTAGTGCAATAGCTTTTCCTTCAGGCCACTCATTTGTCGTGATTCTGGGAGACAGCAAACTGAGACGGGCCGCTCTTTCTGTGCTATGGTGGTTCAGGTGCAAATCCAAAAATGCAGAAATGTCTGATCCTTAG
>zokor33
ATTTCCTTACAGACAATGAGTGACACTCTAATGCTCATCTTTGTAATCACTGTGTTTGTGGGACTCATAATAGGAATTTTAGGGAATGGATTCATGATACTGGTGAACATCTCAGACAGGTTCAAGAGAAGAAAGATCTCCTCAGTAGACAAAATCCTCACTGCTCTGGCCATCTCCCGACTCACTCTGATGTGGCTAGGGTTCATTTTTGTAATGCTGGGCATATTATGTCCACGTTTGGCGAGGAACACAGAAATGTTTAGAGTGACTAGCATTACTTGGACCGTGACCAGCCATTTCAGCATCTGGCTCGCTACTTGCCTCAGCATCTTTTATTGTCTCAAGATAGCCACTTTTTCAAACTCTTTTTTTCTTTACCTAAAGTGGAGAGTTAAAAAAGTGGTTTTAATGACGTTACTGGCATCTTTGGTTCTCTTGTTTTCCAATATTGTAGTTACAGAGATCTATGTTGATTTCTGGATTAATGTGTATAATAGAAACATGTCTAACAGTTACAGGTTGATAGGTTCTATACCATCTTCCAAAGTTTTCTTATTCAGCAACTCAATATTCATGCTTATGCCCTTTACTGTGTCCCTGATAGCTTTTTTCCTGCTGATGTTCTCCCTGTGGAAACATCACAGGAAGATGCAGCACAAGGACGAAAGACTCAGAGACGCCAGGCCCACAGCCCACATGAAAGCCTTGCAGACTGGCCTGGCCTTCTTGCTCCTGTATGCTATGAGTTTACTCGTTCTTGTCATAAAAATGTCCAGCTCTGAATGGATGGAGAATGATATAATCATTTTTTGTGATCACGCTAGTGCAATAGCTTTTCCTTCAGGCCACTCATTTGTCGTGATTCTGGGAGACAGCAAACTGAGACGGGCCGCTCTTTCTGTGCTATGGTGGTTCAGGTGCAAATCCAAAAATGCAGAAATGTCTGATCCTTAG
>zokor34
ATTTCCTTACAGACAATGAGTGACACTCTAATGCTCATCTTTGTAATCACTGTGTTTGTGGGACTCATAATAGGAATTTTAGGGAATGGATTCATGATACTGGTGAACATCTCAGACAGGTTCAAGAGAAGAAAGATCTCCTCAGTAGACAAAATCCTCACTGCTCTGGCCATCTCCCGACTCACTCTGATGTGGCTAGGGTTCATTTTTGTAATGCTGGGCATATTATGTCCACGTTTGGCGAGGAACACAGAAATGTTTAGAGTGACTAGCATTACTTGGACCGTGACCAGCCATTTCAGCATCTGGCTCGCTACTTGCCTCAGCATCTTTTATTGTCTCAAGATAGCCACTTTTTCAAACTCTTTTTTTCTTTACCTAAAGTGGAGAGTTAAAAAAGTGGTTTTAATGACGTTACTGGCATCTTTGGTTCTCTTGTTTTCCAATATTGTAGTTACAGAGATCTATGTTGATTTCTGGATTAATGTGTATAATAGAAACATGTCTAACAGTTACAGGTTGATAGGTTCTATACCATCTTCCAAAGTTTTCTTATTCAGCAACTCAATATTCATGCTTATGCCCTTTACTGTGTCCCTGATAGCTTTTTTCCTGCTGATGTTCTCCCTGTGGAAACATCACAGGAAGATGCAGCACAAGGACGAAAGACTCAGAGACGCCAGGCCCACAGCCCACATGAAAGCCTTGCAGACTGGCCTGGCCTTCTTGCTCCTGTATGCTATGAGTTTACTCGTTCTTGTCATAAAAATGTCCAGCTCTGAATGGATGGAGAATGATATAATCATTTTTTGTGATCACGCTAGTGCAATAGCTTTTCCTTCAGGCCACTCATTTGTCGTGATTCTGGGAGACAGCAAACTGAGACGGGCCGCTCTTTCTGTGCTATGGTGGTTCAGGTGCAAATCCAAAAATGCAGAAATGTCTGATCCTTAG
>zokor35
ATTTCCTTACAGACAATGAGTGACACTCTAATGCTCATCTTTGTAATCACTGTGTTTGTGGGACTCATAATAGGAATTTTAGGGAATGGATTCATGATACTGGTGAACATCTCAGACAGGTTCAAGAGAAGAAAGATCTCCTCAGTAGACAAAATCCTCACTGCTCTGGCCATCTCCCGACTCACTCTGATGTGGCTAGGGTTCATTTTTGTAATGCTGGGCATATTATGTCCACGTTTGGCGAGGAACACAGAAATGTTTAGAGTGACTAGCATTACTTGGACCGTGACCAGCCATTTCAGCATCTGGCTCGCTACTTGCCTCAGCATCTTTTATTGTCTCAAGATAGCCACTTTTTCAAACTCTTTTTTTCTTTACCTAAAGTGGAGAGTTAAAAAAGTGGTTTTAATGACGTTACTGGCATCTTTGGTTCTCTTGTTTTCCAATATTGTAGTTACAGAGATCTATGTTGATTTCTGGATTAATGTGTATAATAGAAACATGTCTAACAGTTACAGGTTGATAGGTTCTATACCATCTTCCAAAGTTTTCTTATTCAGCAACTCAATATTCATGCTTATGCCCTTTACTGTGTCCCTGATAGCTTTTTTCCTGCTGATGTTCTCCCTGTGGAAACATCACAGGAAGATGCAGCACAAGGACGAAAGACTCAGAGACGCCAGGCCCACAGCCCACATGAAAGCCTTGCAGACTGGCCTGGCCTTCTTGCTCCTGTATGCTATGAGTTTACTCGTTCTTGTCATAAAAATGTCCAGCTCTGAATGGATGGAGAATGATATAATCATTTTTTGTGATCACGCTAGTGCAATAGCTTTTCCTTCAGGCCACTCATTTGTCGTGATTCTGGGAGACAGCAAACTGAGACGGGCCGCTCTTTCTGTGCTATGGTGGTTCAGGTGCAAATCCAAAAATGCAGAAATGTCTGATCCTTAG
>zokor36
ATTTCCTTACAGACAATGAGTGACACTCTAATGCTCATCTTTGTAATCACTGTGTTTGTGGGACTCATAATAGGAATTTTAGGGAATGGATTCATGATACTGGTGAACATCTCAGACAGGTTCAAGAGAAGAAAGATCTCCTCAGTAGACAAAATCCTCACTGCTCTGGCCATCTCCCGACTCACTCTGATGTGGCTAGGGTTCATTTTTGTAATGCTGGGCATATTATGTCCACGTTTGGCGAGGAACACAGAAATGTTTAGAGTGACTAGCATTACTTGGACCGTGACCAGCCATTTCAGCATCTGGCTCGCTACTTGCCTCAGCATCTTTTATTGTCTCAAGATAGCCACTTTTTCAAACTCTTTTTTTCTTTACCTAAAGTGGAGAGTTAAAAAAGTGGTTTTAATGACGTTACTGGCATCTTTGGTTCTCTTGTTTTCCAATATTGTAGTTACAGAGATCTATGTTGATTTCTGGATTAATGTGTATAATAGAAACATGTCTAACAGTTACAGGTTGATAGGTTCTATACCATCTTCCAAAGTTTTCTTATTCAGCAACTCAATATTCATGCTTATGCCCTTTACTGTGTCCCTGATAGCTTTTTTCCTGCTGATGTTCTCCCTGTGGAAACATCACAGGAAGATGCAGCACAAGGACGAAAGACTCAGAGACGCCAGGCCCACAGCCCACATGAAAGCCTTGCAGACTGGCCTGGCCTTCTTGCTCCTGTATGCTATGAGTTTACTCGTTCTTGTCATAAAAATGTCCAGCTCTGAATGGATGGAGAATGATATAATCATTTTTTGTGATCACGCTAGTGCAATAGCTTTTCCTTCAGGCCACTCATTTGTCGTGATTCTGGGAGACAGCAAACTGAGACGGGCCGCTCTTTCTGTGCTATGGTGGTTCAGGTGCAAATCCAAAAATGCAGAAATGTCTGATCCTTAG
>zokor37
ATTTCCTTACAGACAATGAGTGACACTCTAATGCTCATCTTTGTAATCACTGTGTTTGTGGGACTCATAATAGGAATTTTAGGGAATGGATTCATGATACTGGTGAACATCTCAGACAGGTTCAAGAGAAGAAAGATCTCCTCAGTAGACAAAATCCTCACTGCTCTGGCCATCTCCCGACTCACTCTGATGTGGCTAGGGTTCATTTTTGTAATGCTGGGCATATTATGTCCACGTTTGGCGAGGAACACAGAAATGTTTAGAGTGACTAGCATTACTTGGACCGTGACCAGCCATTTCAGCATCTGGCTCGCTACTTGCCTCAGCATCTTTTATTGTCTCAAGATAGCCACTTTTTCAAACTCTTTTTTTCTTTACCTAAAGTGGAGAGTTAAAAAAGTGGTTTTAATGACGTTACTGGCATCTTTGGTTCTCTTGTTTTCCAATATTGTAGTTACAGAGATCTATGTTGATTTCTGGATTAATGTGTATAATAGAAACATGTCTAACAGTTACAGGTTGATAGGTTCTATACCATCTTCCAAAGTTTTCTTATTCAGCAACTCAATATTCATGCTTATGCCCTTTACTGTGTCCCTGATAGCTTTTTTCCTGCTGATGTTCTCCCTGTGGAAACATCACAGGAAGATGCAGCACAAGGACGAAAGACTCAGAGACGCCAGGCCCACAGCCCACATGAAAGCCTTGCAGACTGGCCTGGCCTTCTTGCTCCTGTATGCTATGAGTTTACTCGTTCTTGTCATAAAAATGTCCAGCTCTGAATGGATGGAGAATGATATAATCATTTTTTGTGATCACGCTAGTGCAATAGCTTTTCCTTCAGGCCACTCATTTGTCGTGATTCTGGGAGACAGCAAACTGAGACGGGCCGCTCTTTCTGTGCTATGGTGGTTCAGGTGCAAATCCAAAAATGCAGAAATGTCTGATCCTTAG
>zokor38
ATTTCCTTACAGACAATGAGTGACACTCTAATGCTCATCTTTGTAATCACTGTGTTTGTGGGACTCATAATAGGAATTTTAGGGAATGGATTCATGATACTGGTGAACATCTCAGACAGGTTCAAGAGAAGAAAGATCTCCTCAGTAGACAAAATCCTCACTGCTCTGGCCATCTCCCGACTCACTCTGATGTGGCTAGGGTTCATTTTTGTAATGCTGGGCATATTATGTCCACGTTTGGCGAGGAACACAGAAATGTTTAGAGTGACTAGCATTACTTGGACCGTGACCAGCCATTTCAGCATCTGGCTCGCTACTTGCCTCAGCATCTTTTATTGTCTCAAGATAGCCACTTTTTCAAACTCTTTTTTTCTTTACCTAAAGTGGAGAGTTAAAAAAGTGGTTTTAATGACGTTACTGGCATCTTTGGTTCTCTTGTTTTCCAATATTGTAGTTACAGAGATCTATGTTGATTTCTGGATTAATGTGTATAATAGAAACATGTCTAACAGTTACAGGTTGATAGGTTCTATACCATCTTCCAAAGTTTTCTTATTCAGCAACTCAATATTCATGCTTATGCCCTTTACTGTGTCCCTGATAGCTTTTTTCCTGCTGATGTTCTCCCTGTGGAAACATCACAGGAAGATGCAGCACAAGGACGAAAGACTCAGAGACGCCAGGCCCACAGCCCACATGAAAGCCTTGCAGACTGGCCTGGCCTTCTTGCTCCTGTATGCTATGAGTTTACTCGTTCTTGTCATAAAAATGTCCAGCTCTGAATGGATGGAGAATGATATAATCATTTTTTGTGATCACGCTAGTGCAATAGCTTTTCCTTCAGGCCACTCATTTGTCGTGATTCTGGGAGACAGCAAACTGAGACGGGCCGCTCTTTCTGTGCTATGGTGGTTCAGGTGCAAATCCAAAAATGCAGAAATGTCTGATCCTTAG
>zokor39
ATTTCCTTACAGACAATGAGTGACACTCTAATGCTCATCTTTGTAATCACTGTGTTTGTGGGACTCATAATAGGAATTTTAGGGAATGGATTCATGATACTGGTGAACATCTCAGACAGGTTCAAGAGAAGAAAGATCTCCTCAGTAGACAAAATCCTCACTGCTCTGGCCATCTCCCGACTCACTCTGATGTGGCTAGGGTTCATTTTTGTAATGCTGGGCATATTATGTCCACGTTTGGCGAGGAACACAGAAATGTTTAGAGTGACTAGCATTACTTGGACCGTGACCAGCCATTTCAGCATCTGGCTCGCTACTTGCCTCAGCATCTTTTATTGTCTCAAGATAGCCACTTTTTCAAACTCTTTTTTTCTTTACCTAAAGTGGAGAGTTAAAAAAGTGGTTTTAATGACGTTACTGGCATCTTTGGTTCTCTTGTTTTCCAATATTGTAGTTACAGAGATCTATGTTGATTTCTGGATTAATGTGTATAATAGAAACATGTCTAACAGTTACAGGTTGATAGGTTCTATACCATCTTCCAAAGTTTTCTTATTCAGCAACTCAATATTCATGCTTATGCCCTTTACTGTGTCCCTGATAGCTTTTTTCCTGCTGATGTTCTCCCTGTGGAAACATCACAGGAAGATGCAGCACAAGGACGAAAGACTCAGAGACGCCAGGCCCACAGCCCACATGAAAGCCTTGCAGACTGGCCTGGCCTTCTTGCTCCTGTATGCTATGAGTTTACTCGTTCTTGTCATAAAAATGTCCAGCTCTGAATGGATGGAGAATGATATAATCATTTTTTGTGATCACGCTAGTGCAATAGCTTTTCCTTCAGGCCACTCATTTGTCGTGATTCTGGGAGACAGCAAACTGAGACGGGCCGCTCTTTCTGTGCTATGGTGGTTCAGGTGCAAATCCAAAAATGCAGAAATGTCTGATCCTTAG
>zokor40
ATTTCCTTACAGACAATGAGTGACACTCTAATGCTCATCTTTGTAATCACTGTGTTTGTGGGACTCATAATAGGAATTTTAGGGAATGGATTCATGATACTGGTGAACATCTCAGACAGGTTCAAGAGAAGAAAGATCTCCTCAGTAGACAAAATCCTCACTGCTCTGGCCATCTCCCGACTCACTCTGATGTGGCTAGGGTTCATTTTTGTAATGCTGGGCATATTATGTCCACGTTTGGCGAGGAACACAGAAATGTTTAGAGTGACTAGCATTACTTGGACCGTGACCAGCCATTTCAGCATCTGGCTCGCTACTTGCCTCAGCATCTTTTATTGTCTCAAGATAGCCACTTTTTCAAACTCTTTTTTTCTTTACCTAAAGTGGAGAGTTAAAAAAGTGGTTTTAATGACGTTACTGGCATCTTTGGTTCTCTTGTTTTCCAATATTGTAGTTACAGAGATCTATGTTGATTTCTGGATTAATGTGTATAATAGAAACATGTCTAACAGTTACAGGTTGATAGGTTCTATACCATCTTCCAAAGTTTTCTTATTCAGCAACTCAATATTCATGCTTATGCCCTTTACTGTGTCCCTGATAGCTTTTTTCCTGCTGATGTTCTCCCTGTGGAAACATCACAGGAAGATGCAGCACAAGGACGAAAGACTCAGAGACGCCAGGCCCACAGCCCACATGAAAGCCTTGCAGACTGGCCTGGCCTTCTTGCTCCTGTATGCTATGAGTTTACTCGTTCTTGTCATAAAAATGTCCAGCTCTGAATGGATGGAGAATGATATAATCATTTTTTGTGATCACGCTAGTGCAATAGCTTTTCCTTCAGGCCACTCATTTGTCGTGATTCTGGGAGACAGCAAACTGAGACGGGCCGCTCTTTCTGTGCTATGGTGGTTCAGGTGCAAATCCAAAAATGCAGAAATGTCTGATCCTTAG
>zokor41
ATTTCCTTACAGACAATGAGTGACACTCTAATGCTCATCTTTGTAATCACTGTGTTTGTGGGACTCATAATAGGAATTTTAGGGAATGGATTCATGATACTGGTGAACATCTCAGACAGGTTCAAGAGAAGAAAGATCTCCTCAGTAGACAAAATCCTCACTGCTCTGGCCATCTCCCGACTCACTCTGATGTGGCTAGGGTTCATTTTTGTAATGCTGGGCATATTATGTCCACGTTTGGCGAGGAACACAGAAATGTTTAGAGTGACTAGCATTACTTGGACCGTGACCAGCCATTTCAGCATCTGGCTCGCTACTTGCCTCAGCATCTTTTATTGTCTCAAGATAGCCACTTTTTCAAACTCTTTTTTTCTTTACCTAAAGTGGAGAGTTAAAAAAGTGGTTTTAATGACGTTACTGGCATCTTTGGTTCTCTTGTTTTCCAATATTGTAGTTACAGAGATCTATGTTGATTTCTGGATTAATGTGTATAATAGAAACATGTCTAACAGTTACAGGTTGATAGGTTCTATACCATCTTCCAAAGTTTTCTTATTCAGCAACTCAATATTCATGCTTATGCCCTTTACTGTGTCCCTGATAGCTTTTTTCCTGCTGATGTTCTCCCTGTGGAAACATCACAGGAAGATGCAGCACAAGGACGAAAGACTCAGAGACGCCAGGCCCACAGCCCACATGAAAGCCTTGCAGACTGGCCTGGCCTTCTTGCTCCTGTATGCTATGAGTTTACTCGTTCTTGTCATAAAAATGTCCAGCTCTGAATGGATGGAGAATGATATAATCATTTTTTGTGATCACGCTAGTGCAATAGCTTTTCCTTCAGGCCACTCATTTGTCGTGATTCTGGGAGACAGCAAACTGAGACGGGCCGCTCTTTCTGTGCTATGGTGGTTCAGGTGCAAATCCAAAAATGCAGAAATGTCTGATCCTTAG
>zokor42
ATTTCCTTACAGACAATGAGTGACACTCTAATGCTCATCTTTGTAATCACTGTGTTTGTGGGACTCATAATAGGAATTTTAGGGAATGGATTCATGATACTGGTGAACATCTCAGACAGGTTCAAGAGAAGAAAGATCTCCTCAGTAGACAAAATCCTCACTGCTCTGGCCATCTCCCGACTCACTCTGATGTGGCTAGGGTTCATTTTTGTAATGCTGGGCATATTATGTCCACGTTTGGCGAGGAACACAGAAATGTTTAGAGTGACTAGCATTACTTGGACCGTGACCAGCCATTTCAGCATCTGGCTCGCTACTTGCCTCAGCATCTTTTATTGTCTCAAGATAGCCACTTTTTCAAACTCTTTTTTTCTTTACCTAAAGTGGAGAGTTAAAAAAGTGGTTTTAATGACGTTACTGGCATCTTTGGTTCTCTTGTTTTCCAATATTGTAGTTACAGAGATCTATGTTGATTTCTGGATTAATGTGTATAATAGAAACATGTCTAACAGTTACAGGTTGATAGGTTCTATACCATCTTCCAAAGTTTTCTTATTCAGCAACTCAATATTCATGCTTATGCCCTTTACTGTGTCCCTGATAGCTTTTTTCCTGCTGATGTTCTCCCTGTGGAAACATCACAGGAAGATGCAGCACAAGGACGAAAGACTCAGAGACGCCAGGCCCACAGCCCACATGAAAGCCTTGCAGACTGGCCTGGCCTTCTTGCTCCTGTATGCTATGAGTTTACTCGTTCTTGTCATAAAAATGTCCAGCTCTGAATGGATGGAGAATGATATAATCATTTTTTGTGATCACGCTAGTGCAATAGCTTTTCCTTCAGGCCACTCATTTGTCGTGATTCTGGGAGACAGCAAACTGAGACGGGCCGCTCTTTCTGTGCTATGGTGGTTCAGGTGCAAATCCAAAAATGCAGAAATGTCTGATCCTTAG
>zokor43
ATTTCCTTACAGACAATGAGTGACACTCTAATGCTCATCTTTGTAATCACTGTGTTTGTGGGACTCATAATAGGAATTTTAGGGAATGGATTCATGATACTGGTGAACATCTCAGACAGGTTCAAGAGAAGAAAGATCTCCTCAGTAGACAAAATCCTCACTGCTCTGGCCATCTCCCGACTCACTCTGATGTGGCTAGGGTTCATTTTTGTAATGCTGGGCATATTATGTCCACGTTTGGCGAGGAACACAGAAATGTTTAGAGTGACTAGCATTACTTGGACCGTGACCAGCCATTTCAGCATCTGGCTCGCTACTTGCCTCAGCATCTTTTATTGTCTCAAGATAGCCACTTTTTCAAACTCTTTTTTTCTTTACCTAAAGTGGAGAGTTAAAAAAGTGGTTTTAATGACGTTACTGGCATCTTTGGTTCTCTTGTTTTCCAATATTGTAGTTACAGAGATCTATGTTGATTTCTGGATTAATGTGTATAATAGAAACATGTCTAACAGTTACAGGTTGATAGGTTCTATACCATCTTCCAAAGTTTTCTTATTCAGCAACTCAATATTCATGCTTATGCCCTTTACTGTGTCCCTGATAGCTTTTTTCCTGCTGATGTTCTCCCTGTGGAAACATCACAGGAAGATGCAGCACAAGGACGAAAGACTCAGAGACGCCAGGCCCACAGCCCACATGAAAGCCTTGCAGACTGGCCTGGCCTTCTTGCTCCTGTATGCTATGAGTTTACTCGTTCTTGTCATAAAAATGTCCAGCTCTGAATGGATGGAGAATGATATAATCATTTTTTGTGATCACGCTAGTGCAATAGCTTTTCCTTCAGGCCACTCATTTGTCGTGATTCTGGGAGACAGCAAACTGAGACGGGCCGCTCTTTCTGTGCTATGGTGGTTCAGGTGCAAATCCAAAAATGCAGAAATGTCTGATCCTTAG
>zokor44
ATTTCCTTACAGACAATGAGTGACACTCTAATGCTCATCTTTGTAATCACTGTGTTTGTGGGACTCATAATAGGAATTTTAGGGAATGGATTCATGATACTGGTGAACATCTCAGACAGGTTCAAGAGAAGAAAGATCTCCTCAGTAGACAAAATCCTCACTGCTCTGGCCATCTCCCGACTCACTCTGATGTGGCTAGGGTTCATTTTTGTAATGCTGGGCATATTATGTCCACGTTTGGCGAGGAACACAGAAATGTTTAGAGTGACTAGCATTACTTGGACCGTGACCAGCCATTTCAGCATCTGGCTCGCTACTTGCCTCAGCATCTTTTATTGTCTCAAGATAGCCACTTTTTCAAACTCTTTTTTTCTTTACCTAAAGTGGAGAGTTAAAAAAGTGGTTTTAATGACGTTACTGGCATCTTTGGTTCTCTTGTTTTCCAATATTGTAGTTACAGAGATCTATGTTGATTTCTGGATTAATGTGTATAATAGAAACATGTCTAACAGTTACAGGTTGATAGGTTCTATACCATCTTCCAAAGTTTTCTTATTCAGCAACTCAATATTCATGCTTATGCCCTTTACTGTGTCCCTGATAGCTTTTTTCCTGCTGATGTTCTCCCTGTGGAAACATCACAGGAAGATGCAGCACAAGGACGAAAGACTCAGAGACGCCAGGCCCACAGCCCACATGAAAGCCTTGCAGACTGGCCTGGCCTTCTTGCTCCTGTATGCTATGAGTTTACTCGTTCTTGTCATAAAAATGTCCAGCTCTGAATGGATGGAGAATGATATAATCATTTTTTGTGATCACGCTAGTGCAATAGCTTTTCCTTCAGGCCACTCATTTGTCGTGATTCTGGGAGACAGCAAACTGAGACGGGCCGCTCTTTCTGTGCTATGGTGGTTCAGGTGCAAATCCAAAAATGCAGAAATGTCTGATCCTTAG
>zokor45
ATTTCCTTACAGACAATGAGTGACACTCTAATGCTCATCTTTGTAATCACTGTGTTTGTGGGACTCATAATAGGAATTTTAGGGAATGGATTCATGATACTGGTGAACATCTCAGACAGGTTCAAGAGAAGAAAGATCTCCTCAGTAGACAAAATCCTCACTGCTCTGGCCATCTCCCGACTCACTCTGATGTGGCTAGGGTTCATTTTTGTAATGCTGGGCATATTATGTCCACGTTTGGCGAGGAACACAGAAATGTTTAGAGTGACTAGCATTACTTGGACCGTGACCAGCCATTTCAGCATCTGGCTCGCTACTTGCCTCAGCATCTTTTATTGTCTCAAGATAGCCACTTTTTCAAACTCTTTTTTTCTTTACCTAAAGTGGAGAGTTAAAAAAGTGGTTTTAATGACGTTACTGGCATCTTTGGTTCTCTTGTTTTCCAATATTGTAGTTACAGAGATCTATGTTGATTTCTGGATTAATGTGTATAATAGAAACATGTCTAACAGTTACAGGTTGATAGGTTCTATACCATCTTCCAAAGTTTTCTTATTCAGCAACTCAATATTCATGCTTATGCCCTTTACTGTGTCCCTGATAGCTTTTTTCCTGCTGATGTTCTCCCTGTGGAAACATCACAGGAAGATGCAGCACAAGGACGAAAGACTCAGAGACGCCAGGCCCACAGCCCACATGAAAGCCTTGCAGACTGGCCTGGCCTTCTTGCTCCTGTATGCTATGAGTTTACTCGTTCTTGTCATAAAAATGTCCAGCTCTGAATGGATGGAGAATGATATAATCATTTTTTGTGATCACGCTAGTGCAATAGCTTTTCCTTCAGGCCACTCATTTGTCGTGATTCTGGGAGACAGCAAACTGAGACGGGCCGCTCTTTCTGTGCTATGGTGGTTCAGGTGCAAATCCAAAAATGCAGAAATGTCTGATCCTTAG
>zokor46
ATTTCCTTACAGACAATGAGTGACACTCTAATGCTCATCTTTGTAATCACTGTGTTTGTGGGACTCATAATAGGAATTTTAGGGAATGGATTCATGATACTGGTGAACATCTCAGACAGGTTCAAGAGAAGAAAGATCTCCTCAGTAGACAAAATCCTCACTGCTCTGGCCATCTCCCGACTCACTCTGATGTGGCTAGGGTTCATTTTTGTAATGCTGGGCATATTATGTCCACGTTTGGCGAGGAACACAGAAATGTTTAGAGTGACTAGCATTACTTGGACCGTGACCAGCCATTTCAGCATCTGGCTCGCTACTTGCCTCAGCATCTTTTATTGTCTCAAGATAGCCACTTTTTCAAACTCTTTTTTTCTTTACCTAAAGTGGAGAGTTAAAAAAGTGGTTTTAATGACGTTACTGGCATCTTTGGTTCTCTTGTTTTCCAATATTGTAGTTACAGAGATCTATGTTGATTTCTGGATTAATGTGTATAATAGAAACATGTCTAACAGTTACAGGTTGATAGGTTCTATACCATCTTCCAAAGTTTTCTTATTCAGCAACTCAATATTCATGCTTATGCCCTTTACTGTGTCCCTGATAGCTTTTTTCCTGCTGATGTTCTCCCTGTGGAAACATCACAGGAAGATGCAGCACAAGGACGAAAGACTCAGAGACGCCAGGCCCACAGCCCACATGAAAGCCTTGCAGACTGGCCTGGCCTTCTTGCTCCTGTATGCTATGAGTTTACTCGTTCTTGTCATAAAAATGTCCAGCTCTGAATGGATGGAGAATGATATAATCATTTTTTGTGATCACGCTAGTGCAATAGCTTTTCCTTCAGGCCACTCATTTGTCGTGATTCTGGGAGACAGCAAACTGAGACGGGCCGCTCTTTCTGTGCTATGGTGGTTCAGGTGCAAATCCAAAAATGCAGAAATGTCTGATCCTTAG
>zokor47
ATTTCCTTACAGACAATGAGTGACACTCTAATGCTCATCTTTGTAATCACTGTGTTTGTGGGACTCATAATAGGAATTTTAGGGAATGGATTCATGATACTGGTGAACATCTCAGACAGGTTCAAGAGAAGAAAGATCTCCTCAGTAGACAAAATCCTCACTGCTCTGGCCATCTCCCGACTCACTCTGATGTGGCTAGGGTTCATTTTTGTAATGCTGGGCATATTATGTCCACGTTTGGCGAGGAACACAGAAATGTTTAGAGTGACTAGCATTACTTGGACCGTGACCAGCCATTTCAGCATCTGGCTCGCTACTTGCCTCAGCATCTTTTATTGTCTCAAGATAGCCACTTTTTCAAACTCTTTTTTTCTTTACCTAAAGTGGAGAGTTAAAAAAGTGGTTTTAATGACGTTACTGGCATCTTTGGTTCTCTTGTTTTCCAATATTGTAGTTACAGAGATCTATGTTGATTTCTGGATTAATGTGTATAATAGAAACATGTCTAACAGTTACAGGTTGATAGGTTCTATACCATCTTCCAAAGTTTTCTTATTCAGCAACTCAATATTCATGCTTATGCCCTTTACTGTGTCCCTGATAGCTTTTTTCCTGCTGATGTTCTCCCTGTGGAAACATCACAGGAAGATGCAGCACAAGGACGAAAGACTCAGAGACGCCAGGCCCACAGCCCACATGAAAGCCTTGCAGACTGGCCTGGCCTTCTTGCTCCTGTATGCTATGAGTTTACTCGTTCTTGTCATAAAAATGTCCAGCTCTGAATGGATGGAGAATGATATAATCATTTTTTGTGATCACGCTAGTGCAATAGCTTTTCCTTCAGGCCACTCATTTGTCGTGATTCTGGGAGACAGCAAACTGAGACGGGCCGCTCTTTCTGTGCTATGGTGGTTCAGGTGCAAATCCAAAAATGCAGAAATGTCTGATCCTTAG
>zokor48
ATTTCCTTACAGACAATGAGTGACACTCTAATGCTCATCTTTGTAATCACTGTGTTTGTGGGACTCATAATAGGAATTTTAGGGAATGGATTCATGATACTGGTGAACATCTCAGACAGGTTCAAGAGAAGAAAGATCTCCTCAGTAGACAAAATCCTCACTGCTCTGGCCATCTCCCGACTCACTCTGATGTGGCTAGGGTTCATTTTTGTAATGCTGGGCATATTATGTCCACGTTTGGCGAGGAACACAGAAATGTTTAGAGTGACTAGCATTACTTGGACCGTGACCAGCCATTTCAGCATCTGGCTCGCTACTTGCCTCAGCATCTTTTATTGTCTCAAGATAGCCACTTTTTCAAACTCTTTTTTTCTTTACCTAAAGTGGAGAGTTAAAAAAGTGGTTTTAATGACGTTACTGGCATCTTTGGTTCTCTTGTTTTCCAATATTGTAGTTACAGAGATCTATGTTGATTTCTGGATTAATGTGTATAATAGAAACATGTCTAACAGTTACAGGTTGATAGGTTCTATACCATCTTCCAAAGTTTTCTTATTCAGCAACTCAATATTCATGCTTATGCCCTTTACTGTGTCCCTGATAGCTTTTTTCCTGCTGATGTTCTCCCTGTGGAAACATCACAGGAAGATGCAGCACAAGGACGAAAGACTCAGAGACGCCAGGCCCACAGCCCACATGAAAGCCTTGCAGACTGGCCTGGCCTTCTTGCTCCTGTATGCTATGAGTTTACTCGTTCTTGTCATAAAAATGTCCAGCTCTGAATGGATGGAGAATGATATAATCATTTTTTGTGATCACGCTAGTGCAATAGCTTTTCCTTCAGGCCACTCATTTGTCGTGATTCTGGGAGACAGCAAACTGAGACGGGCCGCTCTTTCTGTGCTATGGTGGTTCAGGTGCAAATCCAAAAATGCAGAAATGTCTGATCCTTAG
>zokor49
ATTTCCTTACAGACAATGAGTGACACTCTAATGCTCATCTTTGTAATCACTGTGTTTGTGGGACTCATAATAGGAATTTTAGGGAATGGATTCATGATACTGGTGAACATCTCAGACAGGTTCAAGAGAAGAAAGATCTCCTCAGTAGACAAAATCCTCACTGCTCTGGCCATCTCCCGACTCACTCTGATGTGGCTAGGGTTCATTTTTGTAATGCTGGGCATATTATGTCCACGTTTGGCGAGGAACACAGAAATGTTTAGAGTGACTAGCATTACTTGGACCGTGACCAGCCATTTCAGCATCTGGCTCGCTACTTGCCTCAGCATCTTTTATTGTCTCAAGATAGCCACTTTTTCAAACTCTTTTTTTCTTTACCTAAAGTGGAGAGTTAAAAAAGTGGTTTTAATGACGTTACTGGCATCTTTGGTTCTCTTGTTTTCCAATATTGTAGTTACAGAGATCTATGTTGATTTCTGGATTAATGTGTATAATAGAAACATGTCTAACAGTTACAGGTTGATAGGTTCTATACCATCTTCCAAAGTTTTCTTATTCAGCAACTCAATATTCATGCTTATGCCCTTTACTGTGTCCCTGATAGCTTTTTTCCTGCTGATGTTCTCCCTGTGGAAACATCACAGGAAGATGCAGCACAAGGACGAAAGACTCAGAGACGCCAGGCCCACAGCCCACATGAAAGCCTTGCAGACTGGCCTGGCCTTCTTGCTCCTGTATGCTATGAGTTTACTCGTTCTTGTCATAAAAATGTCCAGCTCTGAATGGATGGAGAATGATATAATCATTTTTTGTGATCACGCTAGTGCAATAGCTTTTCCTTCAGGCCACTCATTTGTCGTGATTCTGGGAGACAGCAAACTGAGACGGGCCGCTCTTTCTGTGCTATGGTGGTTCAGGTGCAAATCCAAAAATGCAGAAATGTCTGATCCTTAG
>zokor50
ATTTCCTTACAGACAATGAGTGACACTCTAATGCTCATCTTTGTAATCACTGTGTTTGTGGGACTCATAATAGGAATTTTAGGGAATGGATTCATGATACTGGTGAACATCTCAGACAGGTTCAAGAGAAGAAAGATCTCCTCAGTAGACAAAATCCTCACTGCTCTGGCCATCTCCCGACTCACTCTGATGTGGCTAGGGTTCATTTTTGTAATGCTGGGCATATTATGTCCACGTTTGGCGAGGAACACAGAAATGTTTAGAGTGACTAGCATTACTTGGACCGTGACCAGCCATTTCAGCATCTGGCTCGCTACTTGCCTCAGCATCTTTTATTGTCTCAAGATAGCCACTTTTTCAAACTCTTTTTTTCTTTACCTAAAGTGGAGAGTTAAAAAAGTGGTTTTAATGACGTTACTGGCATCTTTGGTTCTCTTGTTTTCCAATATTGTAGTTACAGAGATCTATGTTGATTTCTGGATTAATGTGTATAATAGAAACATGTCTAACAGTTACAGGTTGATAGGTTCTATACCATCTTCCAAAGTTTTCTTATTCAGCAACTCAATATTCATGCTTATGCCCTTTACTGTGTCCCTGATAGCTTTTTTCCTGCTGATGTTCTCCCTGTGGAAACATCACAGGAAGATGCAGCACAAGGACGAAAGACTCAGAGACGCCAGGCCCACAGCCCACATGAAAGCCTTGCAGACTGGCCTGGCCTTCTTGCTCCTGTATGCTATGAGTTTACTCGTTCTTGTCATAAAAATGTCCAGCTCTGAATGGATGGAGAATGATATAATCATTTTTTGTGATCACGCTAGTGCAATAGCTTTTCCTTCAGGCCACTCATTTGTCGTGATTCTGGGAGACAGCAAACTGAGACGGGCCGCTCTTTCTGTGCTATGGTGGTTCAGGTGCAAATCCAAAAATGCAGAAATGTCTGATCCTTAG
>zokor51
ATTTCCTTACAGACAATGAGTGACACTCTAATGCTCATCTTTGTAATCACTGTGTTTGTGGGACTCATAATAGGAATTTTAGGGAATGGATTCATGATACTGGTGAACATCTCAGACAGGTTCAAGAGAAGAAAGATCTCCTCAGTAGACAAAATCCTCACTGCTCTGGCCATCTCCCGACTCACTCTGATGTGGCTAGGGTTCATTTTTGTAATGCTGGGCATATTATGTCCACGTTTGGCGAGGAACACAGAAATGTTTAGAGTGACTAGCATTACTTGGACCGTGACCAGCCATTTCAGCATCTGGCTCGCTACTTGCCTCAGCATCTTTTATTGTCTCAAGATAGCCACTTTTTCAAACTCTTTTTTTCTTTACCTAAAGTGGAGAGTTAAAAAAGTGGTTTTAATGACGTTACTGGCATCTTTGGTTCTCTTGTTTTCCAATATTGTAGTTACAGAGATCTATGTTGATTTCTGGATTAATGTGTATAATAGAAACATGTCTAACAGTTACAGGTTGATAGGTTCTATACCATCTTCCAAAGTTTTCTTATTCAGCAACTCAATATTCATGCTTATGCCCTTTACTGTGTCCCTGATAGCTTTTTTCCTGCTGATGTTCTCCCTGTGGAAACATCACAGGAAGATGCAGCACAAGGACGAAAGACTCAGAGACGCCAGGCCCACAGCCCACATGAAAGCCTTGCAGACTGGCCTGGCCTTCTTGCTCCTGTATGCTATGAGTTTACTCGTTCTTGTCATAAAAATGTCCAGCTCTGAATGGATGGAGAATGATATAATCATTTTTTGTGATCACGCTAGTGCAATAGCTTTTCCTTCAGGCCACTCATTTGTCGTGATTCTGGGAGACAGCAAACTGAGACGGGCCGCTCTTTCTGTGCTATGGTGGTTCAGGTGCAAATCCAAAAATGCAGAAATGTCTGATCCTTAG
>zokor52
ATTTCCTTACAGACAATGAGTGACACTCTAATGCTCATCTTTGTAATCACTGTGTTTGTGGGACTCATAATAGGAATTTTAGGGAATGGATTCATGATACTGGTGAACATCTCAGACAGGTTCAAGAGAAGAAAGATCTCCTCAGTAGACAAAATCCTCACTGCTCTGGCCATCTCCCGACTCACTCTGATGTGGCTAGGGTTCATTTTTGTAATGCTGGGCATATTATGTCCACGTTTGGCGAGGAACACAGAAATGTTTAGAGTGACTAGCATTACTTGGACCGTGACCAGCCATTTCAGCATCTGGCTCGCTACTTGCCTCAGCATCTTTTATTGTCTCAAGATAGCCACTTTTTCAAACTCTTTTTTTCTTTACCTAAAGTGGAGAGTTAAAAAAGTGGTTTTAATGACGTTACTGGCATCTTTGGTTCTCTTGTTTTCCAATATTGTAGTTACAGAGATCTATGTTGATTTCTGGATTAATGTGTATAATAGAAACATGTCTAACAGTTACAGGTTGATAGGTTCTATACCATCTTCCAAAGTTTTCTTATTCAGCAACTCAATATTCATGCTTATGCCCTTTACTGTGTCCCTGATAGCTTTTTTCCTGCTGATGTTCTCCCTGTGGAAACATCACAGGAAGATGCAGCACAAGGACGAAAGACTCAGAGACGCCAGGCCCACAGCCCACATGAAAGCCTTGCAGACTGGCCTGGCCTTCTTGCTCCTGTATGCTATGAGTTTACTCGTTCTTGTCATAAAAATGTCCAGCTCTGAATGGATGGAGAATGATATAATCATTTTTTGTGATCACGCTAGTGCAATAGCTTTTCCTTCAGGCCACTCATTTGTCGTGATTCTGGGAGACAGCAAACTGAGACGGGCCGCTCTTTCTGTGCTATGGTGGTTCAGGTGCAAATCCAAAAATGCAGAAATGTCTGATCCTTAG
>zokor53
ATTTCCTTACAGACAATGAGTGACACTCTAATGCTCATCTTTGTAATCACTGTGTTTGTGGGACTCATAATAGGAATTTTAGGGAATGGATTCATGATACTGGTGAACATCTCAGACAGGTTCAAGAGAAGAAAGATCTCCTCAGTAGACAAAATCCTCACTGCTCTGGCCATCTCCCGACTCACTCTGATGTGGCTAGGGTTCATTTTTGTAATGCTGGGCATATTATGTCCACGTTTGGCGAGGAACACAGAAATGTTTAGAGTGACTAGCATTACTTGGACCGTGACCAGCCATTTCAGCATCTGGCTCGCTACTTGCCTCAGCATCTTTTATTGTCTCAAGATAGCCACTTTTTCAAACTCTTTTTTTCTTTACCTAAAGTGGAGAGTTAAAAAAGTGGTTTTAATGACGTTACTGGCATCTTTGGTTCTCTTGTTTTCCAATATTGTAGTTACAGAGATCTATGTTGATTTCTGGATTAATGTGTATAATAGAAACATGTCTAACAGTTACAGGTTGATAGGTTCTATACCATCTTCCAAAGTTTTCTTATTCAGCAACTCAATATTCATGCTTATGCCCTTTACTGTGTCCCTGATAGCTTTTTTCCTGCTGATGTTCTCCCTGTGGAAACATCACAGGAAGATGCAGCACAAGGACGAAAGACTCAGAGACGCCAGGCCCACAGCCCACATGAAAGCCTTGCAGACTGGCCTGGCCTTCTTGCTCCTGTATGCTATGAGTTTACTCGTTCTTGTCATAAAAATGTCCAGCTCTGAATGGATGGAGAATGATATAATCATTTTTTGTGATCACGCTAGTGCAATAGCTTTTCCTTCAGGCCACTCATTTGTCGTGATTCTGGGAGACAGCAAACTGAGACGGGCCGCTCTTTCTGTGCTATGGTGGTTCAGGTGCAAATCCAAAAATGCAGAAATGTCTGATCCTTAG
>zokor54
ATTTCCTTACAGACAATGAGTGACACTCTAATGCTCATCTTTGTAATCACTGTGTTTGTGGGACTCATAATAGGAATTTTAGGGAATGGATTCATGATACTGGTGAACATCTCAGACAGGTTCAAGAGAAGAAAGATCTCCTCAGTAGACAAAATCCTCACTGCTCTGGCCATCTCCCGACTCACTCTGATGTGGCTAGGGTTCATTTTTGTAATGCTGGGCATATTATGTCCACGTTTGGCGAGGAACACAGAAATGTTTAGAGTGACTAGCATTACTTGGACCGTGACCAGCCATTTCAGCATCTGGCTCGCTACTTGCCTCAGCATCTTTTATTGTCTCAAGATAGCCACTTTTTCAAACTCTTTTTTTCTTTACCTAAAGTGGAGAGTTAAAAAAGTGGTTTTAATGACGTTACTGGCATCTTTGGTTCTCTTGTTTTCCAATATTGTAGTTACAGAGATCTATGTTGATTTCTGGATTAATGTGTATAATAGAAACATGTCTAACAGTTACAGGTTGATAGGTTCTATACCATCTTCCAAAGTTTTCTTATTCAGCAACTCAATATTCATGCTTATGCCCTTTACTGTGTCCCTGATAGCTTTTTTCCTGCTGATGTTCTCCCTGTGGAAACATCACAGGAAGATGCAGCACAAGGACGAAAGACTCAGAGACGCCAGGCCCACAGCCCACATGAAAGCCTTGCAGACTGGCCTGGCCTTCTTGCTCCTGTATGCTATGAGTTTACTCGTTCTTGTCATAAAAATGTCCAGCTCTGAATGGATGGAGAATGATATAATCATTTTTTGTGATCACGCTAGTGCAATAGCTTTTCCTTCAGGCCACTCATTTGTCGTGATTCTGGGAGACAGCAAACTGAGACGGGCCGCTCTTTCTGTGCTATGGTGGTTCAGGTGCAAATCCAAAAATGCAGAAATGTCTGATCCTTAG
>zokor55
ATTTCCTTACAGACAATGAGTGACACTCTAATGCTCATCTTTGTAATCACTGTGTTTGTGGGACTCATAATAGGAATTTTAGGGAATGGATTCATGATACTGGTGAACATCTCAGACAGGTTCAAGAGAAGAAAGATCTCCTCAGTAGACAAAATCCTCACTGCTCTGGCCATCTCCCGACTCACTCTGATGTGGCTAGGGTTCATTTTTGTAATGCTGGGCATATTATGTCCACGTTTGGCGAGGAACACAGAAATGTTTAGAGTGACTAGCATTACTTGGACCGTGACCAGCCATTTCAGCATCTGGCTCGCTACTTGCCTCAGCATCTTTTATTGTCTCAAGATAGCCACTTTTTCAAACTCTTTTTTTCTTTACCTAAAGTGGAGAGTTAAAAAAGTGGTTTTAATGACGTTACTGGCATCTTTGGTTCTCTTGTTTTCCAATATTGTAGTTACAGAGATCTATGTTGATTTCTGGATTAATGTGTATAATAGAAACATGTCTAACAGTTACAGGTTGATAGGTTCTATACCATCTTCCAAAGTTTTCTTATTCAGCAACTCAATATTCATGCTTATGCCCTTTACTGTGTCCCTGATAGCTTTTTTCCTGCTGATGTTCTCCCTGTGGAAACATCACAGGAAGATGCAGCACAAGGACGAAAGACTCAGAGACGCCAGGCCCACAGCCCACATGAAAGCCTTGCAGACTGGCCTGGCCTTCTTGCTCCTGTATGCTATGAGTTTACTCGTTCTTGTCATAAAAATGTCCAGCTCTGAATGGATGGAGAATGATATAATCATTTTTTGTGATCACGCTAGTGCAATAGCTTTTCCTTCAGGCCACTCATTTGTCGTGATTCTGGGAGACAGCAAACTGAGACGGGCCGCTCTTTCTGTGCTATGGTGGTTCAGGTGCAAATCCAAAAATGCAGAAATGTCTGATCCTTAG
>zokor56
ATTTCCTTACAGACAATGAGTGACACTCTAATGCTCATCTTTGTAATCACTGTGTTTGTGGGACTCATAATAGGAATTTTAGGGAATGGATTCATGATACTGGTGAACATCTCAGACAGGTTCAAGAGAAGAAAGATCTCCTCAGTAGACAAAATCCTCACTGCTCTGGCCATCTCCCGACTCACTCTGATGTGGCTAGGGTTCATTTTTGTAATGCTGGGCATATTATGTCCACGTTTGGCGAGGAACACAGAAATGTTTAGAGTGACTAGCATTACTTGGACCGTGACCAGCCATTTCAGCATCTGGCTCGCTACTTGCCTCAGCATCTTTTATTGTCTCAAGATAGCCACTTTTTCAAACTCTTTTTTTCTTTACCTAAAGTGGAGAGTTAAAAAAGTGGTTTTAATGACGTTACTGGCATCTTTGGTTCTCTTGTTTTCCAATATTGTAGTTACAGAGATCTATGTTGATTTCTGGATTAATGTGTATAATAGAAACATGTCTAACAGTTACAGGTTGATAGGTTCTATACCATCTTCCAAAGTTTTCTTATTCAGCAACTCAATATTCATGCTTATGCCCTTTACTGTGTCCCTGATAGCTTTTTTCCTGCTGATGTTCTCCCTGTGGAAACATCACAGGAAGATGCAGCACAAGGACGAAAGACTCAGAGACGCCAGGCCCACAGCCCACATGAAAGCCTTGCAGACTGGCCTGGCCTTCTTGCTCCTGTATGCTATGAGTTTACTCGTTCTTGTCATAAAAATGTCCAGCTCTGAATGGATGGAGAATGATATAATCATTTTTTGTGATCACGCTAGTGCAATAGCTTTTCCTTCAGGCCACTCATTTGTCGTGATTCTGGGAGACAGCAAACTGAGACGGGCCGCTCTTTCTGTGCTATGGTGGTTCAGGTGCAAATCCAAAAATGCAGAAATGTCTGATCCTTAG

zTas2r113:
>zokor01
ATGCGTGCTGTCTTACAGAGCATATTTACAATTATTTTCAGTGTRGAATTCATAATCGGAACTTTAGGAAATGGATTCATTGCACTGATGAACTGCGTGGACTGGACCAAAGGAAGAAAACTGTCTTCTYTGGATCAAATCCTCACTGGTTTGGCAGTCTCCAGAACTGGTCTGATATGGTTGGTATTGCTGGACTGGTGGTTATTTATACTTCAGCCAACATTACATAACACTGAAAATGTGCTAATGTTGTATTACATCTCTTGGACAGTGCTCAATCATTTTAACCTCTGGTTGACTGCGACCCTGAACATCTTTTATTTCCTCAARATAGCCAACTTCTCTAACRCGATTTTTCTGTACCTGAAGTTCAGAGTTAAAAAGGTGGTCTCAGTGACTTTGCTAGTGTCTTTACTTAACTTGTCCTTAAATATTATATTTATAAAAATATTTGTTGATAAATGTTTTATTGGTGCTCAAAGGAATGTGTCTTACACTTCCAGTGTGAGTAGCTATGAACAAAGTTGCAAGCTTCTGGCATTCACAAACCCTCTGTTCACACTCAAACCCTTTGTTATATCCCTGGTAACTCTTCTCCTGCTGATCTTCTCCCTGTGGAGACATTTCAAGAACATACAGCACAATGTGAAAGGCAAAAGAGATATCAGCACCGAGGCCCACATTAAAGCCTTGGAAACTATGATTGCTTCTGTCCTATTACTCAGCATTTTCTTCTTTTCATTTTTTGTGAAAGTTTGGGGTTCTCTATTTAAAGACAAATATCTTACCTCTGTGTCTGTATGGGCTATAGGAATTGCTGTTCTTTCTGCTCACTCATTTGTCCTGATTCTGGGGAACAAGAGGCTGAGATGGGCCTGTGTTTCAGTGGTGTTGTGGCTCAGGTACAGATTCAAAATTGCAGAACCATAG
>zokor02
ATGCGTGCTGTCTTACAGAGCATATTTACAWTTATTTTCAGTGTRGAATTCATAATCGGAACTTTAGGAAATGGATTCATTGCACTGATGAACTGCGTGGACTGGACCAAAGGAAGAAAACTGTCTTCTTTGGATCAAATCCTCACTGGTTTGGCAGTCTCCAGAACTGGTCTGATATGGTTGGTATTGCTGGACTGGTGGTTATTTATACTTCAGCCAACATTACATAACACTGAAAATGTGCTAATGTTGTATTACATCTCTTGGACAGTGCTCAATCATTTTAACCTCTGGTTGACTGCGACCCTGAACATCTTTTATTTCCTCAARATAGCCAACTTCTCTAACRCGATTTTTCTGTACCTGAAGTTCAGAGTTAAAAAGGTGGTCTCAGTGACTTTGCTAGTGTCTTTACTTAACTTGTCCTTAAATATTATATTTATAAAAATATTTGTTGATAAATGTTTTATTGGTGCTCAAAGGAATGTGTCTTACACTTCCAGTGTGAGTAGCTATGAACAAAGTTGCAAGCTTCTGGCATTCACAAACCCTCTGTTCACACTCAAACCCTTTGTTATATCCCTGGTAACTCTTCTCCTGCTGATCTTCTCCCTGTGGAGACATTTCAAGAACATACAGCACAATGTGAAAGGCAAAAGAGATATCAGCACCGAGGCCCACATTAAAGCCTTGGAAACTATGATTGCTTCTGTCCTATTACTCAGCATTTTCTTCTTTTCATTTTTTGTGAAAGTTTGGGGTTCTCTATTTAAAGACAAATATCTTACCTCTGTGTCTGTATGGGCTATAGGAATTGCTGTTCTTTCTGCTCACTCATTTGTCCTGATTCTGGGGAACAAGAGGCTGAGATGGGCCTGTGTTTCAGTGGTGTTGTGGCTCAGGTACAGATTCAAAATTGCAGAACCATAG
>zokor03
ATGCGTGCTGTCTTACAGAGCATATTTACAATTATTTTCAGTGTAGAATTCATAATCGGAACTTTAGGAAATGGATTCATTGCACTGATGAACTGCGTGGACTGGACCAAAGGAAGAAAACTGTCTTCTTTGGATCAAATCCTCACTGGTTTGGCAGTCTCCAGAACTGGTCTGATATGGTTGGTATTGCTGGACTGGTGGTTATTTATACTTCAGCCAACATTACATAACACTGAAAATGTGCTAATGTTGTATTACATCTCTTGGACAGTGCTCAATCATTTTAACCTCTGGTTGACTGCGACCCTGAACATCTTTTATTTCCTCAAGATAGCCAACTTCTCTAACGCGATTTTTCTGTACCTGAAGTTCAGAGTTAAAAAGGTGGTCTCAGTGACTTTGCTAGTGTCTTTACTTAACTTGTCCTTAAATATTATATTTATAAAAATATTTGTTGATAAATGTTTTATTGGTGCTCAAAGGAATGTGTCTTACACTTCCAGTGTGAGTAGCTATGAACAAAGTTGCAAGCTTCTGGCATTCACAAACCCTCTGTTCACACTCAAACCCTTTGTTATATCCCTGGTAACTCTTCTCCTGCTGATCTTCTCCCTGTGGAGACATTTCAAGAACATACAGCACAATGTGAAAGGCAAAAGAGATATCAGCACCGAGGCCCACATTAAAGCCTTGGAAACTATGATTGCTTCTGTCCTATTACTCAGCATTTTCTTCTTTTCATTTTTTGTGAAAGTTTGGGGTTCTCTATTTAAAGACAAATATCTTACCTCTGTGTCTGTATGGGCTATAGGAATTGCTGTTCTTTCTGCTCACTCATTTGTCCTGATTCTGGGGAACAAGAGGCTGAGATGGGCCTGTGTTTCAGTGGTGTTGTGGCTCAGGTACAGATTCAAAATTGCAGAACCATAG
>zokor04
ATGCGTGCTGTCTTACAGAGCATATTTACAWTTATTTTCAGTGTRGAATTCATAATCGGAACTTTAGGAAATGGATTCATTGCACTGATGAACTGCGTGGACTGGACCAAAGGAAGAAAACTGTCTTCTTTGGATCAAATCCTCACTGGTTTGGCAGTCTCCAGAACTGGTCTGATATGGTTGGTATTGCTGGACTGGTGGTTATTTATACTTCAGCCAACATTACATAACACTGAAAATGTGCTAATGTTGTATTACATCTCTTGGACAGTGCTCAATCATTTTAACCTCTGGTTGACTGCGACCCTGAACATCTTTTATTTCCTCAARATAGCCAACTTCTCTAACRCGATTTTTCTGTACCTGAAGTTCAGAGTTAAAAAGGTGGTCTCAGTGACTTTGCTAGTGTCTTTACTTAACTTGTCCTTAAATATTATATTTATAAAAATATTTGTTGATAAATGTTTTATTGGTGCTCAAAGGAATGTGTCTTACACTTCCAGTGTGAGTAGCTATGAACAAAGTTGCAAGCTTCTGGCATTCACAAACCCTCTGTTCACACTCAAACCCTTTGTTATATCCCTGGTAACTCTTCTCCTGCTGATCTTCTCCCTGTGGAGACATTTCAAGAACATACAGCACAATGTGAAAGGCAAAAGAGATATCAGCACCGAGGCCCACATTAAAGCCTTGGAAACTATGATTGCTTCTGTCCTATTACTCAGCATTTTCTTCTTTTCATTTTTTGTGAAAGTTTGGGGTTCTCTATTTAAAGACAAATATCTTACCTCTGTGTCTGTATGGGCTATAGGAATTGCTGTTCTTTCTGCTCACTCATTTGTCCTGATTCTGGGGAACAAGAGGCTGAGATGGGCCTGTGTTTCAGTGGTGTTGTGGCTCAGGTACAGATTCAAAATTGCAGAACCATAG
>zokor05
ATGCGTGCTGTCTTACAGAGCATATTTACAWTTATTTTCAGTGTRGAATTCATAATCGGAACTTTAGGAAATGGATTCATTGCACTGATGAACTGCGTGGACTGGACCAAAGGAAGAAAACTGTCTTCTTTGGATCAAATCCTCACTGGTTTGGCAGTCTCCAGAACTGGTCTGATATGGTTGGTATTGCTGGACTGGTGGTTATTTATACTTCAGCCAACATTACATAACACTGAAAATGTGCTAATGTTGTATTACATCTCTTGGACAGTGCTCAATCATTTTAACCTCTGGTTGACTGCGACCCTGAACATCTTTTATTTCCTCAARATAGCCAACTTCTCTAACRCGATTTTTCTGTACCTGAAGTTCAGAGTTAAAAAGGTGGTCTCAGTGACTTTGCTAGTGTCTTTACTTAACTTGTCCTTAAATATTATATTTATAAAAATATTTGTTGATAAATGTTTTATTGGTGCTCAAAGGAATGTGTCTTACACTTCCAGTGTGAGTAGCTATGAACAAAGTTGCAAGCTTCTGGCATTCACAAACCCTCTGTTCACACTCAAACCCTTTGTTATATCCCTGGTAACTCTTCTCCTGCTGATCTTCTCCCTGTGGAGACATTTCAAGAACATACAGCACAATGTGAAAGGCAAAAGAGATATCAGCACCGAGGCCCACATTAAAGCCTTGGAAACTATGATTGCTTCTGTCCTATTACTCAGCATTTTCTTCTTTTCATTTTTTGTGAAAGTTTGGGGTTCTCTATTTAAAGACAAATATCTTACCTCTGTGTCTGTATGGGCTATAGGAATTGCTGTTCTTTCTGCTCACTCATTTGTCCTGATTCTGGGGAACAAGAGGCTGAGATGGGCCTGTGTTTCAGTGGTGTTGTGGCTCAGGTACAGATTCAAAATTGCAGAACCATAG
>zokor06
ATGCGTGCTGTCTTACAGAGCATATTTACAATTATTTTCAGTGTAGAATTCATAATCGGAACTTTAGGAAATGGATTCATTGCACTGATGAACTGCGTGGACTGGACCAAAGGAAGAAAACTGTCTTCTTTGGATCAAATCCTCACTGGTTTGGCAGTCTCCAGAACTGGTCTGATATGGTTGGTATTGCTGGACTGGTGGTTATTTATACTTCAGCCAACATTACATAACACTGAAAATGTGCTAATGTTGTATTACATCTCTTGGACAGTGCTCAATCATTTTAACCTCTGGTTGACTGCGACCCTGAACATCTTTTATTTCCTCAAGATAGCCAACTTCTCTAACGCGATTTTTCTGTACCTGAAGTTCAGAGTTAAAAAGGTGGTCTCAGTGACTTTGCTAGTGTCTTTACTTAACTTGTCCTTAAATATTATATTTATAAAAATATTTGTTGATAAATGTTTTATTGGTGCTCAAAGGAATGTGTCTTACACTTCCAGTGTGAGTAGCTATGAACAAAGTTGCAAGCTTCTGGCATTCACAAACCCTCTGTTCACACTCAAACCCTTTGTTATATCCCTGGTAACTCTTCTCCTGCTGATCTTCTCCCTGTGGAGACATTTCAAGAACATACAGCACAATGTGAAAGGCAAAAGAGATATCAGCACCGAGGCCCACATTAAAGCCTTGGAAACTATGATTGCTTCTGTCCTATTACTCAGCATTTTCTTCTTTTCATTTTTTGTGAAAGTTTGGGGTTCTCTATTTAAAGACAAATATCTTACCTCTGTGTCTGTATGGGCTATAGGAATTGCTGTTCTTTCTGCTCACTCATTTGTCCTGATTCTGGGGAACAAGAGGCTGAGATGGGCCTGTGTTTCAGTGGTGTTGTGGCTCAGGTACAGATTCAAAATTGCAGAACCATAG
>zokor07
ATGCGTGCTGTCTTACAGAGCATATTTACAATTATTTTCAGTGTAGAATTCATAATCGGAACTTTAGGAAATGGATTCATTGCACTGATGAACTGCGTGGACTGGACCAAAGGAAGAAAACTGTCTTCTTTGGATCAAATCCTCACTGGTTTGGCAGTCTCCAGAACTGGTCTGATATGGTTGGTATTGCTGGACTGGTGGTTATTTATACTTCAGCCAACATTACATAACACTGAAAATGTGCTAATGTTGTATTACATCTCTTGGACAGTGCTCAATCATTTTAACCTCTGGTTGACTGCGACCCTGAACATCTTTTATTTCCTCAAGATAGCCAACTTCTCTAACGCGATTTTTCTGTACCTGAAGTTCAGAGTTAAAAAGGTGGTCTCAGTGACTTTGCTAGTGTCTTTACTTAACTTGTCCTTAAATATTATATTTATAAAAATATTTGTTGATAAATGTTTTATTGGTGCTCAAAGGAATGTGTCTTACACTTCCAGTGTGAGTAGCTATGAACAAAGTTGCAAGCTTCTGGCATTCACAAACCCTCTGTTCACACTCAAACCCTTTGTTATATCCCTGGTAACTCTTCTCCTGCTGATCTTCTCCCTGTGGAGACATTTCAAGAACATACAGCACAATGTGAAAGGCAAAAGAGATATCAGCACCGAGGCCCACATTAAAGCCTTGGAAACTATGATTGCTTCTGTCCTATTACTCAGCATTTTCTTCTTTTCATTTTTTGTGAAAGTTTGGGGTTCTCTATTTAAAGACAAATATCTTACCTCTGTGTCTGTATGGGCTATAGGAATTGCTGTTCTTTCTGCTCACTCATTTGTCCTGATTCTGGGGAACAAGAGGCTGAGATGGGCCTGTGTTTCAGTGGTGTTGTGGCTCAGGTACAGATTCAAAATTGCAGAACCATAG
>zokor08
ATGCGTGCTGTCTTACAGAGCATATTTACAATTATTTTCAGTGTAGAATTCATAATCGGAACTTTAGGAAATGGATTCATTGCACTGATGAACTGCGTGGACTGGACCAAAGGAAGAAAACTGTCTTCTTTGGATCAAATCCTCACTGGTTTGGCAGTCTCCAGAACTGGTCTGATATGGTTGGTATTGCTGGACTGGTGGTTATTTATACTTCAGCCAACATTACATAACACTGAAAATGTGCTAATGTTGTATTACATCTCTTGGACAGTGCTCAATCATTTTAACCTCTGGTTGACTGCGACCCTGAACATCTTTTATTTCCTCAAGATAGCCAACTTCTCTAACGCGATTTTTCTGTACCTGAAGTTCAGAGTTAAAAAGGTGGTCTCAGTGACTTTGCTAGTGTCTTTACTTAACTTGTCCTTAAATATTATATTTATAAAAATATTTGTTGATAAATGTTTTATTGGTGCTCAAAGGAATGTGTCTTACACTTCCAGTGTGAGTAGCTATGAACAAAGTTGCAAGCTTCTGGCATTCACAAACCCTCTGTTCACACTCAAACCCTTTGTTATATCCCTGGTAACTCTTCTCCTGCTGATCTTCTCCCTGTGGAGACATTTCAAGAACATACAGCACAATGTGAAAGGCAAAAGAGATATCAGCACCGAGGCCCACATTAAAGCCTTGGAAACTATGATTGCTTCTGTCCTATTACTCAGCATTTTCTTCTTTTCATTTTTTGTGAAAGTTTGGGGTTCTCTATTTAAAGACAAATATCTTACCTCTGTGTCTGTATGGGCTATAGGAATTGCTGTTCTTTCTGCTCACTCATTTGTCCTGATTCTGGGGAACAAGAGGCTGAGATGGGCCTGTGTTTCAGTGGTGTTGTGGCTCAGGTACAGATTCAAAATTGCAGAACCATAG
>zokor09
ATGCGTGCTGTCTTACAGAGCATATTTACAATTATTTTCAGTGTRGAATTCATAATCGGAACTTTAGGAAATGGATTCATTGCACTGATGAACTGCGTGGACTGGACCAAAGGAAGAAAACTGTCTTCTTTGGATCAAATCCTCACTGGTTTGGCAGTCTCCAGAACTGGTCTGATATGGTTGGTATTGCTGGACTGGTGGTTATTTATACTTCAGCCAACATTACATAACACTGAAAATGTGCTAATGTTGTATTACATCTCTTGGACAGTGCTCAATCATTTTAACCTCTGGTTGACTGCGACCCTGAACATCTTTTATTTCCTCAARATAGCCAACTTCTCTAACRCGATTTTTCTGTACCTGAAGTTCAGAGTTAAAAAGGTGGTCTCAGTGACTTTGCTAGTGTCTTTACTTAACTTGTCCTTAAATATTATATTTATAAAAATATTTGTTGATAAATGTTTTATTGGTGCTCAAAGGAATGTGTCTTACACTTCCAGTGTGAGTAGCTATGAACAAAGTTGCAAGCTTCTGGCATTCACAAACCCTCTGTTCACACTCAAACCCTTTGTTATATCCCTGGTAACTCTTCTCCTGCTGATCTTCTCCCTGTGGAGACATTTCAAGAACATACAGCACAATGTGAAAGGCAAAAGAGATATCAGCACCGAGGCCCACATTAAAGCCTTGGAAACTATGATTGCTTCTGTCCTATTACTCAGCATTTTCTTCTTTTCATTTTTTGTGAAAGTTTGGGGTTCTCTATTTAAAGACAAATATCTTACCTCTGTGTCTGTATGGGCTATAGGAATTGCTGTTCTTTCTGCTCACTCATTTGTCCTGATTCTGGGGAACAAGAGGCTGAGATGGGCCTGTGTTTCAGTGGTGTTGTGGCTCAGGTACAGATTCAAAATTGCAGAACCATAG
>zokor10
ATGCGTGCTGTCTTACAGAGCATATTTACAATTATTTTCAGTGTAGAATTCATAATCGGAACTTTAGGAAATGGATTCATTGCACTGATGAACTGCGTGGACTGGACCAAAGGAAGAAAACTGTCTTCTTTGGATCAAATCCTCACTGGTTTGGCAGTCTCCAGAACTGGTCTGATATGGTTGGTATTGCTGGACTGGTGGTTATTTATACTTCAGCCAACATTACATAACACTGAAAATGTGCTAATGTTGTATTACATCTCTTGGACAGTGCTCAATCATTTTAACCTCTGGTTGACTGCGACCCTGAACATCTTTTATTTCCTCAAGATAGCCAACTTCTCTAACGCGATTTTTCTGTACCTGAAGTTCAGAGTTAAAAAGGTGGTCTCAGTGACTTTGCTAGTGTCTTTACTTAACTTGTCCTTAAATATTATATTTATAAAAATATTTGTTGATAAATGTTTTATTGGTGCTCAAAGGAATGTGTCTTACACTTCCAGTGTGAGTAGCTATGAACAAAGTTGCAAGCTTCTGGCATTCACAAACCCTCTGTTCACACTCAAACCCTTTGTTATATCCCTGGTAACTCTTCTCCTGCTGATCTTCTCCCTGTGGAGACATTTCAAGAACATACAGCACAATGTGAAAGGCAAAAGAGATATCAGCACCGAGGCCCACATTAAAGCCTTGGAAACTATGATTGCTTCTGTCCTATTACTCAGCATTTTCTTCTTTTCATTTTTTGTGAAAGTTTGGGGTTCTCTATTTAAAGACAAATATCTTACCTCTGTGTCTGTATGGGCTATAGGAATTGCTGTTCTTTCTGCTCACTCATTTGTCCTGATTCTGGGGAACAAGAGGCTGAGATGGGCCTGTGTTTCAGTGGTGTTGTGGCTCAGGTACAGATTCAAAATTGCAGAACCATAG
>zokor11
ATGCGTGCTGTCTTACAGAGCATATTTACAWTTATTTTCAGTGTRGAATTCATAATCGGAACTTTAGGAAATGGATTCATTGCACTGATGAACTGCGTGGACTGGACCAAAGGAAGAAAACTGTCTTCTTTGGATCAAATCCTCACTGGTTTGGCAGTCTCCAGAACTGGTCTGATATGGTTGGTATTGCTGGACTGGTGGTTATTTATACTTCAGCCAACATTACATAACACTGAAAATGTGCTAATGTTGTATTACATCTCTTGGACAGTGCTCAATCATTTTAACCTCTGGTTGACTGCGACCCTGAACATCTTTTATTTCCTCAARATAGCCAACTTCTCTAACRCGATTTTTCTGTACCTGAAGTTCAGAGTTAAAAAGGTGGTCTCAGTGACTTTGCTAGTGTCTTTACTTAACTTGTCCTTAAATATTATATTTATAAAAATATTTGTTGATAAATGTTTTATTGGTGCTCAAAGGAATGTGTCTTACACTTCCAGTGTGAGTAGCTATGAACAAAGTTGCAAGCTTCTGGCATTCACAAACCCTCTGTTCACACTCAAACCCTTTGTTATATCCCTGGTAACTCTTCTCCTGCTGATCTTCTCCCTGTGGAGACATTTCAAGAACATACAGCACAATGTGAAAGGCAAAAGAGATATCAGCACCGAGGCCCACATTAAAGCCTTGGAAACTATGATTGCTTCTGTCCTATTACTCAGCATTTTCTTCTTTTCATTTTTTGTGAAAGTTTGGGGTTCTCTATTTAAAGACAAATATCTTACCTCTGTGTCTGTATGGGCTATAGGAATTGCTGTTCTTTCTGCTCACTCATTTGTCCTGATTCTGGGGAACAAGAGGCTGAGATGGGCCTGTGTTTCAGTGGTGTTGTGGCTCAGGTACAGATTCAAAATTGCAGAACCATAG
>zokor12
ATGCGTGCTGTCTTACAGAGCATATTTACAATTATTTTCAGTGTRGAATTCATAATCGGAACTTTAGGAAATGGATTCATTGCACTGATGAACTGCGTGGACTGGACCAAAGGAAGAAAACTGTCTTCTTTGGATCAAATCCTCACTGGTTTGGCAGTCTCCAGAACTGGTCTGATATGGTTGGTATTGCTGGACTGGTGGTTATTTATACTTCAGCCAACATTACATAACACTGAAAATGTGCTAATGTTGTATTACATCTCTTGGACAGTGCTCAATCATTTTAACCTCTGGTTGACTGCGACCCTGAACATCTTTTATTTCCTCAARATAGCCAACTTCTCTAACRCGATTTTTCTGTACCTGAAGTTCAGAGTTAAAAAGGTGGTCTCAGTGACTTTGCTAGTGTCTTTACTTAACTTGTCCTTAAATATTATATTTATAAAAATATTTGTTGATAAATGTTTTATTGGTGCTCAAAGGAATGTGTCTTACACTTCCAGTGTGAGTAGCTATGAACAAAGTTGCAAGCTTCTGGCATTCACAAACCCTCTGTTCACACTCAAACCCTTTGTTATATCCCTGGTAACTCTTCTCCTGCTGATCTTCTCCCTGTGGAGACATTTCAAGAACATACAGCACAATGTGAAAGGCAAAAGAGATATCAGCACCGAGGCCCACATTAAAGCCTTGGAAACTATGATTGCTTCTGTCCTATTACTCAGCATTTTCTTCTTTTCATTTTTTGTGAAAGTTTGGGGTTCTCTATTTAAAGACAAATATCTTACCTCTGTGTCTGTATGGGCTATAGGAATTGCTGTTCTTTCTGCTCACTCATTTGTCCTGATTCTGGGGAACAAGAGGCTGAGATGGGCCTGTGTTTCAGTGGTGTTGTGGCTCAGGTACAGATTCAAAATTGCAGAACCATAG
>zokor13
ATGCGTGCTGTCTTACAGAGCATATTTACAATTATTTTCAGTGTAGAATTCATAATCGGAACTTTAGGAAATGGATTCATTGCACTGATGAACTGCGTGGACTGGACCAAAGGAAGAAAACTGTCTTCTTTGGATCAAATCCTCACTGGTTTGGCAGTCTCCAGAACTGGTCTGATATGGTTGGTATTGCTGGACTGGTGGTTATTTATACTTCAGCCAACATTACATAACACTGAAAATGTGCTAATGTTGTATTACATCTCTTGGACAGTGCTCAATCATTTTAACCTCTGGTTGACTGCGACCCTGAACATCTTTTATTTCCTCAAGATAGCCAACTTCTCTAACGCGATTTTTCTGTACCTGAAGTTCAGAGTTAAAAAGGTGGTCTCAGTGACTTTGCTAGTGTCTTTACTTAACTTGTCCTTAAATATTATATTTATAAAAATATTTGTTGATAAATGTTTTATTGGTGCTCAAAGGAATGTGTCTTACACTTCCAGTGTGAGTAGCTATGAACAAAGTTGCAAGCTTCTGGCATTCACAAACCCTCTGTTCACACTCAAACCCTTTGTTATATCCCTGGTAACTCTTCTCCTGCTGATCTTCTCCCTGTGGAGACATTTCAAGAACATACAGCACAATGTGAAAGGCAAAAGAGATATCAGCACCGAGGCCCACATTAAAGCCTTGGAAACTATGATTGCTTCTGTCCTATTACTCAGCATTTTCTTCTTTTCATTTTTTGTGAAAGTTTGGGGTTCTCTATTTAAAGACAAATATCTTACCTCTGTGTCTGTATGGGCTATAGGAATTGCTGTTCTTTCTGCTCACTCATTTGTCCTGATTCTGGGGAACAAGAGGCTGAGATGGGCCTGTGTTTCAGTGGTGTTGTGGCTCAGGTACAGATTCAAAATTGCAGAACCATAG
>zokor14
ATGCGTGCTGTCTTACAGAGCATATTTACAATTATTTTCAGTGTRGAATTCATAATCGGAACTTTAGGAAATGGATTCATTGCACTGATGAACTGCGTGGACTGGACCAAAGGAAGAAAACTGTCTTCTYTGGATCAAATCCTCACTGGTTTGGCAGTCTCCAGAACTGGTCTGATATGGTTGGTATTGCTGGACTGGTGGTTATTTATACTTCAGCCAACATTACATAACACTGAAAATGTGCTAATGTTGTATTACATCTCTTGGACAGTGCTCAATCATTTTAACCTCTGGTTGACTGCGACCCTGAACATCTTTTATTTCCTCAARATAGCCAACTTCTCTAACRCGATTTTTCTGTACCTGAAGTTCAGAGTTAAAAAGGTGGTCTCAGTGACTTTGCTAGTGTCTTTACTTAACTTGTCCTTAAATATTATATTTATAAAAATATTTGTTGATAAATGTTTTATTGGTGCTCAAAGGAATGTGTCTTACACTTCCAGTGTGAGTAGCTATGAACAAAGTTGCAAGCTTCTGGCATTCACAAACCCTCTGTTCACACTCAAACCCTTTGTTATATCCCTGGTAACTCTTCTCCTGCTGATCTTCTCCCTGTGGAGACATTTCAAGAACATACAGCACAATGTGAAAGGCAAAAGAGATATCAGCACCGAGGCCCACATTAAAGCCTTGGAAACTATGATTGCTTCTGTCCTATTACTCAGCATTTTCTTCTTTTCATTTTTTGTGAAAGTTTGGGGTTCTCTATTTAAAGACAAATATCTTACCTCTGTGTCTGTATGGGCTATAGGAATTGCTGTTCTTTCTGCTCACTCATTTGTCCTGATTCTGGGGAACAAGAGGCTGAGATGGGCCTGTGTTTCAGTGGTGTTGTGGCTCAGGTACAGATTCAAAATTGCAGAACCATAG
>zokor15
ATGCGTGCTGTCTTACAGAGCATATTTACAWTTATTTTCAGTGTRGAATTCATAATCGGAACTTTAGGAAATGGATTCATTGCACTGATGAACTGCGTGGACTGGACCAAAGGAAGAAAACTGTCTTCTTTGGATCAAATCCTCACTGGTTTGGCAGTCTCCAGAACTGGTCTGATATGGTTGGTATTGCTGGACTGGTGGTTATTTATACTTCAGCCAACATTACATAACACTGAAAATGTGCTAATGTTGTATTACATCTCTTGGACAGTGCTCAATCATTTTAACCTCTGGTTGACTGCGACCCTGAACATCTTTTATTTCCTCAARATAGCCAACTTCTCTAACRCGATTTTTCTGTACCTGAAGTTCAGAGTTAAAAAGGTGGTCTCAGTGACTTTGCTAGTGTCTTTACTTAACTTGTCCTTAAATATTATATTTATAAAAATATTTGTTGATAAATGTTTTATTGGTGCTCAAAGGAATGTGTCTTACACTTCCAGTGTGAGTAGCTATGAACAAAGTTGCAAGCTTCTGGCATTCACAAACCCTCTGTTCACACTCAAACCCTTTGTTATATCCCTGGTAACTCTTCTCCTGCTGATCTTCTCCCTGTGGAGACATTTCAAGAACATACAGCACAATGTGAAAGGCAAAAGAGATATCAGCACCGAGGCCCACATTAAAGCCTTGGAAACTATGATTGCTTCTGTCCTATTACTCAGCATTTTCTTCTTTTCATTTTTTGTGAAAGTTTGGGGTTCTCTATTTAAAGACAAATATCTTACCTCTGTGTCTGTATGGGCTATAGGAATTGCTGTTCTTTCTGCTCACTCATTTGTCCTGATTCTGGGGAACAAGAGGCTGAGATGGGCCTGTGTTTCAGTGGTGTTGTGGCTCAGGTACAGATTCAAAATTGCAGAACCATAG
>zokor16
ATGCGTGCTGTCTTACAGAGCATATTTACAATTATTTTCAGTGTAGAATTCATAATCGGAACTTTAGGAAATGGATTCATTGCACTGATGAACTGCGTGGACTGGACCAAAGGAAGAAAACTGTCTTCTTTGGATCAAATCCTCACTGGTTTGGCAGTCTCCAGAACTGGTCTGATATGGTTGGTATTGCTGGACTGGTGGTTATTTATACTTCAGCCAACATTACATAACACTGAAAATGTGCTAATGTTGTATTACATCTCTTGGACAGTGCTCAATCATTTTAACCTCTGGTTGACTGCGACCCTGAACATCTTTTATTTCCTCAAGATAGCCAACTTCTCTAACGCGATTTTTCTGTACCTGAAGTTCAGAGTTAAAAAGGTGGTCTCAGTGACTTTGCTAGTGTCTTTACTTAACTTGTCCTTAAATATTATATTTATAAAAATATTTGTTGATAAATGTTTTATTGGTGCTCAAAGGAATGTGTCTTACACTTCCAGTGTGAGTAGCTATGAACAAAGTTGCAAGCTTCTGGCATTCACAAACCCTCTGTTCACACTCAAACCCTTTGTTATATCCCTGGTAACTCTTCTCCTGCTGATCTTCTCCCTGTGGAGACATTTCAAGAACATACAGCACAATGTGAAAGGCAAAAGAGATATCAGCACCGAGGCCCACATTAAAGCCTTGGAAACTATGATTGCTTCTGTCCTATTACTCAGCATTTTCTTCTTTTCATTTTTTGTGAAAGTTTGGGGTTCTCTATTTAAAGACAAATATCTTACCTCTGTGTCTGTATGGGCTATAGGAATTGCTGTTCTTTCTGCTCACTCATTTGTCCTGATTCTGGGGAACAAGAGGCTGAGATGGGCCTGTGTTTCAGTGGTGTTGTGGCTCAGGTACAGATTCAAAATTGCAGAACCATAG
>zokor17
ATGCGTGCTGTCTTACAGAGCATATTTACAATTATTTTCAGTGTAGAATTCATAATCGGAACTTTAGGAAATGGATTCATTGCACTGATGAACTGCGTGGACTGGACCAAAGGAAGAAAACTGTCTTCTTTGGATCAAATCCTCACTGGTTTGGCAGTCTCCAGAACTGGTCTGATATGGTTGGTATTGCTGGACTGGTGGTTATTTATACTTCAGCCAACATTACATAACACTGAAAATGTGCTAATGTTGTATTACATCTCTTGGACAGTGCTCAATCATTTTAACCTCTGGTTGACTGCGACCCTGAACATCTTTTATTTCCTCAAGATAGCCAACTTCTCTAACGCGATTTTTCTGTACCTGAAGTTCAGAGTTAAAAAGGTGGTCTCAGTGACTTTGCTAGTGTCTTTACTTAACTTGTCCTTAAATATTATATTTATAAAAATATTTGTTGATAAATGTTTTATTGGTGCTCAAAGGAATGTGTCTTACACTTCCAGTGTGAGTAGCTATGAACAAAGTTGCAAGCTTCTGGCATTCACAAACCCTCTGTTCACACTCAAACCCTTTGTTATATCCCTGGTAACTCTTCTCCTGCTGATCTTCTCCCTGTGGAGACATTTCAAGAACATACAGCACAATGTGAAAGGCAAAAGAGATATCAGCACCGAGGCCCACATTAAAGCCTTGGAAACTATGATTGCTTCTGTCCTATTACTCAGCATTTTCTTCTTTTCATTTTTTGTGAAAGTTTGGGGTTCTCTATTTAAAGACAAATATCTTACCTCTGTGTCTGTATGGGCTATAGGAATTGCTGTTCTTTCTGCTCACTCATTTGTCCTGATTCTGGGGAACAAGAGGCTGAGATGGGCCTGTGTTTCAGTGGTGTTGTGGCTCAGGTACAGATTCAAAATTGCAGAACCATAG
>zokor18
ATGCGTGCTGTCTTACAGAGCATATTTACAATTATTTTCAGTGTAGAATTCATAATCGGAACTTTAGGAAATGGATTCATTGCACTGATGAACTGCGTGGACTGGACCAAAGGAAGAAAACTGTCTTCTTTGGATCAAATCCTCACTGGTTTGGCAGTCTCCAGAACTGGTCTGATATGGTTGGTATTGCTGGACTGGTGGTTATTTATACTTCAGCCAACATTACATAACACTGAAAATGTGCTAATGTTGTATTACATCTCTTGGACAGTGCTCAATCATTTTAACCTCTGGTTGACTGCGACCCTGAACATCTTTTATTTCCTCAAGATAGCCAACTTCTCTAACGCGATTTTTCTGTACCTGAAGTTCAGAGTTAAAAAGGTGGTCTCAGTGACTTTGCTAGTGTCTTTACTTAACTTGTCCTTAAATATTATATTTATAAAAATATTTGTTGATAAATGTTTTATTGGTGCTCAAAGGAATGTGTCTTACACTTCCAGTGTGAGTAGCTATGAACAAAGTTGCAAGCTTCTGGCATTCACAAACCCTCTGTTCACACTCAAACCCTTTGTTATATCCCTGGTAACTCTTCTCCTGCTGATCTTCTCCCTGTGGAGACATTTCAAGAACATACAGCACAATGTGAAAGGCAAAAGAGATATCAGCACCGAGGCCCACATTAAAGCCTTGGAAACTATGATTGCTTCTGTCCTATTACTCAGCATTTTCTTCTTTTCATTTTTTGTGAAAGTTTGGGGTTCTCTATTTAAAGACAAATATCTTACCTCTGTGTCTGTATGGGCTATAGGAATTGCTGTTCTTTCTGCTCACTCATTTGTCCTGATTCTGGGGAACAAGAGGCTGAGATGGGCCTGTGTTTCAGTGGTGTTGTGGCTCAGGTACAGATTCAAAATTGCAGAACCATAG
>zokor19
ATGCGTGCTGTCTTACAGAGCATATTTACAATTATTTTCAGTGTAGAATTCATAATCGGAACTTTAGGAAATGGATTCATTGCACTGATGAACTGCGTGGACTGGACCAAAGGAAGAAAACTGTCTTCTTTGGATCAAATCCTCACTGGTTTGGCAGTCTCCAGAACTGGTCTGATATGGTTGGTATTGCTGGACTGGTGGTTATTTATACTTCAGCCAACATTACATAACACTGAAAATGTGCTAATGTTGTATTACATCTCTTGGACAGTGCTCAATCATTTTAACCTCTGGTTGACTGCGACCCTGAACATCTTTTATTTCCTCAAGATAGCCAACTTCTCTAACGCGATTTTTCTGTACCTGAAGTTCAGAGTTAAAAAGGTGGTCTCAGTGACTTTGCTAGTGTCTTTACTTAACTTGTCCTTAAATATTATATTTATAAAAATATTTGTTGATAAATGTTTTATTGGTGCTCAAAGGAATGTGTCTTACACTTCCAGTGTGAGTAGCTATGAACAAAGTTGCAAGCTTCTGGCATTCACAAACCCTCTGTTCACACTCAAACCCTTTGTTATATCCCTGGTAACTCTTCTCCTGCTGATCTTCTCCCTGTGGAGACATTTCAAGAACATACAGCACAATGTGAAAGGCAAAAGAGATATCAGCACCGAGGCCCACATTAAAGCCTTGGAAACTATGATTGCTTCTGTCCTATTACTCAGCATTTTCTTCTTTTCATTTTTTGTGAAAGTTTGGGGTTCTCTATTTAAAGACAAATATCTTACCTCTGTGTCTGTATGGGCTATAGGAATTGCTGTTCTTTCTGCTCACTCATTTGTCCTGATTCTGGGGAACAAGAGGCTGAGATGGGCCTGTGTTTCAGTGGTGTTGTGGCTCAGGTACAGATTCAAAATTGCAGAACCATAG
>zokor20
ATGCGTGCTGTCTTACAGAGCATATTTACAWTTATTTTCAGTGTGGAATTCATAATCGGAACTTTAGGAAATGGATTCATTGCACTGATGAACTGCGTGGACTGGACCAAAGGAAGAAAACTGTCTTCTTTGGATCAAATCCTCACTGGTTTGGCAGTCTCCAGAACTGGTCTGATATGGTTGGTATTGCTGGACTGGTGGTTATTTATACTTCAGCCAACATTACATAACACTGAAAATGTGCTAATGTTGTATTACATCTCTTGGACAGTGCTCAATCATTTTAACCTCTGGTTGACTGCGACCCTGAACATCTTTTATTTCCTCAAAATAGCCAACTTCTCTAACACGATTTTTCTGTACCTGAAGTTCAGAGTTAAAAAGGTGGTCTCAGTGACTTTGCTAGTGTCTTTACTTAACTTGTCCTTAAATATTATATTTATAAAAATATTTGTTGATAAATGTTTTATTGGTGCTCAAAGGAATGTGTCTTACACTTCCAGTGTGAGTAGCTATGAACAAAGTTGCAAGCTTCTGGCATTCACAAACCCTCTGTTCACACTCAAACCCTTTGTTATATCCCTGGTAACTCTTCTCCTGCTGATCTTCTCCCTGTGGAGACATTTCAAGAACATACAGCACAATGTGAAAGGCAAAAGAGATATCAGCACCGAGGCCCACATTAAAGCCTTGGAAACTATGATTGCTTCTGTCCTATTACTCAGCATTTTCTTCTTTTCATTTTTTGTGAAAGTTTGGGGTTCTCTATTTAAAGACAAATATCTTACCTCTGTGTCTGTATGGGCTATAGGAATTGCTGTTCTTTCTGCTCACTCATTTGTCCTGATTCTGGGGAACAAGAGGCTGAGATGGGCCTGTGTTTCAGTGGTGTTGTGGCTCAGGTACAGATTCAAAATTGCAGAACCATAG
>zokor21
ATGCGTGCTGTCTTACAGAGCATATTTACAWTTATTTTCAGTGTRGAATTCATAATCGGAACTTTAGGAAATGGATTCATTGCACTGATGAACTGCGTGGACTGGACCAAAGGAAGAAAACTGTCTTCTTTGGATCAAATCCTCACTGGTTTGGCAGTCTCCAGAACTGGTCTGATATGGTTGGTATTGCTGGACTGGTGGTTATTTATACTTCAGCCAACATTACATAACACTGAAAATGTGCTAATGTTGTATTACATCTCTTGGACAGTGCTCAATCATTTTAACCTCTGGTTGACTGCGACCCTGAACATCTTTTATTTCCTCAARATAGCCAACTTCTCTAACRCGATTTTTCTGTACCTGAAGTTCAGAGTTAAAAAGGTGGTCTCAGTGACTTTGCTAGTGTCTTTACTTAACTTGTCCTTAAATATTATATTTATAAAAATATTTGTTGATAAATGTTTTATTGGTGCTCAAAGGAATGTGTCTTACACTTCCAGTGTGAGTAGCTATGAACAAAGTTGCAAGCTTCTGGCATTCACAAACCCTCTGTTCACACTCAAACCCTTTGTTATATCCCTGGTAACTCTTCTCCTGCTGATCTTCTCCCTGTGGAGACATTTCAAGAACATACAGCACAATGTGAAAGGCAAAAGAGATATCAGCACCGAGGCCCACATTAAAGCCTTGGAAACTATGATTGCTTCTGTCCTATTACTCAGCATTTTCTTCTTTTCATTTTTTGTGAAAGTTTGGGGTTCTCTATTTAAAGACAAATATCTTACCTCTGTGTCTGTATGGGCTATAGGAATTGCTGTTCTTTCTGCTCACTCATTTGTCCTGATTCTGGGGAACAAGAGGCTGAGATGGGCCTGTGTTTCAGTGGTGTTGTGGCTCAGGTACAGATTCAAAATTGCAGAACCATAG
>zokor22
ATGCGTGCTGTCTTACAGAGCATATTTACATTTATTTTCAGTGTGGAATTCATAATCGGAACTTTAGGAAATGGATTCATTGCACTGATGAACTGCGTGGACTGGACCAAAGGAAGAAAACTGTCTTCTTTGGATCAAATCCTCACTGGTTTGGCAGTCTCCAGAACTGGTCTGATATGGTTGGTATTGCTGGACTGGTGGTTATTTATACTTCAGCCAACATTACATAACACTGAAAATGTGCTAATGTTGTATTACATCTCTTGGACAGTGCTCAATCATTTTAACCTCTGGTTGACTGCGACCCTGAACATCTTTTATTTCCTCAAAATAGCCAACTTCTCTAACACGATTTTTCTGTACCTGAAGTTCAGAGTTAAAAAGGTGGTCTCAGTGACTTTGCTAGTGTCTTTACTTAACTTGTCCTTAAATATTATATTTATAAAAATATTTGTTGATAAATGTTTTATTGGTGCTCAAAGGAATGTGTCTTACACTTCCAGTGTGAGTAGCTATGAACAAAGTTGCAAGCTTCTGGCATTCACAAACCCTCTGTTCACACTCAAACCCTTTGTTATATCCCTGGTAACTCTTCTCCTGCTGATCTTCTCCCTGTGGAGACATTTCAAGAACATACAGCACAATGTGAAAGGCAAAAGAGATATCAGCACCGAGGCCCACATTAAAGCCTTGGAAACTATGATTGCTTCTGTCCTATTACTCAGCATTTTCTTCTTTTCATTTTTTGTGAAAGTTTGGGGTTCTCTATTTAAAGACAAATATCTTACCTCTGTGTCTGTATGGGCTATAGGAATTGCTGTTCTTTCTGCTCACTCATTTGTCCTGATTCTGGGGAACAAGAGGCTGAGATGGGCCTGTGTTTCAGTGGTGTTGTGGCTCAGGTACAGATTCAAAATTGCAGAACCATAG
>zokor23
ATGCGTGCTGTCTTACAGAGCATATTTACAATTATTTTCAGTGTAGAATTCATAATCGGAACTTTAGGAAATGGATTCATTGCACTGATGAACTGCGTGGACTGGACCAAAGGAAGAAAACTGTCTTCTTTGGATCAAATCCTCACTGGTTTGGCAGTCTCCAGAACTGGTCTGATATGGTTGGTATTGCTGGACTGGTGGTTATTTATACTTCAGCCAACATTACATAACACTGAAAATGTGCTAATGTTGTATTACATCTCTTGGACAGTGCTCAATCATTTTAACCTCTGGTTGACTGCGACCCTGAACATCTTTTATTTCCTCAAGATAGCCAACTTCTCTAACGCGATTTTTCTGTACCTGAAGTTCAGAGTTAAAAAGGTGGTCTCAGTGACTTTGCTAGTGTCTTTACTTAACTTGTCCTTAAATATTATATTTATAAAAATATTTGTTGATAAATGTTTTATTGGTGCTCAAAGGAATGTGTCTTACACTTCCAGTGTGAGTAGCTATGAACAAAGTTGCAAGCTTCTGGCATTCACAAACCCTCTGTTCACACTCAAACCCTTTGTTATATCCCTGGTAACTCTTCTCCTGCTGATCTTCTCCCTGTGGAGACATTTCAAGAACATACAGCACAATGTGAAAGGCAAAAGAGATATCAGCACCGAGGCCCACATTAAAGCCTTGGAAACTATGATTGCTTCTGTCCTATTACTCAGCATTTTCTTCTTTTCATTTTTTGTGAAAGTTTGGGGTTCTCTATTTAAAGACAAATATCTTACCTCTGTGTCTGTATGGGCTATAGGAATTGCTGTTCTTTCTGCTCACTCATTTGTCCTGATTCTGGGGAACAAGAGGCTGAGATGGGCCTGTGTTTCAGTGGTGTTGTGGCTCAGGTACAGATTCAAAATTGCAGAACCATAG
>zokor24
ATGCGTGCTGTCTTACAGAGCATATTTACAATTATTTTCAGTGTAGAATTCATAATCGGAACTTTAGGAAATGGATTCATTGCACTGATGAACTGCGTGGACTGGACCAAAGGAAGAAAACTGTCTTCTTTGGATCAAATCCTCACTGGTTTGGCAGTCTCCAGAACTGGTCTGATATGGTTGGTATTGCTGGACTGGTGGTTATTTATACTTCAGCCAACATTACATAACACTGAAAATGTGCTAATGTTGTATTACATCTCTTGGACAGTGCTCAATCATTTTAACCTCTGGTTGACTGCGACCCTGAACATCTTTTATTTCCTCAAGATAGCCAACTTCTCTAACGCGATTTTTCTGTACCTGAAGTTCAGAGTTAAAAAGGTGGTCTCAGTGACTTTGCTAGTGTCTTTACTTAACTTGTCCTTAAATATTATATTTATAAAAATATTTGTTGATAAATGTTTTATTGGTGCTCAAAGGAATGTGTCTTACACTTCCAGTGTGAGTAGCTATGAACAAAGTTGCAAGCTTCTGGCATTCACAAACCCTCTGTTCACACTCAAACCCTTTGTTATATCCCTGGTAACTCTTCTCCTGCTGATCTTCTCCCTGTGGAGACATTTCAAGAACATACAGCACAATGTGAAAGGCAAAAGAGATATCAGCACCGAGGCCCACATTAAAGCCTTGGAAACTATGATTGCTTCTGTCCTATTACTCAGCATTTTCTTCTTTTCATTTTTTGTGAAAGTTTGGGGTTCTCTATTTAAAGACAAATATCTTACCTCTGTGTCTGTATGGGCTATAGGAATTGCTGTTCTTTCTGCTCACTCATTTGTCCTGATTCTGGGGAACAAGAGGCTGAGATGGGCCTGTGTTTCAGTGGTGTTGTGGCTCAGGTACAGATTCAAAATTGCAGAACCATAG
>zokor25
ATGCGTGCTGTCTTACAGAGCATATTTACAATTATTTTCAGTGTAGAATTCATAATCGGAACTTTAGGAAATGGATTCATTGCACTGATGAACTGCGTGGACTGGACCAAAGGAAGAAAACTGTCTTCTTTGGATCAAATCCTCACTGGTTTGGCAGTCTCCAGAACTGGTCTGATATGGTTGGTATTGCTGGACTGGTGGTTATTTATACTTCAGCCAACATTACATAACACTGAAAATGTGCTAATGTTGTATTACATCTCTTGGACAGTGCTCAATCATTTTAACCTCTGGTTGACTGCGACCCTGAACATCTTTTATTTCCTCAAGATAGCCAACTTCTCTAACGCGATTTTTCTGTACCTGAAGTTCAGAGTTAAAAAGGTGGTCTCAGTGACTTTGCTAGTGTCTTTACTTAACTTGTCCTTAAATATTATATTTATAAAAATATTTGTTGATAAATGTTTTATTGGTGCTCAAAGGAATGTGTCTTACACTTCCAGTGTGAGTAGCTATGAACAAAGTTGCAAGCTTCTGGCATTCACAAACCCTCTGTTCACACTCAAACCCTTTGTTATATCCCTGGTAACTCTTCTCCTGCTGATCTTCTCCCTGTGGAGACATTTCAAGAACATACAGCACAATGTGAAAGGCAAAAGAGATATCAGCACCGAGGCCCACATTAAAGCCTTGGAAACTATGATTGCTTCTGTCCTATTACTCAGCATTTTCTTCTTTTCATTTTTTGTGAAAGTTTGGGGTTCTCTATTTAAAGACAAATATCTTACCTCTGTGTCTGTATGGGCTATAGGAATTGCTGTTCTTTCTGCTCACTCATTTGTCCTGATTCTGGGGAACAAGAGGCTGAGATGGGCCTGTGTTTCAGTGGTGTTGTGGCTCAGGTACAGATTCAAAATTGCAGAACCATAG
>zokor26
ATGCGTGCTGTCTTACAGAGCATATTTACAATTATTTTCAGTGTAGAATTCATAATCGGAACTTTAGGAAATGGATTCATTGCACTGATGAACTGCGTGGACTGGACCAAAGGAAGAAAACTGTCTTCTTTGGATCAAATCCTCACTGGTTTGGCAGTCTCCAGAACTGGTCTGATATGGTTGGTATTGCTGGACTGGTGGTTATTTATACTTCAGCCAACATTACATAACACTGAAAATGTGCTAATGTTGTATTACATCTCTTGGACAGTGCTCAATCATTTTAACCTCTGGTTGACTGCGACCCTGAACATCTTTTATTTCCTCAAGATAGCCAACTTCTCTAACGCGATTTTTCTGTACCTGAAGTTCAGAGTTAAAAAGGTGGTCTCAGTGACTTTGCTAGTGTCTTTACTTAACTTGTCCTTAAATATTATATTTATAAAAATATTTGTTGATAAATGTTTTATTGGTGCTCAAAGGAATGTGTCTTACACTTCCAGTGTGAGTAGCTATGAACAAAGTTGCAAGCTTCTGGCATTCACAAACCCTCTGTTCACACTCAAACCCTTTGTTATATCCCTGGTAACTCTTCTCCTGCTGATCTTCTCCCTGTGGAGACATTTCAAGAACATACAGCACAATGTGAAAGGCAAAAGAGATATCAGCACCGAGGCCCACATTAAAGCCTTGGAAACTATGATTGCTTCTGTCCTATTACTCAGCATTTTCTTCTTTTCATTTTTTGTGAAAGTTTGGGGTTCTCTATTTAAAGACAAATATCTTACCTCTGTGTCTGTATGGGCTATAGGAATTGCTGTTCTTTCTGCTCACTCATTTGTCCTGATTCTGGGGAACAAGAGGCTGAGATGGGCCTGTGTTTCAGTGGTGTTGTGGCTCAGGTACAGATTCAAAATTGCAGAACCATAG
>zokor27
ATGCGTGCTGTCTTACAGAGCATATTTACAWTTATTTTCAGTGTRGAATTCATAATCGGAACTTTAGGAAATGGATTCATTGCACTGATGAACTGCGTGGACTGGACCAAAGGAAGAAAACTGTCTTCTTTGGATCAAATCCTCACTGGTTTGGCAGTCTCCAGAACTGGTCTGATATGGTTGGTATTGCTGGACTGGTGGTTATTTATACTTCAGCCAACATTACATAACACTGAAAATGTGCTAATGTTGTATTACATCTCTTGGACAGTGCTCAATCATTTTAACCTCTGGTTGACTGCGACCCTGAACATCTTTTATTTCCTCAARATAGCCAACTTCTCTAACRCGATTTTTCTGTACCTGAAGTTCAGAGTTAAAAAGGTGGTCTCAGTGACTTTGCTAGTGTCTTTACTTAACTTGTCCTTAAATATTATATTTATAAAAATATTTGTTGATAAATGTTTTATTGGTGCTCAAAGGAATGTGTCTTACACTTCCAGTGTGAGTAGCTATGAACAAAGTTGCAAGCTTCTGGCATTCACAAACCCTCTGTTCACACTCAAACCCTTTGTTATATCCCTGGTAACTCTTCTCCTGCTGATCTTCTCCCTGTGGAGACATTTCAAGAACATACAGCACAATGTGAAAGGCAAAAGAGATATCAGCACCGAGGCCCACATTAAAGCCTTGGAAACTATGATTGCTTCTGTCCTATTACTCAGCATTTTCTTCTTTTCATTTTTTGTGAAAGTTTGGGGTTCTCTATTTAAAGACAAATATCTTACCTCTGTGTCTGTATGGGCTATAGGAATTGCTGTTCTTTCTGCTCACTCATTTGTCCTGATTCTGGGGAACAAGAGGCTGAGATGGGCCTGTGTTTCAGTGGTGTTGTGGCTCAGGTACAGATTCAAAATTGCAGAACCATAG
>zokor28
ATGCGTGCTGTCTTACAGAGCATATTTACAATTATTTTCAGTGTGGAATTCATAATCGGAACTTTAGGAAATGGATTCATTGCACTGATGAACTGCGTGGACTGGACCAAAGGAAGAAAACTGTCTTCTCTGGATCAAATCCTCACTGGTTTGGCAGTCTCCAGAACTGGTCTGATATGGTTGGTATTGCTGGACTGGTGGTTATTTATACTTCAGCCAACATTACATAACACTGAAAATGTGCTAATGTTGTATTACATCTCTTGGACAGTGCTCAATCATTTTAACCTCTGGTTGACTGCGACCCTGAACATCTTTTATTTCCTCAAAATAGCCAACTTCTCTAACACGATTTTTCTGTACCTGAAGTTCAGAGTTAAAAAGGTGGTCTCAGTGACTTTGCTAGTGTCTTTACTTAACTTGTCCTTAAATATTATATTTATAAAAATATTTGTTGATAAATGTTTTATTGGTGCTCAAAGGAATGTGTCTTACACTTCCAGTGTGAGTAGCTATGAACAAAGTTGCAAGCTTCTGGCATTCACAAACCCTCTGTTCACACTCAAACCCTTTGTTATATCCCTGGTAACTCTTCTCCTGCTGATCTTCTCCCTGTGGAGACATTTCAAGAACATACAGCACAATGTGAAAGGCAAAAGAGATATCAGCACCGAGGCCCACATTAAAGCCTTGGAAACTATGATTGCTTCTGTCCTATTACTCAGCATTTTCTTCTTTTCATTTTTTGTGAAAGTTTGGGGTTCTCTATTTAAAGACAAATATCTTACCTCTGTGTCTGTATGGGCTATAGGAATTGCTGTTCTTTCTGCTCACTCATTTGTCCTGATTCTGGGGAACAAGAGGCTGAGATGGGCCTGTGTTTCAGTGGTGTTGTGGCTCAGGTACAGATTCAAAATTGCAGAACCATAG
>zokor29
ATGCGTGCTGTCTTACAGAGCATATTTACAATTATTTTCAGTGTAGAATTCATAATCGGAACTTTAGGAAATGGATTCATTGCACTGATGAACTGCGTGGACTGGACCAAAGGAAGAAAACTGTCTTCTTTGGATCAAATCCTCACTGGTTTGGCAGTCTCCAGAACTGGTCTGATATGGTTGGTATTGCTGGACTGGTGGTTATTTATACTTCAGCCAACATTACATAACACTGAAAATGTGCTAATGTTGTATTACATCTCTTGGACAGTGCTCAATCATTTTAACCTCTGGTTGACTGCGACCCTGAACATCTTTTATTTCCTCAAGATAGCCAACTTCTCTAACGCGATTTTTCTGTACCTGAAGTTCAGAGTTAAAAAGGTGGTCTCAGTGACTTTGCTAGTGTCTTTACTTAACTTGTCCTTAAATATTATATTTATAAAAATATTTGTTGATAAATGTTTTATTGGTGCTCAAAGGAATGTGTCTTACACTTCCAGTGTGAGTAGCTATGAACAAAGTTGCAAGCTTCTGGCATTCACAAACCCTCTGTTCACACTCAAACCCTTTGTTATATCCCTGGTAACTCTTCTCCTGCTGATCTTCTCCCTGTGGAGACATTTCAAGAACATACAGCACAATGTGAAAGGCAAAAGAGATATCAGCACCGAGGCCCACATTAAAGCCTTGGAAACTATGATTGCTTCTGTCCTATTACTCAGCATTTTCTTCTTTTCATTTTTTGTGAAAGTTTGGGGTTCTCTATTTAAAGACAAATATCTTACCTCTGTGTCTGTATGGGCTATAGGAATTGCTGTTCTTTCTGCTCACTCATTTGTCCTGATTCTGGGGAACAAGAGGCTGAGATGGGCCTGTGTTTCAGTGGTGTTGTGGCTCAGGTACAGATTCAAAATTGCAGAACCATAG
>zokor30
ATGCGTGCTGTCTTACAGAGCATATTTACAWTTATTTTCAGTGTRGAATTCATAATCGGAACTTTAGGAAATGGATTCATTGCACTGATGAACTGCGTGGACTGGACCAAAGGAAGAAAACTGTCTTCTTTGGATCAAATCCTCACTGGTTTGGCAGTCTCCAGAACTGGTCTGATATGGTTGGTATTGCTGGACTGGTGGTTATTTATACTTCAGCCAACATTACATAACACTGAAAATGTGCTAATGTTGTATTACATCTCTTGGACAGTGCTCAATCATTTTAACCTCTGGTTGACTGCGACCCTGAACATCTTTTATTTCCTCAAAATAGCCAACTTCTCTAACACGATTTTTCTGTACCTGAAGTTCAGAGTTAAAAAGGTGGTCTCAGTGACTTTGCTAGTGTCTTTACTTAACTTGTCCTTAAATATTATATTTATAAAAATATTTGTTGATAAATGTTTTATTGGTGCTCAAAGGAATGTGTCTTACACTTCCAGTGTGAGTAGCTATGAACAAAGTTGCAAGCTTCTGGCATTCACAAACCCTCTGTTCACACTCAAACCCTTTGTTATATCCCTGGTAACTCTTCTCCTGCTGATCTTCTCCCTGTGGAGACATTTCAAGAACATACAGCACAATGTGAAAGGCAAAAGAGATATCAGCACCGAGGCCCACATTAAAGCCTTGGAAACTATGATTGCTTCTGTCCTATTACTCAGCATTTTCTTCTTTTCATTTTTTGTGAAAGTTTGGGGTTCTCTATTTAAAGACAAATATCTTACCTCTGTGTCTGTATGGGCTATAGGAATTGCTGTTCTTTCTGCTCACTCATTTGTCCTGATTCTGGGGAACAAGAGGCTGAGATGGGCCTGTGTTTCAGTGGTGTTGTGGCTCAGGTACAGATTCAAAATTGCAGAACCATAG
>zokor31
ATGCGTGCTGTCTTACAGAGCATATTTACAWTTATTTTCAGTGTRGAATTCATAATCGGAACTTTAGGAAATGGATTCATTGCACTGATGAACTGCGTGGACTGGACCAAAGGAAGAAAACTGTCTTCTTTGGATCAAATCCTCACTGGTTTGGCAGTCTCCAGAACTGGTCTGATATGGTTGGTATTGCTGGACTGGTGGTTATTTATACTTCAGCCAACATTACATAACACTGAAAATGTGCTAATGTTGTATTACATCTCTTGGACAGTGCTCAATCATTTTAACCTCTGGTTGACTGCGACCCTGAACATCTTTTATTTCCTCAARATAGCCAACTTCTCTAACRCGATTTTTCTGTACCTGAAGTTCAGAGTTAAAAAGGTGGTCTCAGTGACTTTGCTAGTGTCTTTACTTAACTTGTCCTTAAATATTATATTTATAAAAATATTTGTTGATAAATGTTTTATTGGTGCTCAAAGGAATGTGTCTTACACTTCCAGTGTGAGTAGCTATGAACAAAGTTGCAAGCTTCTGGCATTCACAAACCCTCTGTTCACACTCAAACCCTTTGTTATATCCCTGGTAACTCTTCTCCTGCTGATCTTCTCCCTGTGGAGACATTTCAAGAACATACAGCACAATGTGAAAGGCAAAAGAGATATCAGCACCGAGGCCCACATTAAAGCCTTGGAAACTATGATTGCTTCTGTCCTATTACTCAGCATTTTCTTCTTTTCATTTTTTGTGAAAGTTTGGGGTTCTCTATTTAAAGACAAATATCTTACCTCTGTGTCTGTATGGGCTATAGGAATTGCTGTTCTTTCTGCTCACTCATTTGTCCTGATTCTGGGGAACAAGAGGCTGAGATGGGCCTGTGTTTCAGTGGTGTTGTGGCTCAGGTACAGATTCAAAATTGCAGAACCATAG
>zokor32
ATGCGTGCTGTCTTACAGAGCATATTTACAATTATTTTCAGTGTAGAATTCATAATCGGAACTTTAGGAAATGGATTCATTGCACTGATGAACTGCGTGGACTGGACCAAAGGAAGAAAACTGTCTTCTTTGGATCAAATCCTCACTGGTTTGGCAGTCTCCAGAACTGGTCTGATATGGTTGGTATTGCTGGACTGGTGGTTATTTATACTTCAGCCAACATTACATAACACTGAAAATGTGCTAATGTTGTATTACATCTCTTGGACAGTGCTCAATCATTTTAACCTCTGGTTGACTGCGACCCTGAACATCTTTTATTTCCTCAAGATAGCCAACTTCTCTAACGCGATTTTTCTGTACCTGAAGTTCAGAGTTAAAAAGGTGGTCTCAGTGACTTTGCTAGTGTCTTTACTTAACTTGTCCTTAAATATTATATTTATAAAAATATTTGTTGATAAATGTTTTATTGGTGCTCAAAGGAATGTGTCTTACACTTCCAGTGTGAGTAGCTATGAACAAAGTTGCAAGCTTCTGGCATTCACAAACCCTCTGTTCACACTCAAACCCTTTGTTATATCCCTGGTAACTCTTCTCCTGCTGATCTTCTCCCTGTGGAGACATTTCAAGAACATACAGCACAATGTGAAAGGCAAAAGAGATATCAGCACCGAGGCCCACATTAAAGCCTTGGAAACTATGATTGCTTCTGTCCTATTACTCAGCATTTTCTTCTTTTCATTTTTTGTGAAAGTTTGGGGTTCTCTATTTAAAGACAAATATCTTACCTCTGTGTCTGTATGGGCTATAGGAATTGCTGTTCTTTCTGCTCACTCATTTGTCCTGATTCTGGGGAACAAGAGGCTGAGATGGGCCTGTGTTTCAGTGGTGTTGTGGCTCAGGTACAGATTCAAAATTGCAGAACCATAG
>zokor33
ATGCGTGCTGTCTTACAGAGCATATTTACAWTTATTTTCAGTGTRGAATTCATAATCGGAACTTTAGGAAATGGATTCATTGCACTGATGAACTGCGTGGACTGGACCAAAGGAAGAAAACTGTCTTCTTTGGATCAAATCCTCACTGGTTTGGCAGTCTCCAGAACTGGTCTGATATGGTTGGTATTGCTGGACTGGTGGTTATTTATACTTCAGCCAACATTACATAACACTGAAAATGTGCTAATGTTGTATTACATCTCTTGGACAGTGCTCAATCATTTTAACCTCTGGTTGACTGCGACCCTGAACATCTTTTATTTCCTCAARATAGCCAACTTCTCTAACRCGATTTTTCTGTACCTGAAGTTCAGAGTTAAAAAGGTGGTCTCAGTGACTTTGCTAGTGTCTTTACTTAACTTGTCCTTAAATATTATATTTATAAAAATATTTGTTGATAAATGTTTTATTGGTGCTCAAAGGAATGTGTCTTACACTTCCAGTGTGAGTAGCTATGAACAAAGTTGCAAGCTTCTGGCATTCACAAACCCTCTGTTCACACTCAAACCCTTTGTTATATCCCTGGTAACTCTTCTCCTGCTGATCTTCTCCCTGTGGAGACATTTCAAGAACATACAGCACAATGTGAAAGGCAAAAGAGATATCAGCACCGAGGCCCACATTAAAGCCTTGGAAACTATGATTGCTTCTGTCCTATTACTCAGCATTTTCTTCTTTTCATTTTTTGTGAAAGTTTGGGGTTCTCTATTTAAAGACAAATATCTTACCTCTGTGTCTGTATGGGCTATAGGAATTGCTGTTCTTTCTGCTCACTCATTTGTCCTGATTCTGGGGAACAAGAGGCTGAGATGGGCCTGTGTTTCAGTGGTGTTGTGGCTCAGGTACAGATTCAAAATTGCAGAACCATAG
>zokor34
ATGCGTGCTGTCTTACAGAGCATATTTACAWTTATTTTCAGTGTRGAATTCATAATCGGAACTTTAGGAAATGGATTCATTGCACTGATGAACTGCGTGGACTGGACCAAAGGAAGAAAACTGTCTTCTTTGGATCAAATCCTCACTGGTTTGGCAGTCTCCAGAACTGGTCTGATATGGTTGGTATTGCTGGACTGGTGGTTATTTATACTTCAGCCAACATTACATAACACTGAAAATGTGCTAATGTTGTATTACATCTCTTGGACAGTGCTCAATCATTTTAACCTCTGGTTGACTGCGACCCTGAACATCTTTTATTTCCTCAARATAGCCAACTTCTCTAACRCGATTTTTCTGTACCTGAAGTTCAGAGTTAAAAAGGTGGTCTCAGTGACTTTGCTAGTGTCTTTACTTAACTTGTCCTTAAATATTATATTTATAAAAATATTTGTTGATAAATGTTTTATTGGTGCTCAAAGGAATGTGTCTTACACTTCCAGTGTGAGTAGCTATGAACAAAGTTGCAAGCTTCTGGCATTCACAAACCCTCTGTTCACACTCAAACCCTTTGTTATATCCCTGGTAACTCTTCTCCTGCTGATCTTCTCCCTGTGGAGACATTTCAAGAACATACAGCACAATGTGAAAGGCAAAAGAGATATCAGCACCGAGGCCCACATTAAAGCCTTGGAAACTATGATTGCTTCTGTCCTATTACTCAGCATTTTCTTCTTTTCATTTTTTGTGAAAGTTTGGGGTTCTCTATTTAAAGACAAATATCTTACCTCTGTGTCTGTATGGGCTATAGGAATTGCTGTTCTTTCTGCTCACTCATTTGTCCTGATTCTGGGGAACAAGAGGCTGAGATGGGCCTGTGTTTCAGTGGTGTTGTGGCTCAGGTACAGATTCAAAATTGCAGAACCATAG
>zokor35
ATGCGTGCTGTCTTACAGAGCATATTTACAATTATTTTCAGTGTAGAATTCATAATCGGAACTTTAGGAAATGGATTCATTGCACTGATGAACTGCGTGGACTGGACCAAAGGAAGAAAACTGTCTTCTTTGGATCAAATCCTCACTGGTTTGGCAGTCTCCAGAACTGGTCTGATATGGTTGGTATTGCTGGACTGGTGGTTATTTATACTTCAGCCAACATTACATAACACTGAAAATGTGCTAATGTTGTATTACATCTCTTGGACAGTGCTCAATCATTTTAACCTCTGGTTGACTGCGACCCTGAACATCTTTTATTTCCTCAAGATAGCCAACTTCTCTAACGCGATTTTTCTGTACCTGAAGTTCAGAGTTAAAAAGGTGGTCTCAGTGACTTTGCTAGTGTCTTTACTTAACTTGTCCTTAAATATTATATTTATAAAAATATTTGTTGATAAATGTTTTATTGGTGCTCAAAGGAATGTGTCTTACACTTCCAGTGTGAGTAGCTATGAACAAAGTTGCAAGCTTCTGGCATTCACAAACCCTCTGTTCACACTCAAACCCTTTGTTATATCCCTGGTAACTCTTCTCCTGCTGATCTTCTCCCTGTGGAGACATTTCAAGAACATACAGCACAATGTGAAAGGCAAAAGAGATATCAGCACCGAGGCCCACATTAAAGCCTTGGAAACTATGATTGCTTCTGTCCTATTACTCAGCATTTTCTTCTTTTCATTTTTTGTGAAAGTTTGGGGTTCTCTATTTAAAGACAAATATCTTACCTCTGTGTCTGTATGGGCTATAGGAATTGCTGTTCTTTCTGCTCACTCATTTGTCCTGATTCTGGGGAACAAGAGGCTGAGATGGGCCTGTGTTTCAGTGGTGTTGTGGCTCAGGTACAGATTCAAAATTGCAGAACCATAG
>zokor36
ATGCGTGCTGTCTTACAGAGCATATTTACATTTATTTTCAGTGTGGAATTCATAATCGGAACTTTAGGAAATGGATTCATTGCACTGATGAACTGCGTGGACTGGACCAAAGGAAGAAAACTGTCTTCTTTGGATCAAATCCTCACTGGTTTGGCAGTCTCCAGAACTGGTCTGATATGGTTGGTATTGCTGGACTGGTGGTTATTTATACTTCAGCCAACATTACATAACACTGAAAATGTGCTAATGTTGTATTACATCTCTTGGACAGTGCTCAATCATTTTAACCTCTGGTTGACTGCGACCCTGAACATCTTTTATTTCCTCAAAATAGCCAACTTCTCTAACACGATTTTTCTGTACCTGAAGTTCAGAGTTAAAAAGGTGGTCTCAGTGACTTTGCTAGTGTCTTTACTTAACTTGTCCTTAAATATTATATTTATAAAAATATTTGTTGATAAATGTTTTATTGGTGCTCAAAGGAATGTGTCTTACACTTCCAGTGTGAGTAGCTATGAACAAAGTTGCAAGCTTCTGGCATTCACAAACCCTCTGTTCACACTCAAACCCTTTGTTATATCCCTGGTAACTCTTCTCCTGCTGATCTTCTCCCTGTGGAGACATTTCAAGAACATACAGCACAATGTGAAAGGCAAAAGAGATATCAGCACCGAGGCCCACATTAAAGCCTTGGAAACTATGATTGCTTCTGTCCTATTACTCAGCATTTTCTTCTTTTCATTTTTTGTGAAAGTTTGGGGTTCTCTATTTAAAGACAAATATCTTACCTCTGTGTCTGTATGGGCTATAGGAATTGCTGTTCTTTCTGCTCACTCATTTGTCCTGATTCTGGGGAACAAGAGGCTGAGATGGGCCTGTGTTTCAGTGGTGTTGTGGCTCAGGTACAGATTCAAAATTGCAGAACCATAG
>zokor37
ATGCGTGCTGTCTTACAGAGCATATTTACATTTATTTTCAGTGTGGAATTCATAATCGGAACTTTAGGAAATGGATTCATTGCACTGATGAACTGCGTGGACTGGACCAAAGGAAGAAAACTGTCTTCTTTGGATCAAATCCTCACTGGTTTGGCAGTCTCCAGAACTGGTCTGATATGGTTGGTATTGCTGGACTGGTGGTTATTTATACTTCAGCCAACATTACATAACACTGAAAATGTGCTAATGTTGTATTACATCTCTTGGACAGTGCTCAATCATTTTAACCTCTGGTTGACTGCGACCCTGAACATCTTTTATTTCCTCAAAATAGCCAACTTCTCTAACACGATTTTTCTGTACCTGAAGTTCAGAGTTAAAAAGGTGGTCTCAGTGACTTTGCTAGTGTCTTTACTTAACTTGTCCTTAAATATTATATTTATAAAAATATTTGTTGATAAATGTTTTATTGGTGCTCAAAGGAATGTGTCTTACACTTCCAGTGTGAGTAGCTATGAACAAAGTTGCAAGCTTCTGGCATTCACAAACCCTCTGTTCACACTCAAACCCTTTGTTATATCCCTGGTAACTCTTCTCCTGCTGATCTTCTCCCTGTGGAGACATTTCAAGAACATACAGCACAATGTGAAAGGCAAAAGAGATATCAGCACCGAGGCCCACATTAAAGCCTTGGAAACTATGATTGCTTCTGTCCTATTACTCAGCATTTTCTTCTTTTCATTTTTTGTGAAAGTTTGGGGTTCTCTATTTAAAGACAAATATCTTACCTCTGTGTCTGTATGGGCTATAGGAATTGCTGTTCTTTCTGCTCACTCATTTGTCCTGATTCTGGGGAACAAGAGGCTGAGATGGGCCTGTGTTTCAGTGGTGTTGTGGCTCAGGTACAGATTCAAAATTGCAGAACCATAG
>zokor38
ATGCGTGCTGTCTTACAGAGCATATTTACAATTATTTTCAGTGTRGAATTCATAATCGGAACTTTAGGAAATGGATTCATTGCACTGATGAACTGCGTGGACTGGACCAAAGGAAGAAAACTGTCTTCTYTGGATCAAATCCTCACTGGTTTGGCAGTCTCCAGAACTGGTCTGATATGGTTGGTATTGCTGGACTGGTGGTTATTTATACTTCAGCCAACATTACATAACACTGAAAATGTGCTAATGTTGTATTACATCTCTTGGACAGTGCTCAATCATTTTAACCTCTGGTTGACTGCGACCCTGAACATCTTTTATTTCCTCAARATAGCCAACTTCTCTAACRCGATTTTTCTGTACCTGAAGTTCAGAGTTAAAAAGGTGGTCTCAGTGACTTTGCTAGTGTCTTTACTTAACTTGTCCTTAAATATTATATTTATAAAAATATTTGTTGATAAATGTTTTATTGGTGCTCAAAGGAATGTGTCTTACACTTCCAGTGTGAGTAGCTATGAACAAAGTTGCAAGCTTCTGGCATTCACAAACCCTCTGTTCACACTCAAACCCTTTGTTATATCCCTGGTAACTCTTCTCCTGCTGATCTTCTCCCTGTGGAGACATTTCAAGAACATACAGCACAATGTGAAAGGCAAAAGAGATATCAGCACCGAGGCCCACATTAAAGCCTTGGAAACTATGATTGCTTCTGTCCTATTACTCAGCATTTTCTTCTTTTCATTTTTTGTGAAAGTTTGGGGTTCTCTATTTAAAGACAAATATCTTACCTCTGTGTCTGTATGGGCTATAGGAATTGCTGTTCTTTCTGCTCACTCATTTGTCCTGATTCTGGGGAACAAGAGGCTGAGATGGGCCTGTGTTTCAGTGGTGTTGTGGCTCAGGTACAGATTCAAAATTGCAGAACCATAG
>zokor39
ATGCGTGCTGTCTTACAGAGCATATTTACAATTATTTTCAGTGTAGAATTCATAATCGGAACTTTAGGAAATGGATTCATTGCACTGATGAACTGCGTGGACTGGACCAAAGGAAGAAAACTGTCTTCTTTGGATCAAATCCTCACTGGTTTGGCAGTCTCCAGAACTGGTCTGATATGGTTGGTATTGCTGGACTGGTGGTTATTTATACTTCAGCCAACATTACATAACACTGAAAATGTGCTAATGTTGTATTACATCTCTTGGACAGTGCTCAATCATTTTAACCTCTGGTTGACTGCGACCCTGAACATCTTTTATTTCCTCAAGATAGCCAACTTCTCTAACGCGATTTTTCTGTACCTGAAGTTCAGAGTTAAAAAGGTGGTCTCAGTGACTTTGCTAGTGTCTTTACTTAACTTGTCCTTAAATATTATATTTATAAAAATATTTGTTGATAAATGTTTTATTGGTGCTCAAAGGAATGTGTCTTACACTTCCAGTGTGAGTAGCTATGAACAAAGTTGCAAGCTTCTGGCATTCACAAACCCTCTGTTCACACTCAAACCCTTTGTTATATCCCTGGTAACTCTTCTCCTGCTGATCTTCTCCCTGTGGAGACATTTCAAGAACATACAGCACAATGTGAAAGGCAAAAGAGATATCAGCACCGAGGCCCACATTAAAGCCTTGGAAACTATGATTGCTTCTGTCCTATTACTCAGCATTTTCTTCTTTTCATTTTTTGTGAAAGTTTGGGGTTCTCTATTTAAAGACAAATATCTTACCTCTGTGTCTGTATGGGCTATAGGAATTGCTGTTCTTTCTGCTCACTCATTTGTCCTGATTCTGGGGAACAAGAGGCTGAGATGGGCCTGTGTTTCAGTGGTGTTGTGGCTCAGGTACAGATTCAAAATTGCAGAACCATAG
>zokor40
ATGCGTGCTGTCTTACAGAGCATATTTACAWTTATTTTCAGTGTRGAATTCATAATCGGAACTTTAGGAAATGGATTCATTGCACTGATGAACTGCGTGGACTGGACCAAAGGAAGAAAACTGTCTTCTTTGGATCAAATCCTCACTGGTTTGGCAGTCTCCAGAACTGGTCTGATATGGTTGGTATTGCTGGACTGGTGGTTATTTATACTTCAGCCAACATTACATAACACTGAAAATGTGCTAATGTTGTATTACATCTCTTGGACAGTGCTCAATCATTTTAACCTCTGGTTGACTGCGACCCTGAACATCTTTTATTTCCTCAARATAGCCAACTTCTCTAACRCGATTTTTCTGTACCTGAAGTTCAGAGTTAAAAAGGTGGTCTCAGTGACTTTGCTAGTGTCTTTACTTAACTTGTCCTTAAATATTATATTTATAAAAATATTTGTTGATAAATGTTTTATTGGTGCTCAAAGGAATGTGTCTTACACTTCCAGTGTGAGTAGCTATGAACAAAGTTGCAAGCTTCTGGCATTCACAAACCCTCTGTTCACACTCAAACCCTTTGTTATATCCCTGGTAACTCTTCTCCTGCTGATCTTCTCCCTGTGGAGACATTTCAAGAACATACAGCACAATGTGAAAGGCAAAAGAGATATCAGCACCGAGGCCCACATTAAAGCCTTGGAAACTATGATTGCTTCTGTCCTATTACTCAGCATTTTCTTCTTTTCATTTTTTGTGAAAGTTTGGGGTTCTCTATTTAAAGACAAATATCTTACCTCTGTGTCTGTATGGGCTATAGGAATTGCTGTTCTTTCTGCTCACTCATTTGTCCTGATTCTGGGGAACAAGAGGCTGAGATGGGCCTGTGTTTCAGTGGTGTTGTGGCTCAGGTACAGATTCAAAATTGCAGAACCATAG
>zokor41
ATGCGTGCTGTCTTACAGAGCATATTTACAWTTATTTTCAGTGTRGAATTCATAATCGGAACTTTAGGAAATGGATTCATTGCACTGATGAACTGCGTGGACTGGACCAAAGGAAGAAAACTGTCTTCTTTGGATCAAATCCTCACTGGTTTGGCAGTCTCCAGAACTGGTCTGATATGGTTGGTATTGCTGGACTGGTGGTTATTTATACTTCAGCCAACATTACATAACACTGAAAATGTGCTAATGTTGTATTACATCTCTTGGACAGTGCTCAATCATTTTAACCTCTGGTTGACTGCGACCCTGAACATCTTTTATTTCCTCAARATAGCCAACTTCTCTAACRCGATTTTTCTGTACCTGAAGTTCAGAGTTAAAAAGGTGGTCTCAGTGACTTTGCTAGTGTCTTTACTTAACTTGTCCTTAAATATTATATTTATAAAAATATTTGTTGATAAATGTTTTATTGGTGCTCAAAGGAATGTGTCTTACACTTCCAGTGTGAGTAGCTATGAACAAAGTTGCAAGCTTCTGGCATTCACAAACCCTCTGTTCACACTCAAACCCTTTGTTATATCCCTGGTAACTCTTCTCCTGCTGATCTTCTCCCTGTGGAGACATTTCAAGAACATACAGCACAATGTGAAAGGCAAAAGAGATATCAGCACCGAGGCCCACATTAAAGCCTTGGAAACTATGATTGCTTCTGTCCTATTACTCAGCATTTTCTTCTTTTCATTTTTTGTGAAAGTTTGGGGTTCTCTATTTAAAGACAAATATCTTACCTCTGTGTCTGTATGGGCTATAGGAATTGCTGTTCTTTCTGCTCACTCATTTGTCCTGATTCTGGGGAACAAGAGGCTGAGATGGGCCTGTGTTTCAGTGGTGTTGTGGCTCAGGTACAGATTCAAAATTGCAGAACCATAG
>zokor42
ATGCGTGCTGTCTTACAGAGCATATTTACAWTTATTTTCAGTGTGGAATTCATAATCGGAACTTTAGGAAATGGATTCATTGCACTGATGAACTGCGTGGACTGGACCAAAGGAAGAAAACTGTCTTCTYTGGATCAAATCCTCACTGGTTTGGCAGTCTCCAGAACTGGTCTGATATGGTTGGTATTGCTGGACTGGTGGTTATTTATACTTCAGCCAACATTACATAACACTGAAAATGTGCTAATGTTGTATTACATCTCTTGGACAGTGCTCAATCATTTTAACCTCTGGTTGACTGCGACCCTGAACATCTTTTATTTCCTCAAAATAGCCAACTTCTCTAACACGATTTTTCTGTACCTGAAGTTCAGAGTTAAAAAGGTGGTCTCAGTGACTTTGCTAGTGTCTTTACTTAACTTGTCCTTAAATATTATATTTATAAAAATATTTGTTGATAAATGTTTTATTGGTGCTCAAAGGAATGTGTCTTACACTTCCAGTGTGAGTAGCTATGAACAAAGTTGCAAGCTTCTGGCATTCACAAACCCTCTGTTCACACTCAAACCCTTTGTTATATCCCTGGTAACTCTTCTCCTGCTGATCTTCTCCCTGTGGAGACATTTCAAGAACATACAGCACAATGTGAAAGGCAAAAGAGATATCAGCACCGAGGCCCACATTAAAGCCTTGGAAACTATGATTGCTTCTGTCCTATTACTCAGCATTTTCTTCTTTTCATTTTTTGTGAAAGTTTGGGGTTCTCTATTTAAAGACAAATATCTTACCTCTGTGTCTGTATGGGCTATAGGAATTGCTGTTCTTTCTGCTCACTCATTTGTCCTGATTCTGGGGAACAAGAGGCTGAGATGGGCCTGTGTTTCAGTGGTGTTGTGGCTCAGGTACAGATTCAAAATTGCAGAACCATAG
>zokor43
ATGCGTGCTGTCTTACAGAGCATATTTACAATTATTTTCAGTGTRGAATTCATAATCGGAACTTTAGGAAATGGATTCATTGCACTGATGAACTGCGTGGACTGGACCAAAGGAAGAAAACTGTCTTCTTTGGATCAAATCCTCACTGGTTTGGCAGTCTCCAGAACTGGTCTGATATGGTTGGTATTGCTGGACTGGTGGTTATTTATACTTCAGCCAACATTACATAACACTGAAAATGTGCTAATGTTGTATTACATCTCTTGGACAGTGCTCAATCATTTTAACCTCTGGTTGACTGCGACCCTGAACATCTTTTATTTCCTCAARATAGCCAACTTCTCTAACRCGATTTTTCTGTACCTGAAGTTCAGAGTTAAAAAGGTGGTCTCAGTGACTTTGCTAGTGTCTTTACTTAACTTGTCCTTAAATATTATATTTATAAAAATATTTGTTGATAAATGTTTTATTGGTGCTCAAAGGAATGTGTCTTACACTTCCAGTGTGAGTAGCTATGAACAAAGTTGCAAGCTTCTGGCATTCACAAACCCTCTGTTCACACTCAAACCCTTTGTTATATCCCTGGTAACTCTTCTCCTGCTGATCTTCTCCCTGTGGAGACATTTCAAGAACATACAGCACAATGTGAAAGGCAAAAGAGATATCAGCACCGAGGCCCACATTAAAGCCTTGGAAACTATGATTGCTTCTGTCCTATTACTCAGCATTTTCTTCTTTTCATTTTTTGTGAAAGTTTGGGGTTCTCTATTTAAAGACAAATATCTTACCTCTGTGTCTGTATGGGCTATAGGAATTGCTGTTCTTTCTGCTCACTCATTTGTCCTGATTCTGGGGAACAAGAGGCTGAGATGGGCCTGTGTTTCAGTGGTGTTGTGGCTCAGGTACAGATTCAAAATTGCAGAACCATAG
>zokor44
ATGCGTGCTGTCTTACAGAGCATATTTACAWTTATTTTCAGTGTGGAATTCATAATCGGAACTTTAGGAAATGGATTCATTGCACTGATGAACTGCGTGGACTGGACCAAAGGAAGAAAACTGTCTTCTYTGGATCAAATCCTCACTGGTTTGGCAGTCTCCAGAACTGGTCTGATATGGTTGGTATTGCTGGACTGGTGGTTATTTATACTTCAGCCAACATTACATAACACTGAAAATGTGCTAATGTTGTATTACATCTCTTGGACAGTGCTCAATCATTTTAACCTCTGGTTGACTGCGACCCTGAACATCTTTTATTTCCTCAAAATAGCCAACTTCTCTAACACGATTTTTCTGTACCTGAAGTTCAGAGTTAAAAAGGTGGTCTCAGTGACTTTGCTAGTGTCTTTACTTAACTTGTCCTTAAATATTATATTTATAAAAATATTTGTTGATAAATGTTTTATTGGTGCTCAAAGGAATGTGTCTTACACTTCCAGTGTGAGTAGCTATGAACAAAGTTGCAAGCTTCTGGCATTCACAAACCCTCTGTTCACACTCAAACCCTTTGTTATATCCCTGGTAACTCTTCTCCTGCTGATCTTCTCCCTGTGGAGACATTTCAAGAACATACAGCACAATGTGAAAGGCAAAAGAGATATCAGCACCGAGGCCCACATTAAAGCCTTGGAAACTATGATTGCTTCTGTCCTATTACTCAGCATTTTCTTCTTTTCATTTTTTGTGAAAGTTTGGGGTTCTCTATTTAAAGACAAATATCTTACCTCTGTGTCTGTATGGGCTATAGGAATTGCTGTTCTTTCTGCTCACTCATTTGTCCTGATTCTGGGGAACAAGAGGCTGAGATGGGCCTGTGTTTCAGTGGTGTTGTGGCTCAGGTACAGATTCAAAATTGCAGAACCATAG
>zokor45
ATGCGTGCTGTCTTACAGAGCATATTTACAATTATTTTCAGTGTAGAATTCATAATCGGAACTTTAGGAAATGGATTCATTGCACTGATGAACTGCGTGGACTGGACCAAAGGAAGAAAACTGTCTTCTTTGGATCAAATCCTCACTGGTTTGGCAGTCTCCAGAACTGGTCTGATATGGTTGGTATTGCTGGACTGGTGGTTATTTATACTTCAGCCAACATTACATAACACTGAAAATGTGCTAATGTTGTATTACATCTCTTGGACAGTGCTCAATCATTTTAACCTCTGGTTGACTGCGACCCTGAACATCTTTTATTTCCTCAAGATAGCCAACTTCTCTAACGCGATTTTTCTGTACCTGAAGTTCAGAGTTAAAAAGGTGGTCTCAGTGACTTTGCTAGTGTCTTTACTTAACTTGTCCTTAAATATTATATTTATAAAAATATTTGTTGATAAATGTTTTATTGGTGCTCAAAGGAATGTGTCTTACACTTCCAGTGTGAGTAGCTATGAACAAAGTTGCAAGCTTCTGGCATTCACAAACCCTCTGTTCACACTCAAACCCTTTGTTATATCCCTGGTAACTCTTCTCCTGCTGATCTTCTCCCTGTGGAGACATTTCAAGAACATACAGCACAATGTGAAAGGCAAAAGAGATATCAGCACCGAGGCCCACATTAAAGCCTTGGAAACTATGATTGCTTCTGTCCTATTACTCAGCATTTTCTTCTTTTCATTTTTTGTGAAAGTTTGGGGTTCTCTATTTAAAGACAAATATCTTACCTCTGTGTCTGTATGGGCTATAGGAATTGCTGTTCTTTCTGCTCACTCATTTGTCCTGATTCTGGGGAACAAGAGGCTGAGATGGGCCTGTGTTTCAGTGGTGTTGTGGCTCAGGTACAGATTCAAAATTGCAGAACCATAG
>zokor46
ATGCGTGCTGTCTTACAGAGCATATTTACAATTATTTTCAGTGTRGAATTCATAATCGGAACTTTAGGAAATGGATTCATTGCACTGATGAACTGCGTGGACTGGACCAAAGGAAGAAAACTGTCTTCTYTGGATCAAATCCTCACTGGTTTGGCAGTCTCCAGAACTGGTCTGATATGGTTGGTATTGCTGGACTGGTGGTTATTTATACTTCAGCCAACATTACATAACACTGAAAATGTGCTAATGTTGTATTACATCTCTTGGACAGTGCTCAATCATTTTAACCTCTGGTTGACTGCGACCCTGAACATCTTTTATTTCCTCAARATAGCCAACTTCTCTAACRCGATTTTTCTGTACCTGAAGTTCAGAGTTAAAAAGGTGGTCTCAGTGACTTTGCTAGTGTCTTTACTTAACTTGTCCTTAAATATTATATTTATAAAAATATTTGTTGATAAATGTTTTATTGGTGCTCAAAGGAATGTGTCTTACACTTCCAGTGTGAGTAGCTATGAACAAAGTTGCAAGCTTCTGGCATTCACAAACCCTCTGTTCACACTCAAACCCTTTGTTATATCCCTGGTAACTCTTCTCCTGCTGATCTTCTCCCTGTGGAGACATTTCAAGAACATACAGCACAATGTGAAAGGCAAAAGAGATATCAGCACCGAGGCCCACATTAAAGCCTTGGAAACTATGATTGCTTCTGTCCTATTACTCAGCATTTTCTTCTTTTCATTTTTTGTGAAAGTTTGGGGTTCTCTATTTAAAGACAAATATCTTACCTCTGTGTCTGTATGGGCTATAGGAATTGCTGTTCTTTCTGCTCACTCATTTGTCCTGATTCTGGGGAACAAGAGGCTGAGATGGGCCTGTGTTTCAGTGGTGTTGTGGCTCAGGTACAGATTCAAAATTGCAGAACCATAG
>zokor47
ATGCGTGCTGTCTTACAGAGCATATTTACAATTATTTTCAGTGTAGAATTCATAATCGGAACTTTAGGAAATGGATTCATTGCACTGATGAACTGCGTGGACTGGACCAAAGGAAGAAAACTGTCTTCTTTGGATCAAATCCTCACTGGTTTGGCAGTCTCCAGAACTGGTCTGATATGGTTGGTATTGCTGGACTGGTGGTTATTTATACTTCAGCCAACATTACATAACACTGAAAATGTGCTAATGTTGTATTACATCTCTTGGACAGTGCTCAATCATTTTAACCTCTGGTTGACTGCGACCCTGAACATCTTTTATTTCCTCAAGATAGCCAACTTCTCTAACGCGATTTTTCTGTACCTGAAGTTCAGAGTTAAAAAGGTGGTCTCAGTGACTTTGCTAGTGTCTTTACTTAACTTGTCCTTAAATATTATATTTATAAAAATATTTGTTGATAAATGTTTTATTGGTGCTCAAAGGAATGTGTCTTACACTTCCAGTGTGAGTAGCTATGAACAAAGTTGCAAGCTTCTGGCATTCACAAACCCTCTGTTCACACTCAAACCCTTTGTTATATCCCTGGTAACTCTTCTCCTGCTGATCTTCTCCCTGTGGAGACATTTCAAGAACATACAGCACAATGTGAAAGGCAAAAGAGATATCAGCACCGAGGCCCACATTAAAGCCTTGGAAACTATGATTGCTTCTGTCCTATTACTCAGCATTTTCTTCTTTTCATTTTTTGTGAAAGTTTGGGGTTCTCTATTTAAAGACAAATATCTTACCTCTGTGTCTGTATGGGCTATAGGAATTGCTGTTCTTTCTGCTCACTCATTTGTCCTGATTCTGGGGAACAAGAGGCTGAGATGGGCCTGTGTTTCAGTGGTGTTGTGGCTCAGGTACAGATTCAAAATTGCAGAACCATAG
>zokor48
ATGCGTGCTGTCTTACAGAGCATATTTACAWTTATTTTCAGTGTGGAATTCATAATCGGAACTTTAGGAAATGGATTCATTGCACTGATGAACTGCGTGGACTGGACCAAAGGAAGAAAACTGTCTTCTYTGGATCAAATCCTCACTGGTTTGGCAGTCTCCAGAACTGGTCTGATATGGTTGGTATTGCTGGACTGGTGGTTATTTATACTTCAGCCAACATTACATAACACTGAAAATGTGCTAATGTTGTATTACATCTCTTGGACAGTGCTCAATCATTTTAACCTCTGGTTGACTGCGACCCTGAACATCTTTTATTTCCTCAAAATAGCCAACTTCTCTAACACGATTTTTCTGTACCTGAAGTTCAGAGTTAAAAAGGTGGTCTCAGTGACTTTGCTAGTGTCTTTACTTAACTTGTCCTTAAATATTATATTTATAAAAATATTTGTTGATAAATGTTTTATTGGTGCTCAAAGGAATGTGTCTTACACTTCCAGTGTGAGTAGCTATGAACAAAGTTGCAAGCTTCTGGCATTCACAAACCCTCTGTTCACACTCAAACCCTTTGTTATATCCCTGGTAACTCTTCTCCTGCTGATCTTCTCCCTGTGGAGACATTTCAAGAACATACAGCACAATGTGAAAGGCAAAAGAGATATCAGCACCGAGGCCCACATTAAAGCCTTGGAAACTATGATTGCTTCTGTCCTATTACTCAGCATTTTCTTCTTTTCATTTTTTGTGAAAGTTTGGGGTTCTCTATTTAAAGACAAATATCTTACCTCTGTGTCTGTATGGGCTATAGGAATTGCTGTTCTTTCTGCTCACTCATTTGTCCTGATTCTGGGGAACAAGAGGCTGAGATGGGCCTGTGTTTCAGTGGTGTTGTGGCTCAGGTACAGATTCAAAATTGCAGAACCATAG
>zokor49
ATGCGTGCTGTCTTACAGAGCATATTTACAATTATTTTCAGTGTRGAATTCATAATCGGAACTTTAGGAAATGGATTCATTGCACTGATGAACTGCGTGGACTGGACCAAAGGAAGAAAACTGTCTTCTTTGGATCAAATCCTCACTGGTTTGGCAGTCTCCAGAACTGGTCTGATATGGTTGGTATTGCTGGACTGGTGGTTATTTATACTTCAGCCAACATTACATAACACTGAAAATGTGCTAATGTTGTATTACATCTCTTGGACAGTGCTCAATCATTTTAACCTCTGGTTGACTGCGACCCTGAACATCTTTTATTTCCTCAARATAGCCAACTTCTCTAACRCGATTTTTCTGTACCTGAAGTTCAGAGTTAAAAAGGTGGTCTCAGTGACTTTGCTAGTGTCTTTACTTAACTTGTCCTTAAATATTATATTTATAAAAATATTTGTTGATAAATGTTTTATTGGTGCTCAAAGGAATGTGTCTTACACTTCCAGTGTGAGTAGCTATGAACAAAGTTGCAAGCTTCTGGCATTCACAAACCCTCTGTTCACACTCAAACCCTTTGTTATATCCCTGGTAACTCTTCTCCTGCTGATCTTCTCCCTGTGGAGACATTTCAAGAACATACAGCACAATGTGAAAGGCAAAAGAGATATCAGCACCGAGGCCCACATTAAAGCCTTGGAAACTATGATTGCTTCTGTCCTATTACTCAGCATTTTCTTCTTTTCATTTTTTGTGAAAGTTTGGGGTTCTCTATTTAAAGACAAATATCTTACCTCTGTGTCTGTATGGGCTATAGGAATTGCTGTTCTTTCTGCTCACTCATTTGTCCTGATTCTGGGGAACAAGAGGCTGAGATGGGCCTGTGTTTCAGTGGTGTTGTGGCTCAGGTACAGATTCAAAATTGCAGAACCATAG
>zokor50
ATGCGTGCTGTCTTACAGAGCATATTTACAWTTATTTTCAGTGTRGAATTCATAATCGGAACTTTAGGAAATGGATTCATTGCACTGATGAACTGCGTGGACTGGACCAAAGGAAGAAAACTGTCTTCTTTGGATCAAATCCTCACTGGTTTGGCAGTCTCCAGAACTGGTCTGATATGGTTGGTATTGCTGGACTGGTGGTTATTTATACTTCAGCCAACATTACATAACACTGAAAATGTGCTAATGTTGTATTACATCTCTTGGACAGTGCTCAATCATTTTAACCTCTGGTTGACTGCGACCCTGAACATCTTTTATTTCCTCAARATAGCCAACTTCTCTAACRCGATTTTTCTGTACCTGAAGTTCAGAGTTAAAAAGGTGGTCTCAGTGACTTTGCTAGTGTCTTTACTTAACTTGTCCTTAAATATTATATTTATAAAAATATTTGTTGATAAATGTTTTATTGGTGCTCAAAGGAATGTGTCTTACACTTCCAGTGTGAGTAGCTATGAACAAAGTTGCAAGCTTCTGGCATTCACAAACCCTCTGTTCACACTCAAACCCTTTGTTATATCCCTGGTAACTCTTCTCCTGCTGATCTTCTCCCTGTGGAGACATTTCAAGAACATACAGCACAATGTGAAAGGCAAAAGAGATATCAGCACCGAGGCCCACATTAAAGCCTTGGAAACTATGATTGCTTCTGTCCTATTACTCAGCATTTTCTTCTTTTCATTTTTTGTGAAAGTTTGGGGTTCTCTATTTAAAGACAAATATCTTACCTCTGTGTCTGTATGGGCTATAGGAATTGCTGTTCTTTCTGCTCACTCATTTGTCCTGATTCTGGGGAACAAGAGGCTGAGATGGGCCTGTGTTTCAGTGGTGTTGTGGCTCAGGTACAGATTCAAAATTGCAGAACCATAG
>zokor51
ATGCGTGCTGTCTTACAGAGCATATTTACAWTTATTTTCAGTGTGGAATTCATAATCGGAACTTTAGGAAATGGATTCATTGCACTGATGAACTGCGTGGACTGGACCAAAGGAAGAAAACTGTCTTCTYTGGATCAAATCCTCACTGGTTTGGCAGTCTCCAGAACTGGTCTGATATGGTTGGTATTGCTGGACTGGTGGTTATTTATACTTCAGCCAACATTACATAACACTGAAAATGTGCTAATGTTGTATTACATCTCTTGGACAGTGCTCAATCATTTTAACCTCTGGTTGACTGCGACCCTGAACATCTTTTATTTCCTCAAAATAGCCAACTTCTCTAACACGATTTTTCTGTACCTGAAGTTCAGAGTTAAAAAGGTGGTCTCAGTGACTTTGCTAGTGTCTTTACTTAACTTGTCCTTAAATATTATATTTATAAAAATATTTGTTGATAAATGTTTTATTGGTGCTCAAAGGAATGTGTCTTACACTTCCAGTGTGAGTAGCTATGAACAAAGTTGCAAGCTTCTGGCATTCACAAACCCTCTGTTCACACTCAAACCCTTTGTTATATCCCTGGTAACTCTTCTCCTGCTGATCTTCTCCCTGTGGAGACATTTCAAGAACATACAGCACAATGTGAAAGGCAAAAGAGATATCAGCACCGAGGCCCACATTAAAGCCTTGGAAACTATGATTGCTTCTGTCCTATTACTCAGCATTTTCTTCTTTTCATTTTTTGTGAAAGTTTGGGGTTCTCTATTTAAAGACAAATATCTTACCTCTGTGTCTGTATGGGCTATAGGAATTGCTGTTCTTTCTGCTCACTCATTTGTCCTGATTCTGGGGAACAAGAGGCTGAGATGGGCCTGTGTTTCAGTGGTGTTGTGGCTCAGGTACAGATTCAAAATTGCAGAACCATAG
>zokor52
ATGCGTGCTGTCTTACAGAGCATATTTACAATTATTTTCAGTGTAGAATTCATAATCGGAACTTTAGGAAATGGATTCATTGCACTGATGAACTGCGTGGACTGGACCAAAGGAAGAAAACTGTCTTCTTTGGATCAAATCCTCACTGGTTTGGCAGTCTCCAGAACTGGTCTGATATGGTTGGTATTGCTGGACTGGTGGTTATTTATACTTCAGCCAACATTACATAACACTGAAAATGTGCTAATGTTGTATTACATCTCTTGGACAGTGCTCAATCATTTTAACCTCTGGTTGACTGCGACCCTGAACATCTTTTATTTCCTCAAGATAGCCAACTTCTCTAACGCGATTTTTCTGTACCTGAAGTTCAGAGTTAAAAAGGTGGTCTCAGTGACTTTGCTAGTGTCTTTACTTAACTTGTCCTTAAATATTATATTTATAAAAATATTTGTTGATAAATGTTTTATTGGTGCTCAAAGGAATGTGTCTTACACTTCCAGTGTGAGTAGCTATGAACAAAGTTGCAAGCTTCTGGCATTCACAAACCCTCTGTTCACACTCAAACCCTTTGTTATATCCCTGGTAACTCTTCTCCTGCTGATCTTCTCCCTGTGGAGACATTTCAAGAACATACAGCACAATGTGAAAGGCAAAAGAGATATCAGCACCGAGGCCCACATTAAAGCCTTGGAAACTATGATTGCTTCTGTCCTATTACTCAGCATTTTCTTCTTTTCATTTTTTGTGAAAGTTTGGGGTTCTCTATTTAAAGACAAATATCTTACCTCTGTGTCTGTATGGGCTATAGGAATTGCTGTTCTTTCTGCTCACTCATTTGTCCTGATTCTGGGGAACAAGAGGCTGAGATGGGCCTGTGTTTCAGTGGTGTTGTGGCTCAGGTACAGATTCAAAATTGCAGAACCATAG
>zokor53
ATGCGTGCTGTCTTACAGAGCATATTTACAATTATTTTCAGTGTAGAATTCATAATCGGAACTTTAGGAAATGGATTCATTGCACTGATGAACTGCGTGGACTGGACCAAAGGAAGAAAACTGTCTTCTTTGGATCAAATCCTCACTGGTTTGGCAGTCTCCAGAACTGGTCTGATATGGTTGGTATTGCTGGACTGGTGGTTATTTATACTTCAGCCAACATTACATAACACTGAAAATGTGCTAATGTTGTATTACATCTCTTGGACAGTGCTCAATCATTTTAACCTCTGGTTGACTGCGACCCTGAACATCTTTTATTTCCTCAAGATAGCCAACTTCTCTAACGCGATTTTTCTGTACCTGAAGTTCAGAGTTAAAAAGGTGGTCTCAGTGACTTTGCTAGTGTCTTTACTTAACTTGTCCTTAAATATTATATTTATAAAAATATTTGTTGATAAATGTTTTATTGGTGCTCAAAGGAATGTGTCTTACACTTCCAGTGTGAGTAGCTATGAACAAAGTTGCAAGCTTCTGGCATTCACAAACCCTCTGTTCACACTCAAACCCTTTGTTATATCCCTGGTAACTCTTCTCCTGCTGATCTTCTCCCTGTGGAGACATTTCAAGAACATACAGCACAATGTGAAAGGCAAAAGAGATATCAGCACCGAGGCCCACATTAAAGCCTTGGAAACTATGATTGCTTCTGTCCTATTACTCAGCATTTTCTTCTTTTCATTTTTTGTGAAAGTTTGGGGTTCTCTATTTAAAGACAAATATCTTACCTCTGTGTCTGTATGGGCTATAGGAATTGCTGTTCTTTCTGCTCACTCATTTGTCCTGATTCTGGGGAACAAGAGGCTGAGATGGGCCTGTGTTTCAGTGGTGTTGTGGCTCAGGTACAGATTCAAAATTGCAGAACCATAG
>zokor54
ATGCGTGCTGTCTTACAGAGCATATTTACAATTATTTTCAGTGTGGAATTCATAATCGGAACTTTAGGAAATGGATTCATTGCACTGATGAACTGCGTGGACTGGACCAAAGGAAGAAAACTGTCTTCTYTGGATCAAATCCTCACTGGTTTGGCAGTCTCCAGAACTGGTCTGATATGGTTGGTATTGCTGGACTGGTGGTTATTTATACTTCAGCCAACATTACATAACACTGAAAATGTGCTAATGTTGTATTACATCTCTTGGACAGTGCTCAATCATTTTAACCTCTGGTTGACTGCGACCCTGAACATCTTTTATTTCCTCAAAATAGCCAACTTCTCTAACACGATTTTTCTGTACCTGAAGTTCAGAGTTAAAAAGGTGGTCTCAGTGACTTTGCTAGTGTCTTTACTTAACTTGTCCTTAAATATTATATTTATAAAAATATTTGTTGATAAATGTTTTATTGGTGCTCAAAGGAATGTGTCTTACACTTCCAGTGTGAGTAGCTATGAACAAAGTTGCAAGCTTCTGGCATTCACAAACCCTCTGTTCACACTCAAACCCTTTGTTATATCCCTGGTAACTCTTCTCCTGCTGATCTTCTCCCTGTGGAGACATTTCAAGAACATACAGCACAATGTGAAAGGCAAAAGAGATATCAGCACCGAGGCCCACATTAAAGCCTTGGAAACTATGATTGCTTCTGTCCTATTACTCAGCATTTTCTTCTTTTCATTTTTTGTGAAAGTTTGGGGTTCTCTATTTAAAGACAAATATCTTACCTCTGTGTCTGTATGGGCTATAGGAATTGCTGTTCTTTCTGCTCACTCATTTGTCCTGATTCTGGGGAACAAGAGGCTGAGATGGGCCTGTGTTTCAGTGGTGTTGTGGCTCAGGTACAGATTCAAAATTGCAGAACCATAG
>zokor55
ATGCGTGCTGTCTTACAGAGCATATTTACAATTATTTTCAGTGTAGAATTCATAATCGGAACTTTAGGAAATGGATTCATTGCACTGATGAACTGCGTGGACTGGACCAAAGGAAGAAAACTGTCTTCTTTGGATCAAATCCTCACTGGTTTGGCAGTCTCCAGAACTGGTCTGATATGGTTGGTATTGCTGGACTGGTGGTTATTTATACTTCAGCCAACATTACATAACACTGAAAATGTGCTAATGTTGTATTACATCTCTTGGACAGTGCTCAATCATTTTAACCTCTGGTTGACTGCGACCCTGAACATCTTTTATTTCCTCAAGATAGCCAACTTCTCTAACGCGATTTTTCTGTACCTGAAGTTCAGAGTTAAAAAGGTGGTCTCAGTGACTTTGCTAGTGTCTTTACTTAACTTGTCCTTAAATATTATATTTATAAAAATATTTGTTGATAAATGTTTTATTGGTGCTCAAAGGAATGTGTCTTACACTTCCAGTGTGAGTAGCTATGAACAAAGTTGCAAGCTTCTGGCATTCACAAACCCTCTGTTCACACTCAAACCCTTTGTTATATCCCTGGTAACTCTTCTCCTGCTGATCTTCTCCCTGTGGAGACATTTCAAGAACATACAGCACAATGTGAAAGGCAAAAGAGATATCAGCACCGAGGCCCACATTAAAGCCTTGGAAACTATGATTGCTTCTGTCCTATTACTCAGCATTTTCTTCTTTTCATTTTTTGTGAAAGTTTGGGGTTCTCTATTTAAAGACAAATATCTTACCTCTGTGTCTGTATGGGCTATAGGAATTGCTGTTCTTTCTGCTCACTCATTTGTCCTGATTCTGGGGAACAAGAGGCTGAGATGGGCCTGTGTTTCAGTGGTGTTGTGGCTCAGGTACAGATTCAAAATTGCAGAACCATAG
>zokor56
ATGCGTGCTGTCTTACAGAGCATATTTACAATTATTTTCAGTGTAGAATTCATAATCGGAACTTTAGGAAATGGATTCATTGCACTGATGAACTGCGTGGACTGGACCAAAGGAAGAAAACTGTCTTCTTTGGATCAAATCCTCACTGGTTTGGCAGTCTCCAGAACTGGTCTGATATGGTTGGTATTGCTGGACTGGTGGTTATTTATACTTCAGCCAACATTACATAACACTGAAAATGTGCTAATGTTGTATTACATCTCTTGGACAGTGCTCAATCATTTTAACCTCTGGTTGACTGCGACCCTGAACATCTTTTATTTCCTCAAGATAGCCAACTTCTCTAACGCGATTTTTCTGTACCTGAAGTTCAGAGTTAAAAAGGTGGTCTCAGTGACTTTGCTAGTGTCTTTACTTAACTTGTCCTTAAATATTATATTTATAAAAATATTTGTTGATAAATGTTTTATTGGTGCTCAAAGGAATGTGTCTTACACTTCCAGTGTGAGTAGCTATGAACAAAGTTGCAAGCTTCTGGCATTCACAAACCCTCTGTTCACACTCAAACCCTTTGTTATATCCCTGGTAACTCTTCTCCTGCTGATCTTCTCCCTGTGGAGACATTTCAAGAACATACAGCACAATGTGAAAGGCAAAAGAGATATCAGCACCGAGGCCCACATTAAAGCCTTGGAAACTATGATTGCTTCTGTCCTATTACTCAGCATTTTCTTCTTTTCATTTTTTGTGAAAGTTTGGGGTTCTCTATTTAAAGACAAATATCTTACCTCTGTGTCTGTATGGGCTATAGGAATTGCTGTTCTTTCTGCTCACTCATTTGTCCTGATTCTGGGGAACAAGAGGCTGAGATGGGCCTGTGTTTCAGTGGTGTTGTGGCTCAGGTACAGATTCAAAATTGCAGAACCATAG

zTas2r115:
>zokor01
ATGGGTGCCATTGTACAGATCATATTTATAGTTATTTTCACTGTGGAATTAGTGATGGGAAGTTTTGGAAATGGATTCATTGCATTTATGAACTGCCTGAACTGGATCAAGAGAAGAACTATTTCTTCTGCGGATCAAATCCTCACTGCTTTGGCAGTCTCCAGATTTTCTCTGCTCTGGGTACTCCTTCTAGACTGTTGGCTAACTGTAGTTTGCCCAGCTTTACTGTTGCACAAAAATATAGTAACACTTATTTATGTCTTCTGGACCATAACCAATCATTTCAGCATCTGGCTTGCCACCTGCCTTAGTGTCTTTTATTTCCTCAAGATCGCCAGGTTTTCTAACTCTCTGTTCCTTTACCTCAAGTGCAGACTTAAGAAGGTGATTTCAGGGGCATTGTTGCTGTCCCTGTTGCTCTTGGGGATTAATATCATTGTGGTATTGAAAGAAATGGATGTCTGTATTGTGGGGTTGGAAAGGAGCATGTCCTACAATTCCAGCTCAAGTAATCTTGCAGAACGTCTGAGACTTCTTTCATTCCAGAGCTTTGTGTTTACACTCCTACCCTTTGCTGTTTCTCTGACAGCTTTCCTCCTGTTAATCTTCTCCCTCTGGAAACATCTGAAGAATGTGCAGCAAAACCTGAAGGGATGCAGAGACAGCCGCACCGCAGCCCACATCAAAGCCTTGCAGGCCGTGGTTGCCTTCCTTCTTCTTTACATCACTTTCGTTTCGTCTCTCGTTATACATGTCTTGGCATACGAAAATGGGGACCGAACGACCATCTTGATTGATAGAGCTACTTTAACAACATTCCCTTCTGTCCACTCATTTGTTCTTATTCTTGGGAACAGTAAGCTAAGACAGACCTTGCTTTCAGTACTGCGGTGGCTGAGGTACAGATCCACAGACCCAGAGCACGCAGGTCTATAA
>zokor02
ATGGGTGCCATTGTACAGATCATATTTATAGTTATTTTCACTGTGGAATTAGTGATGGGAAGTTTTGGAAATGGATTCATTGCATTTATGAACTGCCTGAACTGGATCAAGAGAAGAACTATTTCTTCTGCGGATCAAATCCTCACTGCTTTGGCAGTCTCCAGATTTTCTCTGCTCTGGGTACTCCTTCTAGACTGTTGGCTAACTGTAGTTTGCCCAGCTTTACTGTTGCACAAAAATATAGTAACACTTATTTATGTCTTCTGGACCATAACCAATCATTTCAGCATCTGGCTTGCCACCTGCCTTAGTGTCTTTTATTTCCTCAAGATCGCCAGGTTTTCTAACTCTCTGTTCCTTTACCTCAAGTGCAGACTTAAGAAGGTGATTTCAGGGGCATTGTTGCTGTCCCTGTTGCTCTTGGGGATTAATATCATTGTGGTATTGAAAGAAATGGATGTCTGTATTGTGGGGTTGGAAAGGAGCATGTCCTACAATTCCAGCTCAAGTAATCTTGCAGAACGTCTGAGACTTCTTTCATTCCAGAGCTTTGTGTTTACACTCCTACCCTTTGCTGTTTCTCTGACAGCTTTCCTCCTGTTAATCTTCTCCCTCTGGAAACATCTGAAGAATGTGCAGCAAAACCTGAAGGGATGCAGAGACAGCCGCACCGCAGCCCACATCAAAGCCTTGCAGGCCGTGGTTGCCTTCCTTCTTCTTTACATCACTTTCGTTTCGTCTCTCGTTATACATGTCTTGGCATACGAAAATGGGGACCGAACGACCATCTTGATTGATAGAGCTACTTTAACAACATTCCCTTCTGTCCACTCATTTGTTCTTATTCTTGGGAACAGTAAGCTAAGACAGACCYTGCTTTCAGTACTGCGGTGGCTGAGGTACAGATCCACAGACCCAGAGCACGCAGGTCTATAA
>zokor03
ATGGGTGCCATTGTACAGATCATATTTATAGTTATTTTCACTGTGGAATTAGTGATGGGAAGTTTTGGAAATGGATTCATTGCATTTATGAACTGCCTGAACTGGATCAAGAGAAGAACTATTTCTTCTGCGGATCAAATCCTCACTGCTTTGGCAGTCTCCAGATTTTCTCTGCTCTGGGTACTCCTTCTAGACTGTTGGCTAACTGTAGTTTGCCCAGCTTTACTGTTGCACAAAAATATAGTAACACTTATTTATGTCTTCTGGACCATAACCAATCATTTCAGCATCTGGCTTGCCACCTGCCTTAGTGTCTTTTATTTCCTCAAGATCGCCAGGTTTTCTAACTCTCTGTTCCTTTACCTCAAGTGCAGACTTAAGAAGGTGATTTCAGGGGCATTGTTGCTGTCCCTGTTGCTCTTGGGGATTAATATCATTGTGGTATTGAAAGAAATGGATGTCTGTATTGTGGGGTTGGAAAGGAGCATGTCCTACAATTCCAGCTCAAGTAATCTTGCAGAACGTCTGAGACTTCTTTCATTCCAGAGCTTTGTGTTTACACTCCTACCCTTTGCTGTTTCTCTGACAGCTTTCCTCCTGTTAATCTTCTCCCTCTGGAAACATCTGAAGAATGTGCAGCAAAACCTGAAGGGATGCAGAGACAGCCGCACCGCAGCCCACATCAAAGCCTTGCAGGCCGTGGTTGCCTTCCTTCTTCTTTACATCACTTTCGTTTCGTCTCTCGTTATACATGTCTTGGCATACGAAAATGGGGACCGAACGACCATCTTGATTGATAGAGCTACTTTAACAACATTCCCTTCTGTCCACTCATTTGTTCTTATTCTTGGGAACAGTAAGCTAAGACAGACCTTGCTTTCAGTACTGCGGTGGCTGAGGTACAGATCCACAGACCCAGAGCACGCAGGTCTATAA
>zokor04
ATGGGTGCCATTGTACAGATCATATTTATAGTTATTTTCACTGTGGAATTAGTGATGGGAAGTTTTGGAAATGGATTCATTGCATTTATGAACTGCCTGAACTGGATCAAGAGAAGAACTATTTCTTCTGCGGATCAAATCCTCACTGCTTTGGCAGTCTCCAGATTTTCTCTGCTCTGGGTACTCCTTCTAGACTGTTGGCTAACTGTAGTTTGCCCAGCTTTACTGTTGCACAAAAATATAGTAACACTTATTTATGTCTTCTGGACCATAACCAATCATTTCAGCATCTGGCTTGCCACCTGCCTTAGTGTCTTTTATTTCCTCAAGATCGCCAGGTTTTCTAACTCTCTGTTCCTTTACCTCAAGTGCAGACTTAAGAAGGTGATTTCAGGGGCATTGTTGCTGTCCCTGTTGCTCTTGGGGATTAATATCATTGTGGTATTGAAAGAAATGGATGTCTGTATTGTGGGGTTGGAAAGGAGCATGTCCTACAATTCCAGCTCAAGTAATCTTGCAGAACGTCTGAGACTTCTTTCATTCCAGAGCTTTGTGTTTACACTCCTACCCTTTGCTGTTTCTCTGACAGCTTTCCTCCTGTTAATCTTCTCCCTCTGGAAACATCTGAAGAATGTGCAGCAAAACCTGAAGGGATGCAGAGACAGCCGCACCGCAGCCCACATCAAAGCCTTGCAGGCCGTGGTTGCCTTCCTTCTTCTTTACATCACTTTCGTTTCGTCTCTCGTTATACATGTCTTGGCATACGAAAATGGGGACCGAACGACCATCTTGATTGATAGAGCTACTTTAACAACATTCCCTTCTGTCCACTCATTTGTTCTTATTCTTGGGAACAGTAAGCTAAGACAGACCTTGCTTTCAGTACTGCGGTGGCTGAGGTACAGATCCACAGACCCAGAGCACGCAGGTCTATAA
>zokor05
ATGGGTGCCATTGTACAGATCATATTTATAGTTATTTTCACTGTGGAATTAGTGATGGGAAGTTTTGGAAATGGATTCATTGCATTTATGAACTGCCTGAACTGGATCAAGAGAAGAACTATTTCTTCTGCGGATCAAATCCTCACTGCTTTGGCAGTCTCCAGATTTTCTCTGCTCTGGGTACTCCTTCTAGACTGTTGGCTAACTGTAGTTTGCCCAGCTTTACTGTTGCACAAAAATATAGTAACACTTATTTATGTCTTCTGGACCATAACCAATCATTTCAGCATCTGGCTTGCCACCTGCCTTAGTGTCTTTTATTTCCTCAAGATCGCCAGGTTTTCTAACTCTCTGTTCCTTTACCTCAAGTGCAGACTTAAGAAGGTGATTTCAGGGGCATTGTTGCTGTCCCTGTTGCTCTTGGGGATTAATATCATTGTGGTATTGAAAGAAATGGATGTCTGTATTGTGGGGTTGGAAAGGAGCATGTCCTACAATTCCAGCTCAAGTAATCTTGCAGAACGTCTGAGACTTCTTTCATTCCAGAGCTTTGTGTTTACACTCCTACCCTTTGCTGTTTCTCTGACAGCTTTCCTCCTGTTAATCTTCTCCCTCTGGAAACATCTGAAGAATGTGCAGCAAAACCTGAAGGGATGCAGAGACAGCCGCACCGCAGCCCACATCAAAGCCTTGCAGGCCGTGGTTGCCTTCCTTCTTCTTTACATCACTTTCGTTTCGTCTCTCGTTATACATGTCTTGGCATACGAAAATGGGGACCGAACGACCATCTTGATTGATAGAGCTACTTTAACAACATTCCCTTCTGTCCACTCATTTGTTCTTATTCTTGGGAACAGTAAGCTAAGACAGACCYTGCTTTCAGTACTGCGGTGGCTGAGGTACAGATCCACAGACCCAGAGCACGCAGGTCTATAA
>zokor06
ATGGGTGCCATTGTACAGATCATATTTATAGTTATTTTCACTGTGGAATTAGTGATGGGAAGTTTTGGAAATGGATTCATTGCATTTATGAACTGCCTGAACTGGATCAAGAGAAGAACTATTTCTTCTGCGGATCAAATCCTCACTGCTTTGGCAGTCTCCAGATTTTCTCTGCTCTGGGTACTCCTTCTAGACTGTTGGCTAACTGTAGTTTGCCCAGCTTTACTGTTGCACAAAAATATAGTAACACTTATTTATGTCTTCTGGACCATAACCAATCATTTCAGCATCTGGCTTGCCACCTGCCTTAGTGTCTTTTATTTCCTCAAGATCGCCAGGTTTTCTAACTCTCTGTTCCTTTACCTCAAGTGCAGACTTAAGAAGGTGATTTCAGGGGCATTGTTGCTGTCCCTGTTGCTCTTGGGGATTAATATCATTGTGGTATTGAAAGAAATGGATGTCTGTATTGTGGGGTTGGAAAGGAGCATGTCCTACAATTCCAGCTCAAGTAATCTTGCAGAACGTCTGAGACTTCTTTCATTCCAGAGCTTTGTGTTTACACTCCTACCCTTTGCTGTTTCTCTGACAGCTTTCCTCCTGTTAATCTTCTCCCTCTGGAAACATCTGAAGAATGTGCAGCAAAACCTGAAGGGATGCAGAGACAGCCGCACCGCAGCCCACATCAAAGCCTTGCAGGCCGTGGTTGCCTTCCTTCTTCTTTACATCACTTTCGTTTCGTCTCTCGTTATACATGTCTTGGCATACGAAAATGGGGACCGAACGACCATCTTGATTGATAGAGCTACTTTAACAACATTCCCTTCTGTCCACTCATTTGTTCTTATTCTTGGGAACAGTAAGCTAAGACAGACCTTGCTTTCAGTACTGCGGTGGCTGAGGTACAGATCCACAGACCCAGAGCACGCAGGTCTATAA
>zokor07
ATGGGTGCCATTGTACAGATCATATTTATAGTTATTTTCACTGTGGAATTAGTGATGGGAAGTTTTGGAAATGGATTCATTGCATTTATGAACTGCCTGAACTGGATCAAGAGAAGAACTATTTCTTCTGCGGATCAAATCCTCACTGCTTTGGCAGTCTCCAGATTTTCTCTGCTCTGGGTACTCCTTCTAGACTGTTGGCTAACTGTAGTTTGCCCAGCTTTACTGTTGCACAAAAATATAGTAACACTTATTTATGTCTTCTGGACCATAACCAATCATTTCAGCATCTGGCTTGCCACCTGCCTTAGTGTCTTTTATTTCCTCAAGATCGCCAGGTTTTCTAACTCTCTGTTCCTTTACCTCAAGTGCAGACTTAAGAAGGTGATTTCAGGGGCATTGTTGCTGTCCCTGTTGCTCTTGGGGATTAATATCATTGTGGTATTGAAAGAAATGGATGTCTGTATTGTGGGGTTGGAAAGGAGCATGTCCTACAATTCCAGCTCAAGTAATCTTGCAGAACGTCTGAGACTTCTTTCATTCCAGAGCTTTGTGTTTACACTCCTACCCTTTGCTGTTTCTCTGACAGCTTTCCTCCTGTTAATCTTCTCCCTCTGGAAACATCTGAAGAATGTGCAGCAAAACCTGAAGGGATGCAGAGACAGCCGCACCGCAGCCCACATCAAAGCCTTGCAGGCCGTGGTTGCCTTCCTTCTTCTTTACATCACTTTCGTTTCGTCTCTCGTTATACATGTCTTGGCATACGAAAATGGGGACCGAACGACCATCTTGATTGATAGAGCTACTTTAACAACATTCCCTTCTGTCCACTCATTTGTTCTTATTCTTGGGAACAGTAAGCTAAGACAGACCTTGCTTTCAGTACTGCGGTGGCTGAGGTACAGATCCACAGACCCAGAGCACGCAGGTCTATAA
>zokor08
ATGGGTGCCATTGTACAGATCATATTTATAGTTATTTTCACTGTGGAATTAGTGATGGGAAGTTTTGGAAATGGATTCATTGCATTTATGAACTGCCTGAACTGGATCAAGAGAAGAACTATTTCTTCTGCGGATCAAATCCTCACTGCTTTGGCAGTCTCCAGATTTTCTCTGCTCTGGGTACTCCTTCTAGACTGTTGGCTAACTGTAGTTTGCCCAGCTTTACTGTTGCACAAAAATATAGTAACACTTATTTATGTCTTCTGGACCATAACCAATCATTTCAGCATCTGGCTTGCCACCTGCCTTAGTGTCTTTTATTTCCTCAAGATCGCCAGGTTTTCTAACTCTCTGTTCCTTTACCTCAAGTGCAGACTTAAGAAGGTGATTTCAGGGGCATTGTTGCTGTCCCTGTTGCTCTTGGGGATTAATATCATTGTGGTATTGAAAGAAATGGATGTCTGTATTGTGGGGTTGGAAAGGAGCATGTCCTACAATTCCAGCTCAAGTAATCTTGCAGAACGTCTGAGACTTCTTTCATTCCAGAGCTTTGTGTTTACACTCCTACCCTTTGCTGTTTCTCTGACAGCTTTCCTCCTGTTAATCTTCTCCCTCTGGAAACATCTGAAGAATGTGCAGCAAAACCTGAAGGGATGCAGAGACAGCCGCACCGCAGCCCACATCAAAGCCTTGCAGGCCGTGGTTGCCTTCCTTCTTCTTTACATCACTTTCGTTTCGTCTCTCGTTATACATGTCTTGGCATACGAAAATGGGGACCGAACGACCATCTTGATTGATAGAGCTACTTTAACAACATTCCCTTCTGTCCACTCATTTGTTCTTATTCTTGGGAACAGTAAGCTAAGACAGACCTTGCTTTCAGTACTGCGGTGGCTGAGGTACAGATCCACAGACCCAGAGCACGCAGGTCTATAA
>zokor09
ATGGGTGCCATTGTACAGATCATATTTATAGTTATTTTCACTGTGGAATTAGTGATGGGAAGTTTTGGAAATGGATTCATTGCATTTATGAACTGCCTGAACTGGATCAAGAGAAGAACTATTTCTTCTGCGGATCAAATCCTCACTGCTTTGGCAGTCTCCAGATTTTCTCTGCTCTGGGTACTCCTTCTAGACTGTTGGCTAACTGTAGTTTGCCCAGCTTTACTGTTGCACAAAAATATAGTAACACTTATTTATGTCTTCTGGACCATAACCAATCATTTCAGCATCTGGCTTGCCACCTGCCTTAGTGTCTTTTATTTCCTCAAGATCGCCAGGTTTTCTAACTCTCTGTTCCTTTACCTCAAGTGCAGACTTAAGAAGGTGATTTCAGGGGCATTGTTGCTGTCCCTGTTGCTCTTGGGGATTAATATCATTGTGGTATTGAAAGAAATGGATGTCTGTATTGTGGGGTTGGAAAGGAGCATGTCCTACAATTCCAGCTCAAGTAATCTTGCAGAACGTCTGAGACTTCTTTCATTCCAGAGCTTTGTGTTTACACTCCTACCCTTTGCTGTTTCTCTGACAGCTTTCCTCCTGTTAATCTTCTCCCTCTGGAAACATCTGAAGAATGTGCAGCAAAACCTGAAGGGATGCAGAGACAGCCGCACCGCAGCCCACATCAAAGCCTTGCAGGCCGTGGTTGCCTTCCTTCTTCTTTACATCACTTTCGTTTCGTCTCTCGTTATACATGTCTTGGCATACGAAAATGGGGACCGAACGACCATCTTGATTGATAGAGCTACTTTAACAACATTCCCTTCTGTCCACTCATTTGTTCTTATTCTTGGGAACAGTAAGCTAAGACAGACCTTGCTTTCAGTACTGCGGTGGCTGAGGTACAGATCCACAGACCCAGAGCACGCAGGTCTATAA
>zokor10
ATGGGTGCCATTGTACAGATCATATTTATAGTTATTTTCACTGTGGAATTAGTGATGGGAAGTTTTGGAAATGGATTCATTGCATTTATGAACTGCCTGAACTGGATCAAGAGAAGAACTATTTCTTCTGCGGATCAAATCCTCACTGCTTTGGCAGTCTCCAGATTTTCTCTGCTCTGGGTACTCCTTCTAGACTGTTGGCTAACTGTAGTTTGCCCAGCTTTACTGTTGCACAAAAATATAGTAACACTTATTTATGTCTTCTGGACCATAACCAATCATTTCAGCATCTGGCTTGCCACCTGCCTTAGTGTCTTTTATTTCCTCAAGATCGCCAGGTTTTCTAACTCTCTGTTCCTTTACCTCAAGTGCAGACTTAAGAAGGTGATTTCAGGGGCATTGTTGCTGTCCCTGTTGCTCTTGGGGATTAATATCATTGTGGTATTGAAAGAAATGGATGTCTGTATTGTGGGGTTGGAAAGGAGCATGTCCTACAATTCCAGCTCAAGTAATCTTGCAGAACGTCTGAGACTTCTTTCATTCCAGAGCTTTGTGTTTACACTCCTACCCTTTGCTGTTTCTCTGACAGCTTTCCTCCTGTTAATCTTCTCCCTCTGGAAACATCTGAAGAATGTGCAGCAAAACCTGAAGGGATGCAGAGACAGCCGCACCGCAGCCCACATCAAAGCCTTGCAGGCCGTGGTTGCCTTCCTTCTTCTTTACATCACTTTCGTTTCGTCTCTCGTTATACATGTCTTGGCATACGAAAATGGGGACCGAACGACCATCTTGATTGATAGAGCTACTTTAACAACATTCCCTTCTGTCCACTCATTTGTTCTTATTCTTGGGAACAGTAAGCTAAGACAGACCTTGCTTTCAGTACTGCGGTGGCTGAGGTACAGATCCACAGACCCAGAGCACGCAGGTCTATAA
>zokor11
ATGGGTGCCATTGTACAGATCATATTTATAGTTATTTTCACTGTGGAATTAGTGATGGGAAGTTTTGGAAATGGATTCATTGCATTTATGAACTGCCTGAACTGGATCAAGAGAAGAACTATTTCTTCTGCGGATCAAATCCTCACTGCTTTGGCAGTCTCCAGATTTTCTCTGCTCTGGGTACTCCTTCTAGACTGTTGGCTAACTGTAGTTTGCCCAGCTTTACTGTTGCACAAAAATATAGTAACACTTATTTATGTCTTCTGGACCATAACCAATCATTTCAGCATCTGGCTTGCCACCTGCCTTAGTGTCTTTTATTTCCTCAAGATCGCCAGGTTTTCTAACTCTCTGTTCCTTTACCTCAAGTGCAGACTTAAGAAGGTGATTTCAGGGGCATTGTTGCTGTCCCTGTTGCTCTTGGGGATTAATATCATTGTGGTATTGAAAGAAATGGATGTCTGTATTGTGGGGTTGGAAAGGAGCATGTCCTACAATTCCAGCTCAAGTAATCTTGCAGAACGTCTGAGACTTCTTTCATTCCAGAGCTTTGTGTTTACACTCCTACCCTTTGCTGTTTCTCTGACAGCTTTCCTCCTGTTAATCTTCTCCCTCTGGAAACATCTGAAGAATGTGCAGCAAAACCTGAAGGGATGCAGAGACAGCCGCACCGCAGCCCACATCAAAGCCTTGCAGGCCGTGGTTGCCTTCCTTCTTCTTTACATCACTTTCGTTTCGTCTCTCGTTATACATGTCTTGGCATACGAAAATGGGGACCGAACGACCATCTTGATTGATAGAGCTACTTTAACAACATTCCCTTCTGTCCACTCATTTGTTCTTATTCTTGGGAACAGTAAGCTAAGACAGACCTTGCTTTCAGTACTGCGGTGGCTGAGGTACAGATCCACAGACCCAGAGCACGCAGGTCTATAA
>zokor12
ATGGGTGCCATTGTACAGATCATATTTATAGTTATTTTCACTGTGGAATTAGTGATGGGAAGTTTTGGAAATGGATTCATTGCATTTATGAACTGCCTGAACTGGATCAAGAGAAGAACTATTTCTTCTGCGGATCAAATCCTCACTGCTTTGGCAGTCTCCAGATTTTCTCTGCTCTGGGTACTCCTTCTAGACTGTTGGCTAACTGTAGTTTGCCCAGCTTTACTGTTGCACAAAAATATAGTAACACTTATTTATGTCTTCTGGACCATAACCAATCATTTCAGCATCTGGCTTGCCACCTGCCTTAGTGTCTTTTATTTCCTCAAGATCGCCAGGTTTTCTAACTCTCTGTTCCTTTACCTCAAGTGCAGACTTAAGAAGGTGATTTCAGGGGCATTGTTGCTGTCCCTGTTGCTCTTGGGGATTAATATCATTGTGGTATTGAAAGAAATGGATGTCTGTATTGTGGGGTTGGAAAGGAGCATGTCCTACAATTCCAGCTCAAGTAATCTTGCAGAACGTCTGAGACTTCTTTCATTCCAGAGCTTTGTGTTTACACTCCTACCCTTTGCTGTTTCTCTGACAGCTTTCCTCCTGTTAATCTTCTCCCTCTGGAAACATCTGAAGAATGTGCAGCAAAACCTGAAGGGATGCAGAGACAGCCGCACCGCAGCCCACATCAAAGCCTTGCAGGCCGTGGTTGCCTTCCTTCTTCTTTACATCACTTTCGTTTCGTCTCTCGTTATACATGTCTTGGCATACGAAAATGGGGACCGAACGACCATCTTGATTGATAGAGCTACTTTAACAACATTCCCTTCTGTCCACTCATTTGTTCTTATTCTTGGGAACAGTAAGCTAAGACAGACCTTGCTTTCAGTACTGCGGTGGCTGAGGTACAGATCCACAGACCCAGAGCACGCAGGTCTATAA
>zokor13
ATGGGTGCCATTGTACAGATCATATTTATAGTTATTTTCACTGTGGAATTAGTGATGGGAAGTTTTGGAAATGGATTCATTGCATTTATGAACTGCCTGAACTGGATCAAGAGAAGAACTATTTCTTCTGCGGATCAAATCCTCACTGCTTTGGCAGTCTCCAGATTTTCTCTGCTCTGGGTACTCCTTCTAGACTGTTGGCTAACTGTAGTTTGCCCAGCTTTACTGTTGCACAAAAATATAGTAACACTTATTTATGTCTTCTGGACCATAACCAATCATTTCAGCATCTGGCTTGCCACCTGCCTTAGTGTCTTTTATTTCCTCAAGATCGCCAGGTTTTCTAACTCTCTGTTCCTTTACCTCAAGTGCAGACTTAAGAAGGTGATTTCAGGGGCATTGTTGCTGTCCCTGTTGCTCTTGGGGATTAATATCATTGTGGTATTGAAAGAAATGGATGTCTGTATTGTGGGGTTGGAAAGGAGCATGTCCTACAATTCCAGCTCAAGTAATCTTGCAGAACGTCTGAGACTTCTTTCATTCCAGAGCTTTGTGTTTACACTCCTACCCTTTGCTGTTTCTCTGACAGCTTTCCTCCTGTTAATCTTCTCCCTCTGGAAACATCTGAAGAATGTGCAGCAAAACCTGAAGGGATGCAGAGACAGCCGCACCGCAGCCCACATCAAAGCCTTGCAGGCCGTGGTTGCCTTCCTTCTTCTTTACATCACTTTCGTTTCGTCTCTCGTTATACATGTCTTGGCATACGAAAATGGGGACCGAACGACCATCTTGATTGATAGAGCTACTTTAACAACATTCCCTTCTGTCCACTCATTTGTTCTTATTCTTGGGAACAGTAAGCTAAGACAGACCYTGCTTTCAGTACTGCGGTGGCTGAGGTACAGATCCACAGACCCAGAGCACGCAGGTCTATAA
>zokor14
ATGGGTGCCATTGTACAGATCATATTTATAGTTATTTTCACTGTGGAATTAGTGATGGGAAGTTTTGGAAATGGATTCATTGCATTTATGAACTGCCTGAACTGGATCAAGAGAAGAACTATTTCTTCTGCGGATCAAATCCTCACTGCTTTGGCAGTCTCCAGATTTTCTCTGCTCTGGGTACTCCTTCTAGACTGTTGGCTAACTGTAGTTTGCCCAGCTTTACTGTTGCACAAAAATATAGTAACACTTATTTATGTCTTCTGGACCATAACCAATCATTTCAGCATCTGGCTTGCCACCTGCCTTAGTGTCTTTTATTTCCTCAAGATCGCCAGGTTTTCTAACTCTCTGTTCCTTTACCTCAAGTGCAGACTTAAGAAGGTGATTTCAGGGGCATTGTTGCTGTCCCTGTTGCTCTTGGGGATTAATATCATTGTGGTATTGAAAGAAATGGATGTCTGTATTGTGGGGTTGGAAAGGAGCATGTCCTACAATTCCAGCTCAAGTAATCTTGCAGAACGTCTGAGACTTCTTTCATTCCAGAGCTTTGTGTTTACACTCCTACCCTTTGCTGTTTCTCTGACAGCTTTCCTCCTGTTAATCTTCTCCCTCTGGAAACATCTGAAGAATGTGCAGCAAAACCTGAAGGGATGCAGAGACAGCCGCACCGCAGCCCACATCAAAGCCTTGCAGGCCGTGGTTGCCTTCCTTCTTCTTTACATCACTTTCGTTTCGTCTCTCGTTATACATGTCTTGGCATACGAAAATGGGGACCGAACGACCATCTTGATTGATAGAGCTACTTTAACAACATTCCCTTCTGTCCACTCATTTGTTCTTATTCTTGGGAACAGTAAGCTAAGACAGACCTTGCTTTCAGTACTGCGGTGGCTGAGGTACAGATCCACAGACCCAGAGCACGCAGGTCTATAA
>zokor15
ATGGGTGCCATTGTACAGATCATATTTATAGTTATTTTCACTGTGGAATTAGTGATGGGAAGTTTTGGAAATGGATTCATTGCATTTATGAACTGCCTGAACTGGATCAAGAGAAGAACTATTTCTTCTGCGGATCAAATCCTCACTGCTTTGGCAGTCTCCAGATTTTCTCTGCTCTGGGTACTCCTTCTAGACTGTTGGCTAACTGTAGTTTGCCCAGCTTTACTGTTGCACAAAAATATAGTAACACTTATTTATGTCTTCTGGACCATAACCAATCATTTCAGCATCTGGCTTGCCACCTGCCTTAGTGTCTTTTATTTCCTCAAGATCGCCAGGTTTTCTAACTCTCTGTTCCTTTACCTCAAGTGCAGACTTAAGAAGGTGATTTCAGGGGCATTGYTGCTGTCCCTGTTGCTCTTGGGGATTAATATCATTGTGGTATTGAAAGAAATGGATGTCTGTATTGTGGGGTTGGAAAGGAGCATGTCCTACAATTCCAGCTCAAGTAATCTTGCAGAACGTCTGAGACTTCTTTCATTCCAGAGCTTTGTGTTTACACTCCTACCCTTTGCTGTTTCTCTGACAGCTTTCCTCCTGTTAATCTTCTCCCTCTGGAAACATCTGAAGAATGTGCAGCAAAACCTGAAGGGATGCAGAGACAGCCGCACCGCAGCCCACATCAAAGCCTTGCAGGCCGTGGTTGCCTTCCTTCTTCTTTACATCACTTTCGTTTCGTCTCTCGTTATACATGTCTTGGCATACGAAAATGGGGACCGAACGACCATCTTGATTGATAGAGCTACTTTAACAACATTCCCTTCTGTCCACTCATTTGTTCTTATTCTTGGGAACAGTAAGCTAAGACAGACCTTGCTTTCAGTACTGCGGTGGCTGAGGTACAGATCCACAGACCCAGAGCACGCAGGTCTATAA
>zokor16
ATGGGTGCCATTGTACAGATCATATTTATAGTTATTTTCACTGTGGAATTAGTGATGGGAAGTTTTGGAAATGGATTCATTGCATTTATGAACTGCCTGAACTGGATCAAGAGAAGAACTATTTCTTCTGCGGATCAAATCCTCACTGCTTTGGCAGTCTCCAGATTTTCTCTGCTCTGGGTACTCCTTCTAGACTGTTGGCTAACTGTAGTTTGCCCAGCTTTACTGTTGCACAAAAATATAGTAACACTTATTTATGTCTTCTGGACCATAACCAATCATTTCAGCATCTGGCTTGCCACCTGCCTTAGTGTCTTTTATTTCCTCAAGATCGCCAGGTTTTCTAACTCTCTGTTCCTTTACCTCAAGTGCAGACTTAAGAAGGTGATTTCAGGGGCATTGTTGCTGTCCCTGTTGCTCTTGGGGATTAATATCATTGTGGTATTGAAAGAAATGGATGTCTGTATTGTGGGGTTGGAAAGGAGCATGTCCTACAATTCCAGCTCAAGTAATCTTGCAGAACGTCTGAGACTTCTTTCATTCCAGAGCTTTGTGTTTACACTCCTACCCTTTGCTGTTTCTCTGACAGCTTTCCTCCTGTTAATCTTCTCCCTCTGGAAACATCTGAAGAATGTGCAGCAAAACCTGAAGGGATGCAGAGACAGCCGCACCGCAGCCCACATCAAAGCCTTGCAGGCCGTGGTTGCCTTCCTTCTTCTTTACATCACTTTCGTTTCGTCTCTCGTTATACATGTCTTGGCATACGAAAATGGGGACCGAACGACCATCTTGATTGATAGAGCTACTTTAACAACATTCCCTTCTGTCCACTCATTTGTTCTTATTCTTGGGAACAGTAAGCTAAGACAGACCTTGCTTTCAGTACTGCGGTGGCTGAGGTACAGATCCACAGACCCAGAGCACGCAGGTCTATAA
>zokor17
ATGGGTGCCATTGTACAGATCATATTTATAGTTATTTTCACTGTGGAATTAGTGATGGGAAGTTTTGGAAATGGATTCATTGCATTTATGAACTGCCTGAACTGGATCAAGAGAAGAACTATTTCTTCTGCGGATCAAATCCTCACTGCTTTGGCAGTCTCCAGATTTTCTCTGCTCTGGGTACTCCTTCTAGACTGTTGGCTAACTGTAGTTTGCCCAGCTTTACTGTTGCACAAAAATATAGTAACACTTATTTATGTCTTCTGGACCATAACCAATCATTTCAGCATCTGGCTTGCCACCTGCCTTAGTGTCTTTTATTTCCTCAAGATCGCCAGGTTTTCTAACTCTCTGTTCCTTTACCTCAAGTGCAGACTTAAGAAGGTGATTTCAGGGGCATTGTTGCTGTCCCTGTTGCTCTTGGGGATTAATATCATTGTGGTATTGAAAGAAATGGATGTCTGTATTGTGGGGTTGGAAAGGAGCATGTCCTACAATTCCAGCTCAAGTAATCTTGCAGAACGTCTGAGACTTCTTTCATTCCAGAGCTTTGTGTTTACACTCCTACCCTTTGCTGTTTCTCTGACAGCTTTCCTCCTGTTAATCTTCTCCCTCTGGAAACATCTGAAGAATGTGCAGCAAAACCTGAAGGGATGCAGAGACAGCCGCACCGCAGCCCACATCAAAGCCTTGCAGGCCGTGGTTGCCTTCCTTCTTCTTTACATCACTTTCGTTTCGTCTCTCGTTATACATGTCTTGGCATACGAAAATGGGGACCGAACGACCATCTTGATTGATAGAGCTACTTTAACAACATTCCCTTCTGTCCACTCATTTGTTCTTATTCTTGGGAACAGTAAGCTAAGACAGACCTTGCTTTCAGTACTGCGGTGGCTGAGGTACAGATCCACAGACCCAGAGCACGCAGGTCTATAA
>zokor18
ATGGGTGCCATTGTACAGATCATATTTATAGTTATTTTCACTGTGGAATTAGTGATGGGAAGTTTTGGAAATGGATTCATTGCATTTATGAACTGCCTGAACTGGATCAAGAGAAGAACTATTTCTTCTGCGGATCAAATCCTCACTGCTTTGGCAGTCTCCAGATTTTCTCTGCTCTGGGTACTCCTTCTAGACTGTTGGCTAACTGTAGTTTGCCCAGCTTTACTGTTGCACAAAAATATAGTAACACTTATTTATGTCTTCTGGACCATAACCAATCATTTCAGCATCTGGCTTGCCACCTGCCTTAGTGTCTTTTATTTCCTCAAGATCGCCAGGTTTTCTAACTCTCTGTTCCTTTACCTCAAGTGCAGACTTAAGAAGGTGATTTCAGGGGCATTGTTGCTGTCCCTGTTGCTCTTGGGGATTAATATCATTGTGGTATTGAAAGAAATGGATGTCTGTATTGTGGGGTTGGAAAGGAGCATGTCCTACAATTCCAGCTCAAGTAATCTTGCAGAACGTCTGAGACTTCTTTCATTCCAGAGCTTTGTGTTTACACTCCTACCCTTTGCTGTTTCTCTGACAGCTTTCCTCCTGTTAATCTTCTCCCTCTGGAAACATCTGAAGAATGTGCAGCAAAACCTGAAGGGATGCAGAGACAGCCGCACCGCAGCCCACATCAAAGCCTTGCAGGCCGTGGTTGCCTTCCTTCTTCTTTACATCACTTTCGTTTCGTCTCTCGTTATACATGTCTTGGCATACGAAAATGGGGACCGAACGACCATCTTGATTGATAGAGCTACTTTAACAACATTCCCTTCTGTCCACTCATTTGTTCTTATTCTTGGGAACAGTAAGCTAAGACAGACCTTGCTTTCAGTACTGCGGTGGCTGAGGTACAGATCCACAGACCCAGAGCACGCAGGTCTATAA
>zokor19
ATGGGTGCCATTGTACAGATCATATTTATAGTTATTTTCACTGTGGAATTAGTGATGGGAAGTTTTGGAAATGGATTCATTGCATTTATGAACTGCCTGAACTGGATCAAGAGAAGAACTATTTCTTCTGCGGATCAAATCCTCACTGCTTTGGCAGTCTCCAGATTTTCTCTGCTCTGGGTACTCCTTCTAGACTGTTGGCTAACTGTAGTTTGCCCAGCTTTACTGTTGCACAAAAATATAGTAACACTTATTTATGTCTTCTGGACCATAACCAATCATTTCAGCATCTGGCTTGCCACCTGCCTTAGTGTCTTTTATTTCCTCAAGATCGCCAGGTTTTCTAACTCTCTGTTCCTTTACCTCAAGTGCAGACTTAAGAAGGTGATTTCAGGGGCATTGYTGCTGTCCCTGTTGCTCTTGGGGATTAATATCATTGTGGTATTGAAAGAAATGGATGTCTGTATTGTGGGGTTGGAAAGGAGCATGTCCTACAATTCCAGCTCAAGTAATCTTGCAGAACGTCTGAGACTTCTTTCATTCCAGAGCTTTGTGTTTACACTCCTACCCTTTGCTGTTTCTCTGACAGCTTTCCTCCTGTTAATCTTCTCCCTCTGGAAACATCTGAAGAATGTGCAGCAAAACCTGAAGGGATGCAGAGACAGCCGCACCGCAGCCCACATCAAAGCCTTGCAGGCCGTGGTTGCCTTCCTTCTTCTTTACATCACTTTCGTTTCGTCTCTCGTTATACATGTCTTGGCATACGAAAATGGGGACCGAACGACCATCTTGATTGATAGAGCTACTTTAACAACATTCCCTTCTGTCCACTCATTTGTTCTTATTCTTGGGAACAGTAAGCTAAGACAGACCTTGCTTTCAGTACTGCGGTGGCTGAGGTACAGATCCACAGACCCAGAGCACGCAGGTCTATAA
>zokor20
ATGGGTGCCATTGTACAGATCATATTTATAGTTATTTTCACTGTGGAATTAGTGATGGGAAGTTTTGGAAATGGATTCATTGCATTTATGAACTGCCTGAACTGGATCAAGAGAAGAACTATTTCTTCTGCGGATCAAATCCTCACTGCTTTGGCAGTCTCCAGATTTTCTCTGCTCTGGGTACTCCTTCTAGACTGTTGGCTAACTGTAGTTTGCCCAGCTTTACTGTTGCACAAAAATATAGTAACACTTATTTATGTCTTCTGGACCATAACCAATCATTTCAGCATCTGGCTTGCCACCTGCCTTAGTGTCTTTTATTTCCTCAAGATCGCCAGGTTTTCTAACTCTCTGTTCCTTTACCTCAAGTGCAGACTTAAGAAGGTGATTTCAGGGGCATTGTTGCTGTCCCTGTTGCTCTTGGGGATTAATATCATTGTGGTATTGAAAGAAATGGATGTCTGTATTGTGGGGTTGGAAAGGAGCATGTCCTACAATTCCAGCTCAAGTAATCTTGCAGAACGTCTGAGACTTCTTTCATTCCAGAGCTTTGTGTTTACACTCCTACCCTTTGCTGTTTCTCTGACAGCTTTCCTCCTGTTAATCTTCTCCCTCTGGAAACATCTGAAGAATGTGCAGCAAAACCTGAAGGGATGCAGAGACAGCCGCACCGCAGCCCACATCAAAGCCTTGCAGGCCGTGGTTGCCTTCCTTCTTCTTTACATCACTTTCGTTTCGTCTCTCGTTATACATGTCTTGGCATACGAAAATGGGGACCGAACGACCATCTTGATTGATAGAGCTACTTTAACAACATTCCCTTCTGTCCACTCATTTGTTCTTATTCTTGGGAACAGTAAGCTAAGACAGACCTTGCTTTCAGTACTGCGGTGGCTGAGGTACAGATCCACAGACCCAGAGCACGCAGGTCTATAA
>zokor21
ATGGGTGCCATTGTACAGATCATATTTATAGTTATTTTCACTGTGGAATTAGTGATGGGAAGTTTTGGAAATGGATTCATTGCATTTATGAACTGCCTGAACTGGATCAAGAGAAGAACTATTTCTTCTGCGGATCAAATCCTCACTGCTTTGGCAGTCTCCAGATTTTCTCTGCTCTGGGTACTCCTTCTAGACTGTTGGCTAACTGTAGTTTGCCCAGCTTTACTGTTGCACAAAAATATAGTAACACTTATTTATGTCTTCTGGACCATAACCAATCATTTCAGCATCTGGCTTGCCACCTGCCTTAGTGTCTTTTATTTCCTCAAGATCGCCAGGTTTTCTAACTCTCTGTTCCTTTACCTCAAGTGCAGACTTAAGAAGGTGATTTCAGGGGCATTGYTGCTGTCCCTGTTGCTCTTGGGGATTAATATCATTGTGGTATTGAAAGAAATGGATGTCTGTATTGTGGGGTTGGAAAGGAGCATGTCCTACAATTCCAGCTCAAGTAATCTTGCAGAACGTCTGAGACTTCTTTCATTCCAGAGCTTTGTGTTTACACTCCTACCCTTTGCTGTTTCTCTGACAGCTTTCCTCCTGTTAATCTTCTCCCTCTGGAAACATCTGAAGAATGTGCAGCAAAACCTGAAGGGATGCAGAGACAGCCGCACCGCAGCCCACATCAAAGCCTTGCAGGCCGTGGTTGCCTTCCTTCTTCTTTACATCACTTTCGTTTCGTCTCTCGTTATACATGTCTTGGCATACGAAAATGGGGACCGAACGACCATCTTGATTGATAGAGCTACTTTAACAACATTCCCTTCTGTCCACTCATTTGTTCTTATTCTTGGGAACAGTAAGCTAAGACAGACCTTGCTTTCAGTACTGCGGTGGCTGAGGTACAGATCCACAGACCCAGAGCACGCAGGTCTATAA
>zokor22
ATGGGTGCCATTGTACAGATCATATTTATAGTTATTTTCACTGTGGAATTAGTGATGGGAAGTTTTGGAAATGGATTCATTGCATTTATGAACTGCCTGAACTGGATCAAGAGAAGAACTATTTCTTCTGCGGATCAAATCCTCACTGCTTTGGCAGTCTCCAGATTTTCTCTGCTCTGGGTACTCCTTCTAGACTGTTGGCTAACTGTAGTTTGCCCAGCTTTACTGTTGCACAAAAATATAGTAACACTTATTTATGTCTTCTGGACCATAACCAATCATTTCAGCATCTGGCTTGCCACCTGCCTTAGTGTCTTTTATTTCCTCAAGATCGCCAGGTTTTCTAACTCTCTGTTCCTTTACCTCAAGTGCAGACTTAAGAAGGTGATTTCAGGGGCATTGTTGCTGTCCCTGTTGCTCTTGGGGATTAATATCATTGTGGTATTGAAAGAAATGGATGTCTGTATTGTGGGGTTGGAAAGGAGCATGTCCTACAATTCCAGCTCAAGTAATCTTGCAGAACGTCTGAGACTTCTTTCATTCCAGAGCTTTGTGTTTACACTCCTACCCTTTGCTGTTTCTCTGACAGCTTTCCTCCTGTTAATCTTCTCCCTCTGGAAACATCTGAAGAATGTGCAGCAAAACCTGAAGGGATGCAGAGACAGCCGCACCGCAGCCCACATCAAAGCCTTGCAGGCCGTGGTTGCCTTCCTTCTTCTTTACATCACTTTCGTTTCGTCTCTCGTTATACATGTCTTGGCATACGAAAATGGGGACCGAACGACCATCTTGATTGATAGAGCTACTTTAACAACATTCCCTTCTGTCCACTCATTTGTTCTTATTCTTGGGAACAGTAAGCTAAGACAGACCTTGCTTTCAGTACTGCGGTGGCTGAGGTACAGATCCACAGACCCAGAGCACGCAGGTCTATAA
>zokor23
ATGGGTGCCATTGTACAGATCATATTTATAGTTATTTTCACTGTGGAATTAGTGATGGGAAGTTTTGGAAATGGATTCATTGCATTTATGAACTGCCTGAACTGGATCAAGAGAAGAACTATTTCTTCTGCGGATCAAATCCTCACTGCTTTGGCAGTCTCCAGATTTTCTCTGCTCTGGGTACTCCTTCTAGACTGTTGGCTAACTGTAGTTTGCCCAGCTTTACTGTTGCACAAAAATATAGTAACACTTATTTATGTCTTCTGGACCATAACCAATCATTTCAGCATCTGGCTTGCCACCTGCCTTAGTGTCTTTTATTTCCTCAAGATCGCCAGGTTTTCTAACTCTCTGTTCCTTTACCTCAAGTGCAGACTTAAGAAGGTGATTTCAGGGGCATTGTTGCTGTCCCTGTTGCTCTTGGGGATTAATATCATTGTGGTATTGAAAGAAATGGATGTCTGTATTGTGGGGTTGGAAAGGAGCATGTCCTACAATTCCAGCTCAAGTAATCTTGCAGAACGTCTGAGACTTCTTTCATTCCAGAGCTTTGTGTTTACACTCCTACCCTTTGCTGTTTCTCTGACAGCTTTCCTCCTGTTAATCTTCTCCCTCTGGAAACATCTGAAGAATGTGCAGCAAAACCTGAAGGGATGCAGAGACAGCCGCACCGCAGCCCACATCAAAGCCTTGCAGGCCGTGGTTGCCTTCCTTCTTCTTTACATCACTTTCGTTTCGTCTCTCGTTATACATGTCTTGGCATACGAAAATGGGGACCGAACGACCATCTTGATTGATAGAGCTACTTTAACAACATTCCCTTCTGTCCACTCATTTGTTCTTATTCTTGGGAACAGTAAGCTAAGACAGACCTTGCTTTCAGTACTGCGGTGGCTGAGGTACAGATCCACAGACCCAGAGCACGCAGGTCTATAA
>zokor24
ATGGGTGCCATTGTACAGATCATATTTATAGTTATTTTCACTGTGGAATTAGTGATGGGAAGTTTTGGAAATGGATTCATTGCATTTATGAACTGCCTGAACTGGATCAAGAGAAGAACTATTTCTTCTGCGGATCAAATCCTCACTGCTTTGGCAGTCTCCAGATTTTCTCTGCTCTGGGTACTCCTTCTAGACTGTTGGCTAACTGTAGTTTGCCCAGCTTTACTGTTGCACAAAAATATAGTAACACTTATTTATGTCTTCTGGACCATAACCAATCATTTCAGCATCTGGCTTGCCACCTGCCTTAGTGTCTTTTATTTCCTCAAGATCGCCAGGTTTTCTAACTCTCTGTTCCTTTACCTCAAGTGCAGACTTAAGAAGGTGATTTCAGGGGCATTGYTGCTGTCCCTGTTGCTCTTGGGGATTAATATCATTGTGGTATTGAAAGAAATGGATGTCTGTATTGTGGGGTTGGAAAGGAGCATGTCCTACAATTCCAGCTCAAGTAATCTTGCAGAACGTCTGAGACTTCTTTCATTCCAGAGCTTTGTGTTTACACTCCTACCCTTTGCTGTTTCTCTGACAGCTTTCCTCCTGTTAATCTTCTCCCTCTGGAAACATCTGAAGAATGTGCAGCAAAACCTGAAGGGATGCAGAGACAGCCGCACCGCAGCCCACATCAAAGCCTTGCAGGCCGTGGTTGCCTTCCTTCTTCTTTACATCACTTTCGTTTCGTCTCTCGTTATACATGTCTTGGCATACGAAAATGGGGACCGAACGACCATCTTGATTGATAGAGCTACTTTAACAACATTCCCTTCTGTCCACTCATTTGTTCTTATTCTTGGGAACAGTAAGCTAAGACAGACCTTGCTTTCAGTACTGCGGTGGCTGAGGTACAGATCCACAGACCCAGAGCACGCAGGTCTATAA
>zokor25
ATGGGTGCCATTGTACAGATCATATTTATAGTTATTTTCACTGTGGAATTAGTGATGGGAAGTTTTGGAAATGGATTCATTGCATTTATGAACTGCCTGAACTGGATCAAGAGAAGAACTATTTCTTCTGCGGATCAAATCCTCACTGCTTTGGCAGTCTCCAGATTTTCTCTGCTCTGGGTACTCCTTCTAGACTGTTGGCTAACTGTAGTTTGCCCAGCTTTACTGTTGCACAAAAATATAGTAACACTTATTTATGTCTTCTGGACCATAACCAATCATTTCAGCATCTGGCTTGCCACCTGCCTTAGTGTCTTTTATTTCCTCAAGATCGCCAGGTTTTCTAACTCTCTGTTCCTTTACCTCAAGTGCAGACTTAAGAAGGTGATTTCAGGGGCATTGTTGCTGTCCCTGTTGCTCTTGGGGATTAATATCATTGTGGTATTGAAAGAAATGGATGTCTGTATTGTGGGGTTGGAAAGGAGCATGTCCTACAATTCCAGCTCAAGTAATCTTGCAGAACGTCTGAGACTTCTTTCATTCCAGAGCTTTGTGTTTACACTCCTACCCTTTGCTGTTTCTCTGACAGCTTTCCTCCTGTTAATCTTCTCCCTCTGGAAACATCTGAAGAATGTGCAGCAAAACCTGAAGGGATGCAGAGACAGCCGCACCGCAGCCCACATCAAAGCCTTGCAGGCCGTGGTTGCCTTCCTTCTTCTTTACATCACTTTCGTTTCGTCTCTCGTTATACATGTCTTGGCATACGAAAATGGGGACCGAACGACCATCTTGATTGATAGAGCTACTTTAACAACATTCCCTTCTGTCCACTCATTTGTTCTTATTCTTGGGAACAGTAAGCTAAGACAGACCTTGCTTTCAGTACTGCGGTGGCTGAGGTACAGATCCACAGACCCAGAGCACGCAGGTCTATAA
>zokor26
ATGGGTGCCATTGTACAGATCATATTTATAGTTATTTTCACTGTGGAATTAGTGATGGGAAGTTTTGGAAATGGATTCATTGCATTTATGAACTGCCTGAACTGGATCAAGAGAAGAACTATTTCTTCTGCGGATCAAATCCTCACTGCTTTGGCAGTCTCCAGATTTTCTCTGCTCTGGGTACTCCTTCTAGACTGTTGGCTAACTGTAGTTTGCCCAGCTTTACTGTTGCACAAAAATATAGTAACACTTATTTATGTCTTCTGGACCATAACCAATCATTTCAGCATCTGGCTTGCCACCTGCCTTAGTGTCTTTTATTTCCTCAAGATCGCCAGGTTTTCTAACTCTCTGTTCCTTTACCTCAAGTGCAGACTTAAGAAGGTGATTTCAGGGGCATTGYTGCTGTCCCTGTTGCTCTTGGGGATTAATATCATTGTGGTATTGAAAGAAATGGATGTCTGTATTGTGGGGTTGGAAAGGAGCATGTCCTACAATTCCAGCTCAAGTAATCTTGCAGAACGTCTGAGACTTCTTTCATTCCAGAGCTTTGTGTTTACACTCCTACCCTTTGCTGTTTCTCTGACAGCTTTCCTCCTGTTAATCTTCTCCCTCTGGAAACATCTGAAGAATGTGCAGCAAAACCTGAAGGGATGCAGAGACAGCCGCACCGCAGCCCACATCAAAGCCTTGCAGGCCGTGGTTGCCTTCCTTCTTCTTTACATCACTTTCGTTTCGTCTCTCGTTATACATGTCTTGGCATACGAAAATGGGGACCGAACGACCATCTTGATTGATAGAGCTACTTTAACAACATTCCCTTCTGTCCACTCATTTGTTCTTATTCTTGGGAACAGTAAGCTAAGACAGACCTTGCTTTCAGTACTGCGGTGGCTGAGGTACAGATCCACAGACCCAGAGCACGCAGGTCTATAA
>zokor27
ATGGGTGCCATTGTACAGATCATATTTATAGTTATTTTCACTGTGGAATTAGTGATGGGAAGTTTTGGAAATGGATTCATTGCATTTATGAACTGCCTGAACTGGATCAAGAGAAGAACTATTTCTTCTGCGGATCAAATCCTCACTGCTTTGGCAGTCTCCAGATTTTCTCTGCTCTGGGTACTCCTTCTAGACTGTTGGCTAACTGTAGTTTGCCCAGCTTTACTGTTGCACAAAAATATAGTAACACTTATTTATGTCTTCTGGACCATAACCAATCATTTCAGCATCTGGCTTGCCACCTGCCTTAGTGTCTTTTATTTCCTCAAGATCGCCAGGTTTTCTAACTCTCTGTTCCTTTACCTCAAGTGCAGACTTAAGAAGGTGATTTCAGGGGCATTGTTGCTGTCCCTGTTGCTCTTGGGGATTAATATCATTGTGGTATTGAAAGAAATGGATGTCTGTATTGTGGGGTTGGAAAGGAGCATGTCCTACAATTCCAGCTCAAGTAATCTTGCAGAACGTCTGAGACTTCTTTCATTCCAGAGCTTTGTGTTTACACTCCTACCCTTTGCTGTTTCTCTGACAGCTTTCCTCCTGTTAATCTTCTCCCTCTGGAAACATCTGAAGAATGTGCAGCAAAACCTGAAGGGATGCAGAGACAGCCGCACCGCAGCCCACATCAAAGCCTTGCAGGCCGTGGTTGCCTTCCTTCTTCTTTACATCACTTTCGTTTCGTCTCTCGTTATACATGTCTTGGCATACGAAAATGGGGACCGAACGACCATCTTGATTGATAGAGCTACTTTAACAACATTCCCTTCTGTCCACTCATTTGTTCTTATTCTTGGGAACAGTAAGCTAAGACAGACCTTGCTTTCAGTACTGCGGTGGCTGAGGTACAGATCCACAGACCCAGAGCACGCAGGTCTATAA
>zokor28
ATGGGTGCCATTGTACAGATCATATTTATAGTTATTTTCACTGTGGAATTAGTGATGGGAAGTTTTGGAAATGGATTCATTGCATTTATGAACTGCCTGAACTGGATCAAGAGAAGAACTATTTCTTCTGCGGATCAAATCCTCACTGCTTTGGCAGTCTCCAGATTTTCTCTGCTCTGGGTACTCCTTCTAGACTGTTGGCTAACTGTAGTTTGCCCAGCTTTACTGTTGCACAAAAATATAGTAACACTTATTTATGTCTTCTGGACCATAACCAATCATTTCAGCATCTGGCTTGCCACCTGCCTTAGTGTCTTTTATTTCCTCAAGATCGCCAGGTTTTCTAACTCTCTGTTCCTTTACCTCAAGTGCAGACTTAAGAAGGTGATTTCAGGGGCATTGTTGCTGTCCCTGTTGCTCTTGGGGATTAATATCATTGTGGTATTGAAAGAAATGGATGTCTGTATTGTGGGGTTGGAAAGGAGCATGTCCTACAATTCCAGCTCAAGTAATCTTGCAGAACGTCTGAGACTTCTTTCATTCCAGAGCTTTGTGTTTACACTCCTACCCTTTGCTGTTTCTCTGACAGCTTTCCTCCTGTTAATCTTCTCCCTCTGGAAACATCTGAAGAATGTGCAGCAAAACCTGAAGGGATGCAGAGACAGCCGCACCGCAGCCCACATCAAAGCCTTGCAGGCCGTGGTTGCCTTCCTTCTTCTTTACATCACTTTCGTTTCGTCTCTCGTTATACATGTCTTGGCATACGAAAATGGGGACCGAACGACCATCTTGATTGATAGAGCTACTTTAACAACATTCCCTTCTGTCCACTCATTTGTTCTTATTCTTGGGAACAGTAAGCTAAGACAGACCTTGCTTTCAGTACTGCGGTGGCTGAGGTACAGATCCACAGACCCAGAGCACGCAGGTCTATAA
>zokor29
ATGGGTGCCATTGTACAGATCATATTTATAGTTATTTTCACTGTGGAATTAGTGATGGGAAGTTTTGGAAATGGATTCATTGCATTTATGAACTGCCTGAACTGGATCAAGAGAAGAACTATTTCTTCTGCGGATCAAATCCTCACTGCTTTGGCAGTCTCCAGATTTTCTCTGCTCTGGGTACTCCTTCTAGACTGTTGGCTAACTGTAGTTTGCCCAGCTTTACTGTTGCACAAAAATATAGTAACACTTATTTATGTCTTCTGGACCATAACCAATCATTTCAGCATCTGGCTTGCCACCTGCCTTAGTGTCTTTTATTTCCTCAAGATCGCCAGGTTTTCTAACTCTCTGTTCCTTTACCTCAAGTGCAGACTTAAGAAGGTGATTTCAGGGGCATTGTTGCTGTCCCTGTTGCTCTTGGGGATTAATATCATTGTGGTATTGAAAGAAATGGATGTCTGTATTGTGGGGTTGGAAAGGAGCATGTCCTACAATTCCAGCTCAAGTAATCTTGCAGAACGTCTGAGACTTCTTTCATTCCAGAGCTTTGTGTTTACACTCCTACCCTTTGCTGTTTCTCTGACAGCTTTCCTCCTGTTAATCTTCTCCCTCTGGAAACATCTGAAGAATGTGCAGCAAAACCTGAAGGGATGCAGAGACAGCCGCACCGCAGCCCACATCAAAGCCTTGCAGGCCGTGGTTGCCTTCCTTCTTCTTTACATCACTTTCGTTTCGTCTCTCGTTATACATGTCTTGGCATACGAAAATGGGGACCGAACGACCATCTTGATTGATAGAGCTACTTTAACAACATTCCCTTCTGTCCACTCATTTGTTCTTATTCTTGGGAACAGTAAGCTAAGACAGACCTTGCTTTCAGTACTGCGGTGGCTGAGGTACAGATCCACAGACCCAGAGCACGCAGGTCTATAA
>zokor30
ATGGGTGCCATTGTACAGATCATATTTATAGTTATTTTCACTGTGGAATTAGTGATGGGAAGTTTTGGAAATGGATTCATTGCATTTATGAACTGCCTGAACTGGATCAAGAGAAGAACTATTTCTTCTGCGGATCAAATCCTCACTGCTTTGGCAGTCTCCAGATTTTCTCTGCTCTGGGTACTCCTTCTAGACTGTTGGCTAACTGTAGTTTGCCCAGCTTTACTGTTGCACAAAAATATAGTAACACTTATTTATGTCTTCTGGACCATAACCAATCATTTCAGCATCTGGCTTGCCACCTGCCTTAGTGTCTTTTATTTCCTCAAGATCGCCAGGTTTTCTAACTCTCTGTTCCTTTACCTCAAGTGCAGACTTAAGAAGGTGATTTCAGGGGCATTGTTGCTGTCCCTGTTGCTCTTGGGGATTAATATCATTGTGGTATTGAAAGAAATGGATGTCTGTATTGTGGGGTTGGAAAGGAGCATGTCCTACAATTCCAGCTCAAGTAATCTTGCAGAACGTCTGAGACTTCTTTCATTCCAGAGCTTTGTGTTTACACTCCTACCCTTTGCTGTTTCTCTGACAGCTTTCCTCCTGTTAATCTTCTCCCTCTGGAAACATCTGAAGAATGTGCAGCAAAACCTGAAGGGATGCAGAGACAGCCGCACCGCAGCCCACATCAAAGCCTTGCAGGCCGTGGTTGCCTTCCTTCTTCTTTACATCACTTTCGTTTCGTCTCTCGTTATACATGTCTTGGCATACGAAAATGGGGACCGAACGACCATCTTGATTGATAGAGCTACTTTAACAACATTCCCTTCTGTCCACTCATTTGTTCTTATTCTTGGGAACAGTAAGCTAAGACAGACCTTGCTTTCAGTACTGCGGTGGCTGAGGTACAGATCCACAGACCCAGAGCACGCAGGTCTATAA
>zokor31
ATGGGTGCCATTGTACAGATCATATTTATAGTTATTTTCACTGTGGAATTAGTGATGGGAAGTTTTGGAAATGGATTCATTGCATTTATGAACTGCCTGAACTGGATCAAGAGAAGAACTATTTCTTCTGCGGATCAAATCCTCACTGCTTTGGCAGTCTCCAGATTTTCTCTGCTCTGGGTACTCCTTCTAGACTGTTGGCTAACTGTAGTTTGCCCAGCTTTACTGTTGCACAAAAATATAGTAACACTTATTTATGTCTTCTGGACCATAACCAATCATTTCAGCATCTGGCTTGCCACCTGCCTTAGTGTCTTTTATTTCCTCAAGATCGCCAGGTTTTCTAACTCTCTGTTCCTTTACCTCAAGTGCAGACTTAAGAAGGTGATTTCAGGGGCATTGTTGCTGTCCCTGTTGCTCTTGGGGATTAATATCATTGTGGTATTGAAAGAAATGGATGTCTGTATTGTGGGGTTGGAAAGGAGCATGTCCTACAATTCCAGCTCAAGTAATCTTGCAGAACGTCTGAGACTTCTTTCATTCCAGAGCTTTGTGTTTACACTCCTACCCTTTGCTGTTTCTCTGACAGCTTTCCTCCTGTTAATCTTCTCCCTCTGGAAACATCTGAAGAATGTGCAGCAAAACCTGAAGGGATGCAGAGACAGCCGCACCGCAGCCCACATCAAAGCCTTGCAGGCCGTGGTTGCCTTCCTTCTTCTTTACATCACTTTCGTTTCGTCTCTCGTTATACATGTCTTGGCATACGAAAATGGGGACCGAACGACCATCTTGATTGATAGAGCTACTTTAACAACATTCCCTTCTGTCCACTCATTTGTTCTTATTCTTGGGAACAGTAAGCTAAGACAGACCTTGCTTTCAGTACTGCGGTGGCTGAGGTACAGATCCACAGACCCAGAGCACGCAGGTCTATAA
>zokor32
ATGGGTGCCATTGTACAGATCATATTTATAGTTATTTTCACTGTGGAATTAGTGATGGGAAGTTTTGGAAATGGATTCATTGCATTTATGAACTGCCTGAACTGGATCAAGAGAAGAACTATTTCTTCTGCGGATCAAATCCTCACTGCTTTGGCAGTCTCCAGATTTTCTCTGCTCTGGGTACTCCTTCTAGACTGTTGGCTAACTGTAGTTTGCCCAGCTTTACTGTTGCACAAAAATATAGTAACACTTATTTATGTCTTCTGGACCATAACCAATCATTTCAGCATCTGGCTTGCCACCTGCCTTAGTGTCTTTTATTTCCTCAAGATCGCCAGGTTTTCTAACTCTCTGTTCCTTTACCTCAAGTGCAGACTTAAGAAGGTGATTTCAGGGGCATTGYTGCTGTCCCTGTTGCTCTTGGGGATTAATATCATTGTGGTATTGAAAGAAATGGATGTCTGTATTGTGGGGTTGGAAAGGAGCATGTCCTACAATTCCAGCTCAAGTAATCTTGCAGAACGTCTGAGACTTCTTTCATTCCAGAGCTTTGTGTTTACACTCCTACCCTTTGCTGTTTCTCTGACAGCTTTCCTCCTGTTAATCTTCTCCCTCTGGAAACATCTGAAGAATGTGCAGCAAAACCTGAAGGGATGCAGAGACAGCCGCACCGCAGCCCACATCAAAGCCTTGCAGGCCGTGGTTGCCTTCCTTCTTCTTTACATCACTTTCGTTTCGTCTCTCGTTATACATGTCTTGGCATACGAAAATGGGGACCGAACGACCATCTTGATTGATAGAGCTACTTTAACAACATTCCCTTCTGTCCACTCATTTGTTCTTATTCTTGGGAACAGTAAGCTAAGACAGACCTTGCTTTCAGTACTGCGGTGGCTGAGGTACAGATCCACAGACCCAGAGCACGCAGGTCTATAA
>zokor33
ATGGGTGCCATTGTACAGATCATATTTATAGTTATTTTCACTGTGGAATTAGTGATGGGAAGTTTTGGAAATGGATTCATTGCATTTATGAACTGCCTGAACTGGATCAAGAGAAGAACTATTTCTTCTGCGGATCAAATCCTCACTGCTTTGGCAGTCTCCAGATTTTCTCTGCTCTGGGTACTCCTTCTAGACTGTTGGCTAACTGTAGTTTGCCCAGCTTTACTGTTGCACAAAAATATAGTAACACTTATTTATGTCTTCTGGACCATAACCAATCATTTCAGCATCTGGCTTGCCACCTGCCTTAGTGTCTTTTATTTCCTCAAGATCGCCAGGTTTTCTAACTCTCTGTTCCTTTACCTCAAGTGCAGACTTAAGAAGGTGATTTCAGGGGCATTGTTGCTGTCCCTGTTGCTCTTGGGGATTAATATCATTGTGGTATTGAAAGAAATGGATGTCTGTATTGTGGGGTTGGAAAGGAGCATGTCCTACAATTCCAGCTCAAGTAATCTTGCAGAACGTCTGAGACTTCTTTCATTCCAGAGCTTTGTGTTTACACTCCTACCCTTTGCTGTTTCTCTGACAGCTTTCCTCCTGTTAATCTTCTCCCTCTGGAAACATCTGAAGAATGTGCAGCAAAACCTGAAGGGATGCAGAGACAGCCGCACCGCAGCCCACATCAAAGCCTTGCAGGCCGTGGTTGCCTTCCTTCTTCTTTACATCACTTTCGTTTCGTCTCTCGTTATACATGTCTTGGCATACGAAAATGGGGACCGAACGACCATCTTGATTGATAGAGCTACTTTAACAACATTCCCTTCTGTCCACTCATTTGTTCTTATTCTTGGGAACAGTAAGCTAAGACAGACCYTGCTTTCAGTACTGCGGTGGCTGAGGTACAGATCCACAGACCCAGAGCACGCAGGTCTATAA
>zokor34
ATGGGTGCCATTGTACAGATCATATTTATAGTTATTTTCACTGTGGAATTAGTGATGGGAAGTTTTGGAAATGGATTCATTGCATTTATGAACTGCCTGAACTGGATCAAGAGAAGAACTATTTCTTCTGCGGATCAAATCCTCACTGCTTTGGCAGTCTCCAGATTTTCTCTGCTCTGGGTACTCCTTCTAGACTGTTGGCTAACTGTAGTTTGCCCAGCTTTACTGTTGCACAAAAATATAGTAACACTTATTTATGTCTTCTGGACCATAACCAATCATTTCAGCATCTGGCTTGCCACCTGCCTTAGTGTCTTTTATTTCCTCAAGATCGCCAGGTTTTCTAACTCTCTGTTCCTTTACCTCAAGTGCAGACTTAAGAAGGTGATTTCAGGGGCATTGTTGCTGTCCCTGTTGCTCTTGGGGATTAATATCATTGTGGTATTGAAAGAAATGGATGTCTGTATTGTGGGGTTGGAAAGGAGCATGTCCTACAATTCCAGCTCAAGTAATCTTGCAGAACGTCTGAGACTTCTTTCATTCCAGAGCTTTGTGTTTACACTCCTACCCTTTGCTGTTTCTCTGACAGCTTTCCTCCTGTTAATCTTCTCCCTCTGGAAACATCTGAAGAATGTGCAGCAAAACCTGAAGGGATGCAGAGACAGCCGCACCGCAGCCCACATCAAAGCCTTGCAGGCCGTGGTTGCCTTCCTTCTTCTTTACATCACTTTCGTTTCGTCTCTCGTTATACATGTCTTGGCATACGAAAATGGGGACCGAACGACCATCTTGATTGATAGAGCTACTTTAACAACATTCCCTTCTGTCCACTCATTTGTTCTTATTCTTGGGAACAGTAAGCTAAGACAGACCTTGCTTTCAGTACTGCGGTGGCTGAGGTACAGATCCACAGACCCAGAGCACGCAGGTCTATAA
>zokor35
ATGGGTGCCATTGTACAGATCATATTTATAGTTATTTTCACTGTGGAATTAGTGATGGGAAGTTTTGGAAATGGATTCATTGCATTTATGAACTGCCTGAACTGGATCAAGAGAAGAACTATTTCTTCTGCGGATCAAATCCTCACTGCTTTGGCAGTCTCCAGATTTTCTCTGCTCTGGGTACTCCTTCTAGACTGTTGGCTAACTGTAGTTTGCCCAGCTTTACTGTTGCACAAAAATATAGTAACACTTATTTATGTCTTCTGGACCATAACCAATCATTTCAGCATCTGGCTTGCCACCTGCCTTAGTGTCTTTTATTTCCTCAAGATCGCCAGGTTTTCTAACTCTCTGTTCCTTTACCTCAAGTGCAGACTTAAGAAGGTGATTTCAGGGGCATTGYTGCTGTCCCTGTTGCTCTTGGGGATTAATATCATTGTGGTATTGAAAGAAATGGATGTCTGTATTGTGGGGTTGGAAAGGAGCATGTCCTACAATTCCAGCTCAAGTAATCTTGCAGAACGTCTGAGACTTCTTTCATTCCAGAGCTTTGTGTTTACACTCCTACCCTTTGCTGTTTCTCTGACAGCTTTCCTCCTGTTAATCTTCTCCCTCTGGAAACATCTGAAGAATGTGCAGCAAAACCTGAAGGGATGCAGAGACAGCCGCACCGCAGCCCACATCAAAGCCTTGCAGGCCGTGGTTGCCTTCCTTCTTCTTTACATCACTTTCGTTTCGTCTCTCGTTATACATGTCTTGGCATACGAAAATGGGGACCGAACGACCATCTTGATTGATAGAGCTACTTTAACAACATTCCCTTCTGTCCACTCATTTGTTCTTATTCTTGGGAACAGTAAGCTAAGACAGACCTTGCTTTCAGTACTGCGGTGGCTGAGGTACAGATCCACAGACCCAGAGCACGCAGGTCTATAA
>zokor36
ATGGGTGCCATTGTACAGATCATATTTATAGTTATTTTCACTGTGGAATTAGTGATGGGAAGTTTTGGAAATGGATTCATTGCATTTATGAACTGCCTGAACTGGATCAAGAGAAGAACTATTTCTTCTGCGGATCAAATCCTCACTGCTTTGGCAGTCTCCAGATTTTCTCTGCTCTGGGTACTCCTTCTAGACTGTTGGCTAACTGTAGTTTGCCCAGCTTTACTGTTGCACAAAAATATAGTAACACTTATTTATGTCTTCTGGACCATAACCAATCATTTCAGCATCTGGCTTGCCACCTGCCTTAGTGTCTTTTATTTCCTCAAGATCGCCAGGTTTTCTAACTCTCTGTTCCTTTACCTCAAGTGCAGACTTAAGAAGGTGATTTCAGGGGCATTGYTGCTGTCCCTGTTGCTCTTGGGGATTAATATCATTGTGGTATTGAAAGAAATGGATGTCTGTATTGTGGGGTTGGAAAGGAGCATGTCCTACAATTCCAGCTCAAGTAATCTTGCAGAACGTCTGAGACTTCTTTCATTCCAGAGCTTTGTGTTTACACTCCTACCCTTTGCTGTTTCTCTGACAGCTTTCCTCCTGTTAATCTTCTCCCTCTGGAAACATCTGAAGAATGTGCAGCAAAACCTGAAGGGATGCAGAGACAGCCGCACCGCAGCCCACATCAAAGCCTTGCAGGCCGTGGTTGCCTTCCTTCTTCTTTACATCACTTTCGTTTCGTCTCTCGTTATACATGTCTTGGCATACGAAAATGGGGACCGAACGACCATCTTGATTGATAGAGCTACTTTAACAACATTCCCTTCTGTCCACTCATTTGTTCTTATTCTTGGGAACAGTAAGCTAAGACAGACCCTGCTTTCAGTACTGCGGTGGCTGAGGTACAGATCCACAGACCCAGAGCACGCAGGTCTATAA
>zokor37
ATGGGTGCCATTGTACAGATCATATTTATAGTTATTTTCACTGTGGAATTAGTGATGGGAAGTTTTGGAAATGGATTCATTGCATTTATGAACTGCCTGAACTGGATCAAGAGAAGAACTATTTCTTCTGCGGATCAAATCCTCACTGCTTTGGCAGTCTCCAGATTTTCTCTGCTCTGGGTACTCCTTCTAGACTGTTGGCTAACTGTAGTTTGCCCAGCTTTACTGTTGCACAAAAATATAGTAACACTTATTTATGTCTTCTGGACCATAACCAATCATTTCAGCATCTGGCTTGCCACCTGCCTTAGTGTCTTTTATTTCCTCAAGATCGCCAGGTTTTCTAACTCTCTGTTCCTTTACCTCAAGTGCAGACTTAAGAAGGTGATTTCAGGGGCATTGTTGCTGTCCCTGTTGCTCTTGGGGATTAATATCATTGTGGTATTGAAAGAAATGGATGTCTGTATTGTGGGGTTGGAAAGGAGCATGTCCTACAATTCCAGCTCAAGTAATCTTGCAGAACGTCTGAGACTTCTTTCATTCCAGAGCTTTGTGTTTACACTCCTACCCTTTGCTGTTTCTCTGACAGCTTTCCTCCTGTTAATCTTCTCCCTCTGGAAACATCTGAAGAATGTGCAGCAAAACCTGAAGGGATGCAGAGACAGCCGCACCGCAGCCCACATCAAAGCCTTGCAGGCCGTGGTTGCCTTCCTTCTTCTTTACATCACTTTCGTTTCGTCTCTCGTTATACATGTCTTGGCATACGAAAATGGGGACCGAACGACCATCTTGATTGATAGAGCTACTTTAACAACATTCCCTTCTGTCCACTCATTTGTTCTTATTCTTGGGAACAGTAAGCTAAGACAGACCTTGCTTTCAGTACTGCGGTGGCTGAGGTACAGATCCACAGACCCAGAGCACGCAGGTCTATAA
>zokor38
ATGGGTGCCATTGTACAGATCATATTTATAGTTATTTTCACTGTGGAATTAGTGATGGGAAGTTTTGGAAATGGATTCATTGCATTTATGAACTGCCTGAACTGGATCAAGAGAAGAACTATTTCTTCTGCGGATCAAATCCTCACTGCTTTGGCAGTCTCCAGATTTTCTCTGCTCTGGGTACTCCTTCTAGACTGTTGGCTAACTGTAGTTTGCCCAGCTTTACTGTTGCACAAAAATATAGTAACACTTATTTATGTCTTCTGGACCATAACCAATCATTTCAGCATCTGGCTTGCCACCTGCCTTAGTGTCTTTTATTTCCTCAAGATCGCCAGGTTTTCTAACTCTCTGTTCCTTTACCTCAAGTGCAGACTTAAGAAGGTGATTTCAGGGGCATTGTTGCTGTCCCTGTTGCTCTTGGGGATTAATATCATTGTGGTATTGAAAGAAATGGATGTCTGTATTGTGGGGTTGGAAAGGAGCATGTCCTACAATTCCAGCTCAAGTAATCTTGCAGAACGTCTGAGACTTCTTTCATTCCAGAGCTTTGTGTTTACACTCCTACCCTTTGCTGTTTCTCTGACAGCTTTCCTCCTGTTAATCTTCTCCCTCTGGAAACATCTGAAGAATGTGCAGCAAAACCTGAAGGGATGCAGAGACAGCCGCACCGCAGCCCACATCAAAGCCTTGCAGGCCGTGGTTGCCTTCCTTCTTCTTTACATCACTTTCGTTTCGTCTCTCGTTATACATGTCTTGGCATACGAAAATGGGGACCGAACGACCATCTTGATTGATAGAGCTACTTTAACAACATTCCCTTCTGTCCACTCATTTGTTCTTATTCTTGGGAACAGTAAGCTAAGACAGACCTTGCTTTCAGTACTGCGGTGGCTGAGGTACAGATCCACAGACCCAGAGCACGCAGGTCTATAA
>zokor39
ATGGGTGCCATTGTACAGATCATATTTATAGTTATTTTCACTGTGGAATTAGTGATGGGAAGTTTTGGAAATGGATTCATTGCATTTATGAACTGCCTGAACTGGATCAAGAGAAGAACTATTTCTTCTGCGGATCAAATCCTCACTGCTTTGGCAGTCTCCAGATTTTCTCTGCTCTGGGTACTCCTTCTAGACTGTTGGCTAACTGTAGTTTGCCCAGCTTTACTGTTGCACAAAAATATAGTAACACTTATTTATGTCTTCTGGACCATAACCAATCATTTCAGCATCTGGCTTGCCACCTGCCTTAGTGTCTTTTATTTCCTCAAGATCGCCAGGTTTTCTAACTCTCTGTTCCTTTACCTCAAGTGCAGACTTAAGAAGGTGATTTCAGGGGCATTGTTGCTGTCCCTGTTGCTCTTGGGGATTAATATCATTGTGGTATTGAAAGAAATGGATGTCTGTATTGTGGGGTTGGAAAGGAGCATGTCCTACAATTCCAGCTCAAGTAATCTTGCAGAACGTCTGAGACTTCTTTCATTCCAGAGCTTTGTGTTTACACTCCTACCCTTTGCTGTTTCTCTGACAGCTTTCCTCCTGTTAATCTTCTCCCTCTGGAAACATCTGAAGAATGTGCAGCAAAACCTGAAGGGATGCAGAGACAGCCGCACCGCAGCCCACATCAAAGCCTTGCAGGCCGTGGTTGCCTTCCTTCTTCTTTACATCACTTTCGTTTCGTCTCTCGTTATACATGTCTTGGCATACGAAAATGGGGACCGAACGACCATCTTGATTGATAGAGCTACTTTAACAACATTCCCTTCTGTCCACTCATTTGTTCTTATTCTTGGGAACAGTAAGCTAAGACAGACCTTGCTTTCAGTACTGCGGTGGCTGAGGTACAGATCCACAGACCCAGAGCACGCAGGTCTATAA
>zokor40
ATGGGTGCCATTGTACAGATCATATTTATAGTTATTTTCACTGTGGAATTAGTGATGGGAAGTTTTGGAAATGGATTCATTGCATTTATGAACTGCCTGAACTGGATCAAGAGAAGAACTATTTCTTCTGCGGATCAAATCCTCACTGCTTTGGCAGTCTCCAGATTTTCTCTGCTCTGGGTACTCCTTCTAGACTGTTGGCTAACTGTAGTTTGCCCAGCTTTACTGTTGCACAAAAATATAGTAACACTTATTTATGTCTTCTGGACCATAACCAATCATTTCAGCATCTGGCTTGCCACCTGCCTTAGTGTCTTTTATTTCCTCAAGATCGCCAGGTTTTCTAACTCTCTGTTCCTTTACCTCAAGTGCAGACTTAAGAAGGTGATTTCAGGGGCATTGYTGCTGTCCCTGTTGCTCTTGGGGATTAATATCATTGTGGTATTGAAAGAAATGGATGTCTGTATTGTGGGGTTGGAAAGGAGCATGTCCTACAATTCCAGCTCAAGTAATCTTGCAGAACGTCTGAGACTTCTTTCATTCCAGAGCTTTGTGTTTACACTCCTACCCTTTGCTGTTTCTCTGACAGCTTTCCTCCTGTTAATCTTCTCCCTCTGGAAACATCTGAAGAATGTGCAGCAAAACCTGAAGGGATGCAGAGACAGCCGCACCGCAGCCCACATCAAAGCCTTGCAGGCCGTGGTTGCCTTCCTTCTTCTTTACATCACTTTCGTTTCGTCTCTCGTTATACATGTCTTGGCATACGAAAATGGGGACCGAACGACCATCTTGATTGATAGAGCTACTTTAACAACATTCCCTTCTGTCCACTCATTTGTTCTTATTCTTGGGAACAGTAAGCTAAGACAGACCTTGCTTTCAGTACTGCGGTGGCTGAGGTACAGATCCACAGACCCAGAGCACGCAGGTCTATAA
>zokor41
ATGGGTGCCATTGTACAGATCATATTTATAGTTATTTTCACTGTGGAATTAGTGATGGGAAGTTTTGGAAATGGATTCATTGCATTTATGAACTGCCTGAACTGGATCAAGAGAAGAACTATTTCTTCTGCGGATCAAATCCTCACTGCTTTGGCAGTCTCCAGATTTTCTCTGCTCTGGGTACTCCTTCTAGACTGTTGGCTAACTGTAGTTTGCCCAGCTTTACTGTTGCACAAAAATATAGTAACACTTATTTATGTCTTCTGGACCATAACCAATCATTTCAGCATCTGGCTTGCCACCTGCCTTAGTGTCTTTTATTTCCTCAAGATCGCCAGGTTTTCTAACTCTCTGTTCCTTTACCTCAAGTGCAGACTTAAGAAGGTGATTTCAGGGGCATTGTTGCTGTCCCTGTTGCTCTTGGGGATTAATATCATTGTGGTATTGAAAGAAATGGATGTCTGTATTGTGGGGTTGGAAAGGAGCATGTCCTACAATTCCAGCTCAAGTAATCTTGCAGAACGTCTGAGACTTCTTTCATTCCAGAGCTTTGTGTTTACACTCCTACCCTTTGCTGTTTCTCTGACAGCTTTCCTCCTGTTAATCTTCTCCCTCTGGAAACATCTGAAGAATGTGCAGCAAAACCTGAAGGGATGCAGAGACAGCCGCACCGCAGCCCACATCAAAGCCTTGCAGGCCGTGGTTGCCTTCCTTCTTCTTTACATCACTTTCGTTTCGTCTCTCGTTATACATGTCTTGGCATACGAAAATGGGGACCGAACGACCATCTTGATTGATAGAGCTACTTTAACAACATTCCCTTCTGTCCACTCATTTGTTCTTATTCTTGGGAACAGTAAGCTAAGACAGACCTTGCTTTCAGTACTGCGGTGGCTGAGGTACAGATCCACAGACCCAGAGCACGCAGGTCTATAA
>zokor42
ATGGGTGCCATTGTACAGATCATATTTATAGTTATTTTCACTGTGGAATTAGTGATGGGAAGTTTTGGAAATGGATTCATTGCATTTATGAACTGCCTGAACTGGATCAAGAGAAGAACTATTTCTTCTGCGGATCAAATCCTCACTGCTTTGGCAGTCTCCAGATTTTCTCTGCTCTGGGTACTCCTTCTAGACTGTTGGCTAACTGTAGTTTGCCCAGCTTTACTGTTGCACAAAAATATAGTAACACTTATTTATGTCTTCTGGACCATAACCAATCATTTCAGCATCTGGCTTGCCACCTGCCTTAGTGTCTTTTATTTCCTCAAGATCGCCAGGTTTTCTAACTCTCTGTTCCTTTACCTCAAGTGCAGACTTAAGAAGGTGATTTCAGGGGCATTGYTGCTGTCCCTGTTGCTCTTGGGGATTAATATCATTGTGGTATTGAAAGAAATGGATGTCTGTATTGTGGGGTTGGAAAGGAGCATGTCCTACAATTCCAGCTCAAGTAATCTTGCAGAACGTCTGAGACTTCTTTCATTCCAGAGCTTTGTGTTTACACTCCTACCCTTTGCTGTTTCTCTGACAGCTTTCCTCCTGTTAATCTTCTCCCTCTGGAAACATCTGAAGAATGTGCAGCAAAACCTGAAGGGATGCAGAGACAGCCGCACCGCAGCCCACATCAAAGCCTTGCAGGCCGTGGTTGCCTTCCTTCTTCTTTACATCACTTTCGTTTCGTCTCTCGTTATACATGTCTTGGCATACGAAAATGGGGACCGAACGACCATCTTGATTGATAGAGCTACTTTAACAACATTCCCTTCTGTCCACTCATTTGTTCTTATTCTTGGGAACAGTAAGCTAAGACAGACCTTGCTTTCAGTACTGCGGTGGCTGAGGTACAGATCCACAGACCCAGAGCACGCAGGTCTATAA
>zokor43
ATGGGTGCCATTGTACAGATCATATTTATAGTTATTTTCACTGTGGAATTAGTGATGGGAAGTTTTGGAAATGGATTCATTGCATTTATGAACTGCCTGAACTGGATCAAGAGAAGAACTATTTCTTCTGCGGATCAAATCCTCACTGCTTTGGCAGTCTCCAGATTTTCTCTGCTCTGGGTACTCCTTCTAGACTGTTGGCTAACTGTAGTTTGCCCAGCTTTACTGTTGCACAAAAATATAGTAACACTTATTTATGTCTTCTGGACCATAACCAATCATTTCAGCATCTGGCTTGCCACCTGCCTTAGTGTCTTTTATTTCCTCAAGATCGCCAGGTTTTCTAACTCTCTGTTCCTTTACCTCAAGTGCAGACTTAAGAAGGTGATTTCAGGGGCATTGTTGCTGTCCCTGTTGCTCTTGGGGATTAATATCATTGTGGTATTGAAAGAAATGGATGTCTGTATTGTGGGGTTGGAAAGGAGCATGTCCTACAATTCCAGCTCAAGTAATCTTGCAGAACGTCTGAGACTTCTTTCATTCCAGAGCTTTGTGTTTACACTCCTACCCTTTGCTGTTTCTCTGACAGCTTTCCTCCTGTTAATCTTCTCCCTCTGGAAACATCTGAAGAATGTGCAGCAAAACCTGAAGGGATGCAGAGACAGCCGCACCGCAGCCCACATCAAAGCCTTGCAGGCCGTGGTTGCCTTCCTTCTTCTTTACATCACTTTCGTTTCGTCTCTCGTTATACATGTCTTGGCATACGAAAATGGGGACCGAACGACCATCTTGATTGATAGAGCTACTTTAACAACATTCCCTTCTGTCCACTCATTTGTTCTTATTCTTGGGAACAGTAAGCTAAGACAGACCTTGCTTTCAGTACTGCGGTGGCTGAGGTACAGATCCACAGACCCAGAGCACGCAGGTCTATAA
>zokor44
ATGGGTGCCATTGTACAGATCATATTTATAGTTATTTTCACTGTGGAATTAGTGATGGGAAGTTTTGGAAATGGATTCATTGCATTTATGAACTGCCTGAACTGGATCAAGAGAAGAACTATTTCTTCTGCGGATCAAATCCTCACTGCTTTGGCAGTCTCCAGATTTTCTCTGCTCTGGGTACTCCTTCTAGACTGTTGGCTAACTGTAGTTTGCCCAGCTTTACTGTTGCACAAAAATATAGTAACACTTATTTATGTCTTCTGGACCATAACCAATCATTTCAGCATCTGGCTTGCCACCTGCCTTAGTGTCTTTTATTTCCTCAAGATCGCCAGGTTTTCTAACTCTCTGTTCCTTTACCTCAAGTGCAGACTTAAGAAGGTGATTTCAGGGGCATTGTTGCTGTCCCTGTTGCTCTTGGGGATTAATATCATTGTGGTATTGAAAGAAATGGATGTCTGTATTGTGGGGTTGGAAAGGAGCATGTCCTACAATTCCAGCTCAAGTAATCTTGCAGAACGTCTGAGACTTCTTTCATTCCAGAGCTTTGTGTTTACACTCCTACCCTTTGCTGTTTCTCTGACAGCTTTCCTCCTGTTAATCTTCTCCCTCTGGAAACATCTGAAGAATGTGCAGCAAAACCTGAAGGGATGCAGAGACAGCCGCACCGCAGCCCACATCAAAGCCTTGCAGGCCGTGGTTGCCTTCCTTCTTCTTTACATCACTTTCGTTTCGTCTCTCGTTATACATGTCTTGGCATACGAAAATGGGGACCGAACGACCATCTTGATTGATAGAGCTACTTTAACAACATTCCCTTCTGTCCACTCATTTGTTCTTATTCTTGGGAACAGTAAGCTAAGACAGACCYTGCTTTCAGTACTGCGGTGGCTGAGGTACAGATCCACAGACCCAGAGCACGCAGGTCTATAA
>zokor45
ATGGGTGCCATTGTACAGATCATATTTATAGTTATTTTCACTGTGGAATTAGTGATGGGAAGTTTTGGAAATGGATTCATTGCATTTATGAACTGCCTGAACTGGATCAAGAGAAGAACTATTTCTTCTGCGGATCAAATCCTCACTGCTTTGGCAGTCTCCAGATTTTCTCTGCTCTGGGTACTCCTTCTAGACTGTTGGCTAACTGTAGTTTGCCCAGCTTTACTGTTGCACAAAAATATAGTAACACTTATTTATGTCTTCTGGACCATAACCAATCATTTCAGCATCTGGCTTGCCACCTGCCTTAGTGTCTTTTATTTCCTCAAGATCGCCAGGTTTTCTAACTCTCTGTTCCTTTACCTCAAGTGCAGACTTAAGAAGGTGATTTCAGGGGCATTGTTGCTGTCCCTGTTGCTCTTGGGGATTAATATCATTGTGGTATTGAAAGAAATGGATGTCTGTATTGTGGGGTTGGAAAGGAGCATGTCCTACAATTCCAGCTCAAGTAATCTTGCAGAACGTCTGAGACTTCTTTCATTCCAGAGCTTTGTGTTTACACTCCTACCCTTTGCTGTTTCTCTGACAGCTTTCCTCCTGTTAATCTTCTCCCTCTGGAAACATCTGAAGAATGTGCAGCAAAACCTGAAGGGATGCAGAGACAGCCGCACCGCAGCCCACATCAAAGCCTTGCAGGCCGTGGTTGCCTTCCTTCTTCTTTACATCACTTTCGTTTCGTCTCTCGTTATACATGTCTTGGCATACGAAAATGGGGACCGAACGACCATCTTGATTGATAGAGCTACTTTAACAACATTCCCTTCTGTCCACTCATTTGTTCTTATTCTTGGGAACAGTAAGCTAAGACAGACCTTGCTTTCAGTACTGCGGTGGCTGAGGTACAGATCCACAGACCCAGAGCACGCAGGTCTATAA
>zokor46
ATGGGTGCCATTGTACAGATCATATTTATAGTTATTTTCACTGTGGAATTAGTGATGGGAAGTTTTGGAAATGGATTCATTGCATTTATGAACTGCCTGAACTGGATCAAGAGAAGAACTATTTCTTCTGCGGATCAAATCCTCACTGCTTTGGCAGTCTCCAGATTTTCTCTGCTCTGGGTACTCCTTCTAGACTGTTGGCTAACTGTAGTTTGCCCAGCTTTACTGTTGCACAAAAATATAGTAACACTTATTTATGTCTTCTGGACCATAACCAATCATTTCAGCATCTGGCTTGCCACCTGCCTTAGTGTCTTTTATTTCCTCAAGATCGCCAGGTTTTCTAACTCTCTGTTCCTTTACCTCAAGTGCAGACTTAAGAAGGTGATTTCAGGGGCATTGTTGCTGTCCCTGTTGCTCTTGGGGATTAATATCATTGTGGTATTGAAAGAAATGGATGTCTGTATTGTGGGGTTGGAAAGGAGCATGTCCTACAATTCCAGCTCAAGTAATCTTGCAGAACGTCTGAGACTTCTTTCATTCCAGAGCTTTGTGTTTACACTCCTACCCTTTGCTGTTTCTCTGACAGCTTTCCTCCTGTTAATCTTCTCCCTCTGGAAACATCTGAAGAATGTGCAGCAAAACCTGAAGGGATGCAGAGACAGCCGCACCGCAGCCCACATCAAAGCCTTGCAGGCCGTGGTTGCCTTCCTTCTTCTTTACATCACTTTCGTTTCGTCTCTCGTTATACATGTCTTGGCATACGAAAATGGGGACCGAACGACCATCTTGATTGATAGAGCTACTTTAACAACATTCCCTTCTGTCCACTCATTTGTTCTTATTCTTGGGAACAGTAAGCTAAGACAGACCTTGCTTTCAGTACTGCGGTGGCTGAGGTACAGATCCACAGACCCAGAGCACGCAGGTCTATAA
>zokor47
ATGGGTGCCATTGTACAGATCATATTTATAGTTATTTTCACTGTGGAATTAGTGATGGGAAGTTTTGGAAATGGATTCATTGCATTTATGAACTGCCTGAACTGGATCAAGAGAAGAACTATTTCTTCTGCGGATCAAATCCTCACTGCTTTGGCAGTCTCCAGATTTTCTCTGCTCTGGGTACTCCTTCTAGACTGTTGGCTAACTGTAGTTTGCCCAGCTTTACTGTTGCACAAAAATATAGTAACACTTATTTATGTCTTCTGGACCATAACCAATCATTTCAGCATCTGGCTTGCCACCTGCCTTAGTGTCTTTTATTTCCTCAAGATCGCCAGGTTTTCTAACTCTCTGTTCCTTTACCTCAAGTGCAGACTTAAGAAGGTGATTTCAGGGGCATTGTTGCTGTCCCTGTTGCTCTTGGGGATTAATATCATTGTGGTATTGAAAGAAATGGATGTCTGTATTGTGGGGTTGGAAAGGAGCATGTCCTACAATTCCAGCTCAAGTAATCTTGCAGAACGTCTGAGACTTCTTTCATTCCAGAGCTTTGTGTTTACACTCCTACCCTTTGCTGTTTCTCTGACAGCTTTCCTCCTGTTAATCTTCTCCCTCTGGAAACATCTGAAGAATGTGCAGCAAAACCTGAAGGGATGCAGAGACAGCCGCACCGCAGCCCACATCAAAGCCTTGCAGGCCGTGGTTGCCTTCCTTCTTCTTTACATCACTTTCGTTTCGTCTCTCGTTATACATGTCTTGGCATACGAAAATGGGGACCGAACGACCATCTTGATTGATAGAGCTACTTTAACAACATTCCCTTCTGTCCACTCATTTGTTCTTATTCTTGGGAACAGTAAGCTAAGACAGACCTTGCTTTCAGTACTGCGGTGGCTGAGGTACAGATCCACAGACCCAGAGCACGCAGGTCTATAA
>zokor48
ATGGGTGCCATTGTACAGATCATATTTATAGTTATTTTCACTGTGGAATTAGTGATGGGAAGTTTTGGAAATGGATTCATTGCATTTATGAACTGCCTGAACTGGATCAAGAGAAGAACTATTTCTTCTGCGGATCAAATCCTCACTGCTTTGGCAGTCTCCAGATTTTCTCTGCTCTGGGTACTCCTTCTAGACTGTTGGCTAACTGTAGTTTGCCCAGCTTTACTGTTGCACAAAAATATAGTAACACTTATTTATGTCTTCTGGACCATAACCAATCATTTCAGCATCTGGCTTGCCACCTGCCTTAGTGTCTTTTATTTCCTCAAGATCGCCAGGTTTTCTAACTCTCTGTTCCTTTACCTCAAGTGCAGACTTAAGAAGGTGATTTCAGGGGCATTGTTGCTGTCCCTGTTGCTCTTGGGGATTAATATCATTGTGGTATTGAAAGAAATGGATGTCTGTATTGTGGGGTTGGAAAGGAGCATGTCCTACAATTCCAGCTCAAGTAATCTTGCAGAACGTCTGAGACTTCTTTCATTCCAGAGCTTTGTGTTTACACTCCTACCCTTTGCTGTTTCTCTGACAGCTTTCCTCCTGTTAATCTTCTCCCTCTGGAAACATCTGAAGAATGTGCAGCAAAACCTGAAGGGATGCAGAGACAGCCGCACCGCAGCCCACATCAAAGCCTTGCAGGCCGTGGTTGCCTTCCTTCTTCTTTACATCACTTTCGTTTCGTCTCTCGTTATACATGTCTTGGCATACGAAAATGGGGACCGAACGACCATCTTGATTGATAGAGCTACTTTAACAACATTCCCTTCTGTCCACTCATTTGTTCTTATTCTTGGGAACAGTAAGCTAAGACAGACCTTGCTTTCAGTACTGCGGTGGCTGAGGTACAGATCCACAGACCCAGAGCACGCAGGTCTATAA
>zokor49
ATGGGTGCCATTGTACAGATCATATTTATAGTTATTTTCACTGTGGAATTAGTGATGGGAAGTTTTGGAAATGGATTCATTGCATTTATGAACTGCCTGAACTGGATCAAGAGAAGAACTATTTCTTCTGCGGATCAAATCCTCACTGCTTTGGCAGTCTCCAGATTTTCTCTGCTCTGGGTACTCCTTCTAGACTGTTGGCTAACTGTAGTTTGCCCAGCTTTACTGTTGCACAAAAATATAGTAACACTTATTTATGTCTTCTGGACCATAACCAATCATTTCAGCATCTGGCTTGCCACCTGCCTTAGTGTCTTTTATTTCCTCAAGATCGCCAGGTTTTCTAACTCTCTGTTCCTTTACCTCAAGTGCAGACTTAAGAAGGTGATTTCAGGGGCATTGTTGCTGTCCCTGTTGCTCTTGGGGATTAATATCATTGTGGTATTGAAAGAAATGGATGTCTGTATTGTGGGGTTGGAAAGGAGCATGTCCTACAATTCCAGCTCAAGTAATCTTGCAGAACGTCTGAGACTTCTTTCATTCCAGAGCTTTGTGTTTACACTCCTACCCTTTGCTGTTTCTCTGACAGCTTTCCTCCTGTTAATCTTCTCCCTCTGGAAACATCTGAAGAATGTGCAGCAAAACCTGAAGGGATGCAGAGACAGCCGCACCGCAGCCCACATCAAAGCCTTGCAGGCCGTGGTTGCCTTCCTTCTTCTTTACATCACTTTCGTTTCGTCTCTCGTTATACATGTCTTGGCATACGAAAATGGGGACCGAACGACCATCTTGATTGATAGAGCTACTTTAACAACATTCCCTTCTGTCCACTCATTTGTTCTTATTCTTGGGAACAGTAAGCTAAGACAGACCYTGCTTTCAGTACTGCGGTGGCTGAGGTACAGATCCACAGACCCAGAGCACGCAGGTCTATAA
>zokor50
ATGGGTGCCATTGTACAGATCATATTTATAGTTATTTTCACTGTGGAATTAGTGATGGGAAGTTTTGGAAATGGATTCATTGCATTTATGAACTGCCTGAACTGGATCAAGAGAAGAACTATTTCTTCTGCGGATCAAATCCTCACTGCTTTGGCAGTCTCCAGATTTTCTCTGCTCTGGGTACTCCTTCTAGACTGTTGGCTAACTGTAGTTTGCCCAGCTTTACTGTTGCACAAAAATATAGTAACACTTATTTATGTCTTCTGGACCATAACCAATCATTTCAGCATCTGGCTTGCCACCTGCCTTAGTGTCTTTTATTTCCTCAAGATCGCCAGGTTTTCTAACTCTCTGTTCCTTTACCTCAAGTGCAGACTTAAGAAGGTGATTTCAGGGGCATTGTTGCTGTCCCTGTTGCTCTTGGGGATTAATATCATTGTGGTATTGAAAGAAATGGATGTCTGTATTGTGGGGTTGGAAAGGAGCATGTCCTACAATTCCAGCTCAAGTAATCTTGCAGAACGTCTGAGACTTCTTTCATTCCAGAGCTTTGTGTTTACACTCCTACCCTTTGCTGTTTCTCTGACAGCTTTCCTCCTGTTAATCTTCTCCCTCTGGAAACATCTGAAGAATGTGCAGCAAAACCTGAAGGGATGCAGAGACAGCCGCACCGCAGCCCACATCAAAGCCTTGCAGGCCGTGGTTGCCTTCCTTCTTCTTTACATCACTTTCGTTTCGTCTCTCGTTATACATGTCTTGGCATACGAAAATGGGGACCGAACGACCATCTTGATTGATAGAGCTACTTTAACAACATTCCCTTCTGTCCACTCATTTGTTCTTATTCTTGGGAACAGTAAGCTAAGACAGACCYTGCTTTCAGTACTGCGGTGGCTGAGGTACAGATCCACAGACCCAGAGCACGCAGGTCTATAA
>zokor51
ATGGGTGCCATTGTACAGATCATATTTATAGTTATTTTCACTGTGGAATTAGTGATGGGAAGTTTTGGAAATGGATTCATTGCATTTATGAACTGCCTGAACTGGATCAAGAGAAGAACTATTTCTTCTGCGGATCAAATCCTCACTGCTTTGGCAGTCTCCAGATTTTCTCTGCTCTGGGTACTCCTTCTAGACTGTTGGCTAACTGTAGTTTGCCCAGCTTTACTGTTGCACAAAAATATAGTAACACTTATTTATGTCTTCTGGACCATAACCAATCATTTCAGCATCTGGCTTGCCACCTGCCTTAGTGTCTTTTATTTCCTCAAGATCGCCAGGTTTTCTAACTCTCTGTTCCTTTACCTCAAGTGCAGACTTAAGAAGGTGATTTCAGGGGCATTGTTGCTGTCCCTGTTGCTCTTGGGGATTAATATCATTGTGGTATTGAAAGAAATGGATGTCTGTATTGTGGGGTTGGAAAGGAGCATGTCCTACAATTCCAGCTCAAGTAATCTTGCAGAACGTCTGAGACTTCTTTCATTCCAGAGCTTTGTGTTTACACTCCTACCCTTTGCTGTTTCTCTGACAGCTTTCCTCCTGTTAATCTTCTCCCTCTGGAAACATCTGAAGAATGTGCAGCAAAACCTGAAGGGATGCAGAGACAGCCGCACCGCAGCCCACATCAAAGCCTTGCAGGCCGTGGTTGCCTTCCTTCTTCTTTACATCACTTTCGTTTCGTCTCTCGTTATACATGTCTTGGCATACGAAAATGGGGACCGAACGACCATCTTGATTGATAGAGCTACTTTAACAACATTCCCTTCTGTCCACTCATTTGTTCTTATTCTTGGGAACAGTAAGCTAAGACAGACCTTGCTTTCAGTACTGCGGTGGCTGAGGTACAGATCCACAGACCCAGAGCACGCAGGTCTATAA
>zokor52
ATGGGTGCCATTGTACAGATCATATTTATAGTTATTTTCACTGTGGAATTAGTGATGGGAAGTTTTGGAAATGGATTCATTGCATTTATGAACTGCCTGAACTGGATCAAGAGAAGAACTATTTCTTCTGCGGATCAAATCCTCACTGCTTTGGCAGTCTCCAGATTTTCTCTGCTCTGGGTACTCCTTCTAGACTGTTGGCTAACTGTAGTTTGCCCAGCTTTACTGTTGCACAAAAATATAGTAACACTTATTTATGTCTTCTGGACCATAACCAATCATTTCAGCATCTGGCTTGCCACCTGCCTTAGTGTCTTTTATTTCCTCAAGATCGCCAGGTTTTCTAACTCTCTGTTCCTTTACCTCAAGTGCAGACTTAAGAAGGTGATTTCAGGGGCATTGTTGCTGTCCCTGTTGCTCTTGGGGATTAATATCATTGTGGTATTGAAAGAAATGGATGTCTGTATTGTGGGGTTGGAAAGGAGCATGTCCTACAATTCCAGCTCAAGTAATCTTGCAGAACGTCTGAGACTTCTTTCATTCCAGAGCTTTGTGTTTACACTCCTACCCTTTGCTGTTTCTCTGACAGCTTTCCTCCTGTTAATCTTCTCCCTCTGGAAACATCTGAAGAATGTGCAGCAAAACCTGAAGGGATGCAGAGACAGCCGCACCGCAGCCCACATCAAAGCCTTGCAGGCCGTGGTTGCCTTCCTTCTTCTTTACATCACTTTCGTTTCGTCTCTCGTTATACATGTCTTGGCATACGAAAATGGGGACCGAACGACCATCTTGATTGATAGAGCTACTTTAACAACATTCCCTTCTGTCCACTCATTTGTTCTTATTCTTGGGAACAGTAAGCTAAGACAGACCTTGCTTTCAGTACTGCGGTGGCTGAGGTACAGATCCACAGACCCAGAGCACGCAGGTCTATAA
>zokor53
ATGGGTGCCATTGTACAGATCATATTTATAGTTATTTTCACTGTGGAATTAGTGATGGGAAGTTTTGGAAATGGATTCATTGCATTTATGAACTGCCTGAACTGGATCAAGAGAAGAACTATTTCTTCTGCGGATCAAATCCTCACTGCTTTGGCAGTCTCCAGATTTTCTCTGCTCTGGGTACTCCTTCTAGACTGTTGGCTAACTGTAGTTTGCCCAGCTTTACTGTTGCACAAAAATATAGTAACACTTATTTATGTCTTCTGGACCATAACCAATCATTTCAGCATCTGGCTTGCCACCTGCCTTAGTGTCTTTTATTTCCTCAAGATCGCCAGGTTTTCTAACTCTCTGTTCCTTTACCTCAAGTGCAGACTTAAGAAGGTGATTTCAGGGGCATTGTTGCTGTCCCTGTTGCTCTTGGGGATTAATATCATTGTGGTATTGAAAGAAATGGATGTCTGTATTGTGGGGTTGGAAAGGAGCATGTCCTACAATTCCAGCTCAAGTAATCTTGCAGAACGTCTGAGACTTCTTTCATTCCAGAGCTTTGTGTTTACACTCCTACCCTTTGCTGTTTCTCTGACAGCTTTCCTCCTGTTAATCTTCTCCCTCTGGAAACATCTGAAGAATGTGCAGCAAAACCTGAAGGGATGCAGAGACAGCCGCACCGCAGCCCACATCAAAGCCTTGCAGGCCGTGGTTGCCTTCCTTCTTCTTTACATCACTTTCGTTTCGTCTCTCGTTATACATGTCTTGGCATACGAAAATGGGGACCGAACGACCATCTTGATTGATAGAGCTACTTTAACAACATTCCCTTCTGTCCACTCATTTGTTCTTATTCTTGGGAACAGTAAGCTAAGACAGACCTTGCTTTCAGTACTGCGGTGGCTGAGGTACAGATCCACAGACCCAGAGCACGCAGGTCTATAA
>zokor54
ATGGGTGCCATTGTACAGATCATATTTATAGTTATTTTCACTGTGGAATTAGTGATGGGAAGTTTTGGAAATGGATTCATTGCATTTATGAACTGCCTGAACTGGATCAAGAGAAGAACTATTTCTTCTGCGGATCAAATCCTCACTGCTTTGGCAGTCTCCAGATTTTCTCTGCTCTGGGTACTCCTTCTAGACTGTTGGCTAACTGTAGTTTGCCCAGCTTTACTGTTGCACAAAAATATAGTAACACTTATTTATGTCTTCTGGACCATAACCAATCATTTCAGCATCTGGCTTGCCACCTGCCTTAGTGTCTTTTATTTCCTCAAGATCGCCAGGTTTTCTAACTCTCTGTTCCTTTACCTCAAGTGCAGACTTAAGAAGGTGATTTCAGGGGCATTGTTGCTGTCCCTGTTGCTCTTGGGGATTAATATCATTGTGGTATTGAAAGAAATGGATGTCTGTATTGTGGGGTTGGAAAGGAGCATGTCCTACAATTCCAGCTCAAGTAATCTTGCAGAACGTCTGAGACTTCTTTCATTCCAGAGCTTTGTGTTTACACTCCTACCCTTTGCTGTTTCTCTGACAGCTTTCCTCCTGTTAATCTTCTCCCTCTGGAAACATCTGAAGAATGTGCAGCAAAACCTGAAGGGATGCAGAGACAGCCGCACCGCAGCCCACATCAAAGCCTTGCAGGCCGTGGTTGCCTTCCTTCTTCTTTACATCACTTTCGTTTCGTCTCTCGTTATACATGTCTTGGCATACGAAAATGGGGACCGAACGACCATCTTGATTGATAGAGCTACTTTAACAACATTCCCTTCTGTCCACTCATTTGTTCTTATTCTTGGGAACAGTAAGCTAAGACAGACCTTGCTTTCAGTACTGCGGTGGCTGAGGTACAGATCCACAGACCCAGAGCACGCAGGTCTATAA
>zokor55
ATGGGTGCCATTGTACAGATCATATTTATAGTTATTTTCACTGTGGAATTAGTGATGGGAAGTTTTGGAAATGGATTCATTGCATTTATGAACTGCCTGAACTGGATCAAGAGAAGAACTATTTCTTCTGCGGATCAAATCCTCACTGCTTTGGCAGTCTCCAGATTTTCTCTGCTCTGGGTACTCCTTCTAGACTGTTGGCTAACTGTAGTTTGCCCAGCTTTACTGTTGCACAAAAATATAGTAACACTTATTTATGTCTTCTGGACCATAACCAATCATTTCAGCATCTGGCTTGCCACCTGCCTTAGTGTCTTTTATTTCCTCAAGATCGCCAGGTTTTCTAACTCTCTGTTCCTTTACCTCAAGTGCAGACTTAAGAAGGTGATTTCAGGGGCATTGCTGCTGTCCCTGTTGCTCTTGGGGATTAATATCATTGTGGTATTGAAAGAAATGGATGTCTGTATTGTGGGGTTGGAAAGGAGCATGTCCTACAATTCCAGCTCAAGTAATCTTGCAGAACGTCTGAGACTTCTTTCATTCCAGAGCTTTGTGTTTACACTCCTACCCTTTGCTGTTTCTCTGACAGCTTTCCTCCTGTTAATCTTCTCCCTCTGGAAACATCTGAAGAATGTGCAGCAAAACCTGAAGGGATGCAGAGACAGCCGCACCGCAGCCCACATCAAAGCCTTGCAGGCCGTGGTTGCCTTCCTTCTTCTTTACATCACTTTCGTTTCGTCTCTCGTTATACATGTCTTGGCATACGAAAATGGGGACCGAACGACCATCTTGATTGATAGAGCTACTTTAACAACATTCCCCTCTGTCCACTCATTTGTTCTTATTCTTGGGAACAGTAAGCTAAGACAGACCTTGCTTTCAGTACTGCGGTGGCTGAGGTACAGATCCACAGACCCAGAGCACGCAGGTCTATAA
>zokor56
ATGGGTGCCATTGTACAGATCATATTTATAGTTATTTTCACTGTGGAATTAGTGATGGGAAGTTTTGGAAATGGATTCATTGCATTTATGAACTGCCTGAACTGGATCAAGAGAAGAACTATTTCTTCTGCGGATCAAATCCTCACTGCTTTGGCAGTCTCCAGATTTTCTCTGCTCTGGGTACTCCTTCTAGACTGTTGGCTAACTGTAGTTTGCCCAGCTTTACTGTTGCACAAAAATATAGTAACACTTATTTATGTCTTCTGGACCATAACCAATCATTTCAGCATCTGGCTTGCCACCTGCCTTAGTGTCTTTTATTTCCTCAAGATCGCCAGGTTTTCTAACTCTCTGTTCCTTTACCTCAAGTGCAGACTTAAGAAGGTGATTTCAGGGGCATTGYTGCTGTCCCTGTTGCTCTTGGGGATTAATATCATTGTGGTATTGAAAGAAATGGATGTCTGTATTGTGGGGTTGGAAAGGAGCATGTCCTACAATTCCAGCTCAAGTAATCTTGCAGAACGTCTGAGACTTCTTTCATTCCAGAGCTTTGTGTTTACACTCCTACCCTTTGCTGTTTCTCTGACAGCTTTCCTCCTGTTAATCTTCTCCCTCTGGAAACATCTGAAGAATGTGCAGCAAAACCTGAAGGGATGCAGAGACAGCCGCACCGCAGCCCACATCAAAGCCTTGCAGGCCGTGGTTGCCTTCCTTCTTCTTTACATCACTTTCGTTTCGTCTCTCGTTATACATGTCTTGGCATACGAAAATGGGGACCGAACGACCATCTTGATTGATAGAGCTACTTTAACAACATTCCCTTCTGTCCACTCATTTGTTCTTATTCTTGGGAACAGTAAGCTAAGACAGACCTTGCTTTCAGTACTGCGGTGGCTGAGGTACAGATCCACAGACCCAGAGCACGCAGGTCTATAA

zTas2r116:
>zokor01
ATGAGTATGGTCCTATATGTTATATTTTCAGTCATTTTCAGTGTGGAGTTTATTATTGGAAGCATAGGAAATGGATTCATAGCAGTGGTGAACATCATGGACTGGGTCAAAAGAAGAAAGATCTCTTTAGTGGATCAAATTCTCACCGCTCTGGCCATCTCCAGAATTGCACTGCTCTGTTTAATATTACTGAATTGGTGGCTACCTGTGATTTATCCAAGCAAATGGAACACTGAAACTATAATGAGAATAATATATAGCATCTGGGCAGGAGCGAGTCACCTTAGCCTCTGGCTTACTACAGTTCTTAGCCTCTTTTATTTTCTCAAGATAGCCAATTTTTCAAATGCTATTTTTCTTTACCTTAAGGTCAGAGTTAAAAAAGTGGTAACAGGGACACTGTTGGCGTCTTTGGTTTTGTTGTATCTGAATATTTTCGTTTTAAATAGATATACTGATATCCTGATYGGTGAATATCAAAAAAACTCATCTTACAATTCCAGTGTGRAGAGCACGCAGTTTTCCATAGCCTTTCTACTTGYCAACAGCRTGTTCACATTCATTCCCTTTGCCTTGGCACTGATCGTGTTTCTCCTGCTCATCTTCTCTCTGTGGAAACATCTGAGGAAGATGCATCACARTGCTCAAGGAAGCAGAGACGCCAGGACCAAGGCCCAAGTAAGAATCCTACAAACAATGATCGCGTCTCTGCTACTTTATGCCGTTTTATTCYTGTCGCTTCTTATTAAAGATTGGAGCTCTCTSCTCTTAGACAGAAAGCTGATTGTTTTGTTTTCTCAGGCTGTGAGAACGGCTTTTCCCTCAGTGCACTCATGTGTCCTGATTCTGGCAAACATCAAGCTGAGAAAAGCCTCTCTTTCTGTGCTGTCGWGGTTGAGGTGCAGGAAGACAGACGCTGCAGAAAGCTAG
>zokor02
ATGAGTATGGTCCTATATGTTATATTTTCAGTCATTTTCAGTGTGGAGTTTATTATTGGAAGCATAGGAAATGGATTCATAGCAGTGGTGAACATCATGGACTGGGTCAAAAGAAGAAAGATCTCTTTAGTGGATCAAATTCTCACCGCTCTGGCCATCTCCAGAATTGCACTGCTCTGTTTAATATTACTGAATTGGTGGCTACCTGTGATTTATCCAAGCAAATGGAACACTGAAACTATAATGAGAATAATATATAGCATCTGGGCAGGAGCGAGTCACCTTAGCCTCTGGCTTACTACAGTTCTTAGCCTCTTTTATTTTCTCAAGATAGCCAATTTTTCAAATGCTATTTTTCTTTACCTTAAGGTCAGAGTTAAAAAAGTGGTAACAGGGACACTGTTGGCGTCTTTGGTTTTGTTGTATCTGAATATTTTCGTTTTAAATAGATATACTGATATCCTGATTGGTGAATATCAAAAAAACTCATCTTACAATTCCAGTGTGGAGAGCACGCAGTTTTCCATAGCCTTTCTACTTGCCAACAGCATGTTCACATTCATTCCCTTTGCCTTGGCACTGATCGTGTTTCTCCTGCTCATCTTCTCTCTGTGGAAACATCTGAGGAAGATGCATCACAGTGCTCAAGGAAGCAGAGACGCCAGGACCAAGGCCCAAGTAAGAATCCTACAAACAATGATCGCGTCTCTGCTACTTTATGCCGTTTTATTCCTGTCGCTTCTTATTAAAGATTGGAGCTCTCTGCTCTTAGACAGAAAGCTGATTGTTTTGTTTTCTCAGGCTGTGAGAACGGCTTTTCCCTCAGTGCACTCATGTGTCCTGATTCTGGCAAACATCAAGCTGAGAAAAGCCTCTCTTTCTGTGCTGTCGTGGTTGAGGTGCAGGAAGACAGACGCTGCAGAAAGCTAG
>zokor03
ATGAGTATGGTCCTATATGTTATATTTTCAGTCATTTTCAGTGTGGAGTTTATTATTGGAAGCATAGGAAATGGATTCATAGCAGTGGTGAACATCATGGACTGGGTCAAAAGAAGAAAGATCTCTTTAGTGGATCAAATTCTCACCGCTCTGGCCATCTCCAGAATTGCACTGCTCTGTTTAATATTACTGAATTGGTGGCTACCTGTGATTTATCCAAGCAAATGGAACACTGAAACTATAATGAGAATAATATATAGCATCTGGGCAGGAGCGAGTCACCTTAGCCTCTGGCTTACTACAGTTCTTAGCCTCTTTTATTTTCTCAAGATAGCCAATTTTTCAAATGCTATTTTTCTTTACCTTAAGGTCAGAGTTAAAAAAGTGGTAACAGGGACACTGTTGGCGTCTTTGGTTTTGTTGTATCTGAATATTTTCGTTTTAAATAGATATACTGATATCCTGATTGGTGAATATCAAAAAAACTCATCTTACAATTCCAGTGTGGAGAGCACGCAGTTTTCCATAGCCTTTCTACTTGCCAACAGCATGTTCACATTCATTCCCTTTGCCTTGGCACTGATCGTGTTTCTCCTGCTCATCTTCTCTCTGTGGAAACATCTGAGGAAGATGCATCACAGTGCTCAAGGAAGCAGAGACGCCAGGACCAAGGCCCAAGTAAGAATCCTACAAACAATGATCGCGTCTCTGCTACTTTATGCCGTTTTATTCCTGTCGCTTCTTATTAAAGATTGGAGCTCTCTGCTCTTAGACAGAAAGCTGATTGTTTTGTTTTCTCAGGCTGTGAGAACGGCTTTTCCCTCAGTGCACTCATGTGTCCTGATTCTGGCAAACATCAAGCTGAGAAAAGCCTCTCTTTCTGTGCTGTCGTGGTTGAGGTGCAGGAAGACAGACGCTGCAGAAAGCTAG
>zokor04
ATGAGTATGGTCCTATATGTTATATTTTCAGTCATTTTCAGTGTGGAGTTTATTATTGGAAGCATAGGAAATGGATTCATAGCAGTGGTGAACATCATGGACTGGGTCAAAAGAAGAAAGATCTCTTTAGTGGATCAAATTCTCACCGCTCTGGCCATCTCCAGAATTGCACTGCTCTGTTTAATATTACTGAATTGGTGGCTACCTGTGATTTATCCAAGCAAATGGAACACTGAAACTATAATGAGAATAATATATAGCATCTGGGCAGGAGCGAGTCACCTTAGCCTCTGGCTTACTACAGTTCTTAGCCTCTTTTATTTTCTCAAGATAGCCAATTTTTCAAATGCTATTTTTCTTTACCTTAAGGTCAGAGTTAAAAAAGTGGTAACAGGGACACTGTTGGCGTCTTTGGTTTTGTTGTATCTGAATATTTTCGTTTTAAATAGATATACTGATATCCTGATTGGTGAATATCAAAAAAACTCATCTTACAATTCCAGTGTGGAGAGCACGCAGTTTTCCATAGCCTTTCTACTTGCCAACAGCATGTTCACATTCATTCCCTTTGCCTTGGCACTGATCGTGTTTCTCCTGCTCATCTTCTCTCTGTGGAAACATCTGAGGAAGATGCATCACRGTGCTCAAGGAAGCAGAGACGCCAGGACCAAGGCCCAAGTAAGAATCCTACAAACAATGATCGCGTCTCTGCTACTTTATGCCGTTTTATTCCTGTCGCTTCTTATTAAAGATTGGAGCTCTCTGCTCTTAGACAGAAAGCTGATTGTTTTGTTTTCTCAGGCTGTGAGAACGGCTTTTCCCTCAGTGCACTCATGTGTCCTGATTCTGGCAAACATCAAGCTGAGAAAAGCCTCTCTTTCTGTGCTGTCGTGGTTGAGGTGCAGGAAGACAGACGCTGCAGAAAGCTAG
>zokor05
ATGAGTATGGTCCTATATGTTATATTTTCAGTCATTTTCAGTGTGGAGTTTATTATTGGAAGCATAGGAAATGGATTCATAGCAGTGGTGAACATCATGGACTGGGTCAAAAGAAGAAAGATCTCTTTAGTGGATCAAATTCTCACCGCTCTGGCCATCTCCAGAATTGCACTGCTCTGTTTAATATTACTGAATTGGTGGCTACCTGTGATTTATCCAAGCAAATGGAACACTGAAACTATAATGAGAATAATATATAGCATCTGGGCAGGAGCGAGTCACCTTAGCCTCTGGCTTACTACAGTTCTTAGCCTCTTTTATTTTCTCAAGATAGCCAATTTTTCAAATGCTATTTTTCTTTACCTTAAGGTCAGAGTTAAAAAAGTGGTAACAGGGACACTGTTGGCGTCTTTGGTTTTGTTGTATCTGAATATTTTCGTTTTAAATAGATATACTGATATCCTGATTGGTGAATATCAAAAAAACTCATCTTACAATTCCAGTGTGGAGAGCACGCAGTTTTCCATAGCCTTTCTACTTGCCAACAGCATGTTCACATTCATTCCCTTTGCCTTGGCACTGATCGTGTTTCTCCTGCTCATCTTCTCTCTGTGGAAACATCTGAGGAAGATGCATCACRGTGCTCAAGGAAGCAGAGACGCCAGGACCAAGGCCCAAGTAAGAATCCTACAAACAATGATCGCGTCTCTGCTACTTTATGCCGTTTTATTCCTGTCGCTTCTTATTAAAGATTGGAGCTCTCTGCTCTTAGACAGAAAGCTGATTGTTTTGTTTTCTCAGGCTGTGAGAACGGCTTTTCCCTCAGTGCACTCATGTGTCCTGATTCTGGCAAACATCAAGCTGAGAAAAGCCTCTCTTTCTGTGCTGTCGTGGTTGAGGTGCAGGAAGACAGACGCTGCAGAAAGCTAG
>zokor06
ATGAGTATGGTCCTATATGTTATATTTTCAGTCATTTTCAGTGTGGAGTTTATTATTGGAAGCATAGGAAATGGATTCATAGCAGTGGTGAACATCATGGACTGGGTCAAAAGAAGAAAGATCTCTTTAGTGGATCAAATTCTCACCGCTCTGGCCATCTCCAGAATTGCACTGCTCTGTTTAATATTACTGAATTGGTGGCTACCTGTGATTTATCCAAGCAAATGGAACACTGAAACTATAATGAGAATAATATATAGCATCTGGGCAGGAGCGAGTCACCTTAGCCTCTGGCTTACTACAGTTCTTAGCCTCTTTTATTTTCTCAAGATAGCCAATTTTTCAAATGCTATTTTTCTTTACCTTAAGGTCAGAGTTAAAAAAGTGGTAACAGGGACACTGTTGGCGTCTTTGGTTTTGTTGTATCTGAATATTTTCGTTTTAAATAGATATACTGATATCCTGATTGGTGAATATCAAAAAAACTCATCTTACAATTCCAGTGTGGAGAGCACGCAGTTTTCCATAGCCTTTCTACTTGCCAACAGCATGTTCACATTCATTCCCTTTGCCTTGGCACTGATCGTGTTTCTCCTGCTCATCTTCTCTCTGTGGAAACATCTGAGGAAGATGCATCACAGTGCTCAAGGAAGCAGAGACGCCAGGACCAAGGCCCAAGTAAGAATCCTACAAACAATGATCGCGTCTCTGCTACTTTATGCCGTTTTATTCCTGTCGCTTCTTATTAAAGATTGGAGCTCTCTGCTCTTAGACAGAAAGCTGATTGTTTTGTTTTCTCAGGCTGTGAGAACGGCTTTTCCCTCAGTGCACTCATGTGTCCTGATTCTGGCAAACATCAAGCTGAGAAAAGCCTCTCTTTCTGTGCTGTCGTGGTTGAGGTGCAGGAAGACAGACGCTGCAGAAAGCTAG
>zokor07
ATGAGTATGGTCCTATATGTTATATTTTCAGTCATTTTCAGTGTGGAGTTTATTATTGGAAGCATAGGAAATGGATTCATAGCAGTGGTGAACATCATGGACTGGGTCAAAAGAAGAAAGATCTCTTTAGTGGATCAAATTCTCACCGCTCTGGCCATCTCCAGAATTGCACTGCTCTGTTTAATATTACTGAATTGGTGGCTACCTGTGATTTATCCAAGCAAATGGAACACTGAAACTATAATGAGAATAATATATAGCATCTGGGCAGGAGCGAGTCACCTTAGCCTCTGGCTTACTACAGTTCTTAGCCTCTTTTATTTTCTCAAGATAGCCAATTTTTCAAATGCTATTTTTCTTTACCTTAAGGTCAGAGTTAAAAAAGTGGTAACAGGGACACTGTTGGCGTCTTTGGTTTTGTTGTATCTGAATATTTTCGTTTTAAATAGATATACTGATATCCTGATTGGTGAATATCAAAAAAACTCATCTTACAATTCCAGTGTGGAGAGCACGCAGTTTTCCATASCCTTTCTACTTGCCAACAGCATGTTCACATTCATTCCCTTTGCCTTGGCACTGATCGTGTTTCTCCTGCTCATCTTCTCTCTGTGGAAACATCTGAGGAAGATGCATCACAGTGCTCAAGGAAGCAGAGACGCCAGGACCAAGGCCCAAGTAAGAATCCTACAAACAATGATCGCGTCTCTGCTACTTTATGCCGTTTTATTCCTGTCGCTTCTTATTAAAGATTGGAGCTCTCTGCTCTTAGACAGAAAGCTGATTGTTTTGTTTTCTCAGGCTGTGAGAACGGCTTTTCCCTCAGTGCACTCATGTGTCCTGATTCTGGCAAACATCAAGCTGAGAAAAGCCTCTCTTTCTGTGCTGTCGWGGTTGAGGTGCAGGAAGACAGACGCTGCAGAAAGCTAG
>zokor08
ATGAGTATGGTCCTATATGTTATATTTTCAGTCATTTTCAGTGTGGAGTTTATTATTGGAAGCATAGGAAATGGATTCATAGCAGTGGTGAACATCATGGACTGGGTCAAAAGAAGAAAGATCTCTTTAGTGGATCAAATTCTCACCGCTCTGGCCATCTCCAGAATTGCACTGCTCTGTTTAATATTACTGAATTGGTGGCTACCTGTGATTTATCCAAGCAAATGGAACACTGAAACTATAATGAGAATAATATATAGCATCTGGGCAGGAGCGAGTCACCTTAGCCTCTGGCTTACTACAGTTCTTAGCCTCTTTTATTTTCTCAAGATAGCCAATTTTTCAAATGCTATTTTTCTTTACCTTAAGGTCAGAGTTAAAAAAGTGGTAACAGGGACACTGTTGGCGTCTTTGGTTTTGTTGTATCTGAATATTTTCGTTTTAAATAGATATACTGATATCCTGATTGGTGAATATCAAAAAAACTCATCTTACAATTCCAGTGTGGAGAGCACGCAGTTTTCCATAGCCTTTCTACTTGCCAACAGCATGTTCACATTCATTCCCTTTGCCTTGGCACTGATCGTGTTTCTCCTGCTCATCTTCTCTCTGTGGAAACATCTGAGGAAGATGCATCACAGTGCTCAAGGAAGCAGAGACGCCAGGACCAAGGCCCAAGTAAGAATCCTACAAACAATGATCGCGTCTCTGCTACTTTATGCCGTTTTATTCCTGTCGCTTCTTATTAAAGATTGGAGCTCTCTGCTCTTAGACAGAAAGCTGATTGTTTTGTTTTCTCAGGCTGTGAGAACGGCTTTTCCCTCAGTGCACTCATGTGTCCTGATTCTGGCAAACATCAAGCTGAGAAAAGCCTCTCTTTCTGTGCTGTCGTGGTTGAGGTGCAGGAAGACAGACGCTGCAGAAAGCTAG
>zokor09
ATGAGTATGGTCCTATATGTTATATTTTCAGTCATTTTCAGTGTGGAGTTTATTATTGGAAGCATAGGAAATGGATTCATAGCAGTGGTGAACATCATGGACTGGGTCAAAAGAAGAAAGATCTCTTTAGTGGATCAAATTCTCACCGCTCTGGCCATCTCCAGAATTGCACTGCTCTGTTTAATATTACTGAATTGGTGGCTACCTGTGATTTATCCAAGCAAATGGAACACTGAAACTATAATGAGAATAATATATAGCATCTGGGCAGGAGCGAGTCACCTTAGCCTCTGGCTTACTACAGTTCTTAGCCTCTTTTATTTTCTCAAGATAGCCAATTTTTCAAATGCTATTTTTCTTTACCTTAAGGTCAGAGTTAAAAAAGTGGTAACAGGGACACTGTTGGCGTCTTTGGTTTTGTTGTATCTGAATATTTTCGTTTTAAATAGATATACTGATATCCTGATTGGTGAATATCAAAAAAACTCATCTTACAATTCCAGTGTGGAGAGCACGCAGTTTTCCATASCCTTTCTACTTGCCAACAGCATGTTCACATTCATTCCCTTTGCCTTGGCACTGATCGTGTTTCTCCTGCTCATCTTCTCTCTGTGGAAACATCTGAGGAAGATGCATCACRGTGCTCAAGGAAGCAGAGACGCCAGGACCAAGGCCCAAGTAAGAATCCTACAAACAATGATCGCGTCTCTGCTACTTTATGCCGTTTTATTCCTGTCGCTTCTTATTAAAGATTGGAGCTCTCTGCTCTTAGACAGAAAGCTGATTGTTTTGTTTTCTCAGGCTGTGAGAACGGCTTTTCCCTCAGTGCACTCATGTGTCCTGATTCTGGCAAACATCAAGCTGAGAAAAGCCTCTCTTTCTGTGCTGTCGWGGTTGAGGTGCAGGAAGACAGACGCTGCAGAAAGCTAG
>zokor10
ATGAGTATGGTCCTATATGTTATATTTTCAGTCATTTTCAGTGTGGAGTTTATTATTGGAAGCATAGGAAATGGATTCATAGCAGTGGTGAACATCATGGACTGGGTCAAAAGAAGAAAGATCTCTTTAGTGGATCAAATTCTCACCGCTCTGGCCATCTCCAGAATTGCACTGCTCTGTTTAATATTACTGAATTGGTGGCTACCTGTGATTTATCCAAGCAAATGGAACACTGAAACTATAATGAGAATAATATATAGCATCTGGGCAGGAGCGAGTCACCTTAGCCTCTGGCTTACTACAGTTCTTAGCCTCTTTTATTTTCTCAAGATAGCCAATTTTTCAAATGCTATTTTTCTTTACCTTAAGGTCAGAGTTAAAAAAGTGGTAACAGGGACACTGTTGGCGTCTTTGGTTTTGTTGTATCTGAATATTTTCGTTTTAAATAGATATACTGATATCCTGATTGGTGAATATCAAAAAAACTCATCTTACAATTCCAGTGTGGAGAGCACGCAGTTTTCCATAGCCTTTCTACTTGCCAACAGCATGTTCACATTCATTCCCTTTGCCTTGGCACTGATCGTGTTTCTCCTGCTCATCTTCTCTCTGTGGAAACATCTGAGGAAGATGCATCACAGTGCTCAAGGAAGCAGAGACGCCAGGACCAAGGCCCAAGTAAGAATCCTACAAACAATGATCGCGTCTCTGCTACTTTATGCCGTTTTATTCCTGTCGCTTCTTATTAAAGATTGGAGCTCTCTGCTCTTAGACAGAAAGCTGATTGTTTTGTTTTCTCAGGCTGTGAGAACGGCTTTTCCCTCAGTGCACTCATGTGTCCTGATTCTGGCAAACATCAAGCTGAGAAAAGCCTCTCTTTCTGTGCTGTCGTGGTTGAGGTGCAGGAAGACAGACGCTGCAGAAAGCTAG
>zokor11
ATGAGTATGGTCCTATATGTTATATTTTCAGTCATTTTCAGTGTGGAGTTTATTATTGGAAGCATAGGAAATGGATTCATAGCAGTGGTGAACATCATGGACTGGGTCAAAAGAAGAAAGATCTCTTTAGTGGATCAAATTCTCACCGCTCTGGCCATCTCCAGAATTGCACTGCTCTGTTTAATATTACTGAATTGGTGGCTACCTGTGATTTATCCAAGCAAATGGAACACTGAAACTATAATGAGAATAATATATAGCATCTGGGCAGGAGCGAGTCACCTTAGCCTCTGGCTTACTACAGTTCTTAGCCTCTTTTATTTTCTCAAGATAGCCAATTTTTCAAATGCTATTTTTCTTTACCTTAAGGTCAGAGTTAAAAAAGTGGTAACAGGGACACTGTTGGCGTCTTTGGTTTTGTTGTATCTGAATATTTTCGTTTTAAATAGATATACTGATATCCTGATYGGTGAATATCAAAAAAACTCATCTTACAATTCCAGTGTGRAGAGCACGCAGTTTTCCATAGCCTTTCTACTTGYCAACAGCRTGTTCACATTCATTCCCTTTGCCTTGGCACTGATCGTGTTTCTCCTGCTCATCTTCTCTCTGTGGAAACATCTGAGGAAGATGCATCACARTGCTCAAGGAAGCAGAGACGCCAGGACCAAGGCCCAAGTAAGAATCCTACAAACAATGATCGCGTCTCTGCTACTTTATGCCGTTTTATTCYTGTCGCTTCTTATTAAAGATTGGAGCTCTCTSCTCTTAGACAGAAAGCTGATTGTTTTGTTTTCTCAGGCTGTGAGAACGGCTTTTCCCTCAGTGCACTCATGTGTCCTGATTCTGGCAAACATCAAGCTGAGAAAAGCCTCTCTTTCTGTGCTGTCGWGGTTGAGGTGCAGGAAGACAGACGCTGCAGAAAGCTAG
>zokor12
ATGAGTATGGTCCTATATGTTATATTTTCAGTCATTTTCAGTGTGGAGTTTATTATTGGAAGCATAGGAAATGGATTCATAGCAGTGGTGAACATCATGGACTGGGTCAAAAGAAGAAAGATCTCTTTAGTGGATCAAATTCTCACCGCTCTGGCCATCTCCAGAATTGCACTGCTCTGTTTAATATTACTGAATTGGTGGCTACCTGTGATTTATCCAAGCAAATGGAACACTGAAACTATAATGAGAATAATATATAGCATCTGGGCAGGAGCGAGTCACCTTAGCCTCTGGCTTACTACAGTTCTTAGCCTCTTTTATTTTCTCAAGATAGCCAATTTTTCAAATGCTATTTTTCTTTACCTTAAGGTCAGAGTTAAAAAAGTGGTAACAGGGACACTGTTGGCGTCTTTGGTTTTGTTGTATCTGAATATTTTCGTTTTAAATAGATATACTGATATCCTGATTGGTGAATATCAAAAAAACTCATCTTACAATTCCAGTGTGGAGAGCACGCAGTTTTCCATACCCTTTCTACTTGCCAACAGCATGTTCACATTCATTCCCTTTGCCTTGGCACTGATCGTGTTTCTCCTGCTCATCTTCTCTCTGTGGAAACATCTGAGGAAGATGCATCACAGTGCTCAAGGAAGCAGAGACGCCAGGACCAAGGCCCAAGTAAGAATCCTACAAACAATGATCGCGTCTCTGCTACTTTATGCCGTTTTATTCCTGTCGCTTCTTATTAAAGATTGGAGCTCTCTGCTCTTAGACAGAAAGCTGATTGTTTTGTTTTCTCAGGCTGTGAGAACGGCTTTTCCCTCAGTGCACTCATGTGTCCTGATTCTGGCAAACATCAAGCTGAGAAAAGCCTCTCTTTCTGTGCTGTCGAGGTTGAGGTGCAGGAAGACAGACGCTGCAGAAAGCTAG
>zokor13
ATGAGTATGGTCCTATATGTTATATTTTCAGTCATTTTCAGTGTGGAGTTTATTATTGGAAGCATAGGAAATGGATTCATAGCAGTGGTGAACATCATGGACTGGGTCAAAAGAAGAAAGATCTCTTTAGTGGATCAAATTCTCACCGCTCTGGCCATCTCCAGAATTGCACTGCTCTGTTTAATATTACTGAATTGGTGGCTACCTGTGATTTATCCAAGCAAATGGAACACTGAAACTATAATGAGAATAATATATAGCATCTGGGCAGGAGCGAGTCACCTTAGCCTCTGGCTTACTACAGTTCTTAGCCTCTTTTATTTTCTCAAGATAGCCAATTTTTCAAATGCTATTTTTCTTTACCTTAAGGTCAGAGTTAAAAAAGTGGTAACAGGGACACTGTTGGCGTCTTTGGTTTTGTTGTATCTGAATATTTTCGTTTTAAATAGATATACTGATATCCTGATTGGTGAATATCAAAAAAACTCATCTTACAATTCCAGTGTGGAGAGCACGCAGTTTTCCATASCCTTTCTACTTGCCAACAGCATGTTCACATTCATTCCCTTTGCCTTGGCACTGATCGTGTTTCTCCTGCTCATCTTCTCTCTGTGGAAACATCTGAGGAAGATGCATCACAGTGCTCAAGGAAGCAGAGACGCCAGGACCAAGGCCCAAGTAAGAATCCTACAAACAATGATCGCGTCTCTGCTACTTTATGCCGTTTTATTCCTGTCGCTTCTTATTAAAGATTGGAGCTCTCTGCTCTTAGACAGAAAGCTGATTGTTTTGTTTTCTCAGGCTGTGAGAACGGCTTTTCCCTCAGTGCACTCATGTGTCCTGATTCTGGCAAACATCAAGCTGAGAAAAGCCTCTCTTTCTGTGCTGTCGWGGTTGAGGTGCAGGAAGACAGACGCTGCAGAAAGCTAG
>zokor14
ATGAGTATGGTCCTATATGTTATATTTTCAGTCATTTTCAGTGTGGAGTTTATTATTGGAAGCATAGGAAATGGATTCATAGCAGTGGTGAACATCATGGACTGGGTCAAAAGAAGAAAGATCTCTTTAGTGGATCAAATTCTCACCGCTCTGGCCATCTCCAGAATTGCACTGCTCTGTTTAATATTACTGAATTGGTGGCTACCTGTGATTTATCCAAGCAAATGGAACACTGAAACTATAATGAGAATAATATATAGCATCTGGGCAGGAGCGAGTCACCTTAGCCTCTGGCTTACTACAGTTCTTAGCCTCTTTTATTTTCTCAAGATAGCCAATTTTTCAAATGCTATTTTTCTTTACCTTAAGGTCAGAGTTAAAAAAGTGGTAACAGGGACACTGTTGGCGTCTTTGGTTTTGTTGTATCTGAATATTTTCGTTTTAAATAGATATACTGATATCCTGATYGGTGAATATCAAAAAAACTCATCTTACAATTCCAGTGTGRAGAGCACGCAGTTTTCCATAGCCTTTCTACTTGYCAACAGCRTGTTCACATTCATTCCCTTTGCCTTGGCACTGATCGTGTTTCTCCTGCTCATCTTCTCTCTGTGGAAACATCTGAGGAAGATGCATCACARTGCTCAAGGAAGCAGAGACGCCAGGACCAAGGCCCAAGTAAGAATCCTACAAACAATGATCGCGTCTCTGCTACTTTATGCCGTTTTATTCYTGTCGCTTCTTATTAAAGATTGGAGCTCTCTSCTCTTAGACAGAAAGCTGATTGTTTTGTTTTCTCAGGCTGTGAGAACGGCTTTTCCCTCAGTGCACTCATGTGTCCTGATTCTGGCAAACATCAAGCTGAGAAAAGCCTCTCTTTCTGTGCTGTCGWGGTTGAGGTGCAGGAAGACAGACGCTGCAGAAAGCTAG
>zokor15
ATGAGTATGGTCCTATATGTTATATTTTCAGTCATTTTCAGTGTGGAGTTTATTATTGGAAGCATAGGAAATGGATTCATAGCAGTGGTGAACATCATGGACTGGGTCAAAAGAAGAAAGATCTCTTTAGTGGATCAAATTCTCACCGCTCTGGCCATCTCCAGAATTGCACTGCTCTGTTTAATATTACTGAATTGGTGGCTACCTGTGATTTATCCAAGCAAATGGAACACTGAAACTATAATGAGAATAATATATAGCATCTGGGCAGGAGCGAGTCACCTTAGCCTCTGGCTTACTACAGTTCTTAGCCTCTTTTATTTTCTCAAGATAGCCAATTTTTCAAATGCTATTTTTCTTTACCTTAAGGTCAGAGTTAAAAAAGTGGTAACAGGGACACTGTTGGCGTCTTTGGTTTTGTTGTATCTGAATATTTTCGTTTTAAATAGATATACTGATATCCTGATTGGTGAATATCAAAAAAACTCATCTTACAATTCCAGTGTGGAGAGCACGCAGTTTTCCATASCCTTTCTACTTGCCAACAGCATGTTCACATTCATTCCCTTTGCCTTGGCACTGATCGTGTTTCTCCTGCTCATCTTCTCTCTGTGGAAACATCTGAGGAAGATGCATCACAGTGCTCAAGGAAGCAGAGACGCCAGGACCAAGGCCCAAGTAAGAATCCTACAAACAATGATCGCGTCTCTGCTACTTTATGCCGTTTTATTCCTGTCGCTTCTTATTAAAGATTGGAGCTCTCTGCTCTTAGACAGAAAGCTGATTGTTTTGTTTTCTCAGGCTGTGAGAACGGCTTTTCCCTCAGTGCACTCATGTGTCCTGATTCTGGCAAACATCAAGCTGAGAAAAGCCTCTCTTTCTGTGCTGTCGWGGTTGAGGTGCAGGAAGACAGACGCTGCAGAAAGCTAG
>zokor16
ATGAGTATGGTCCTATATGTTATATTTTCAGTCATTTTCAGTGTGGAGTTTATTATTGGAAGCATAGGAAATGGATTCATAGCAGTGGTGAACATCATGGACTGGGTCAAAAGAAGAAAGATCTCTTTAGTGGATCAAATTCTCACCGCTCTGGCCATCTCCAGAATTGCACTGCTCTGTTTAATATTACTGAATTGGTGGCTACCTGTGATTTATCCAAGCAAATGGAACACTGAAACTATAATGAGAATAATATATAGCATCTGGGCAGGAGCGAGTCACCTTAGCCTCTGGCTTACTACAGTTCTTAGCCTCTTTTATTTTCTCAAGATAGCCAATTTTTCAAATGCTATTTTTCTTTACCTTAAGGTCAGAGTTAAAAAAGTGGTAACAGGGACACTGTTGGCGTCTTTGGTTTTGTTGTATCTGAATATTTTCGTTTTAAATAGATATACTGATATCCTGATTGGTGAATATCAAAAAAACTCATCTTACAATTCCAGTGTGGAGAGCACGCAGTTTTCCATAGCCTTTCTACTTGCCAACAGCATGTTCACATTCATTCCCTTTGCCTTGGCACTGATCGTGTTTCTCCTGCTCATCTTCTCTCTGTGGAAACATCTGAGGAAGATGCATCACAGTGCTCAAGGAAGCAGAGACGCCAGGACCAAGGCCCAAGTAAGAATCCTACAAACAATGATCGCGTCTCTGCTACTTTATGCCGTTTTATTCCTGTCGCTTCTTATTAAAGATTGGAGCTCTCTGCTCTTAGACAGAAAGCTGATTGTTTTGTTTTCTCAGGCTGTGAGAACGGCTTTTCCCTCAGTGCACTCATGTGTCCTGATTCTGGCAAACATCAAGCTGAGAAAAGCCTCTCTTTCTGTGCTGTCGTGGTTGAGGTGCAGGAAGACAGACGCTGCAGAAAGCTAG
>zokor17
ATGAGTATGGTCCTATATGTTATATTTTCAGTCATTTTCAGTGTGGAGTTTATTATTGGAAGCATAGGAAATGGATTCATAGCAGTGGTGAACATCATGGACTGGGTCAAAAGAAGAAAGATCTCTTTAGTGGATCAAATTCTCACCGCTCTGGCCATCTCCAGAATTGCACTGCTCTGTTTAATATTACTGAATTGGTGGCTACCTGTGATTTATCCAAGCAAATGGAACACTGAAACTATAATGAGAATAATATATAGCATCTGGGCAGGAGCGAGTCACCTTAGCCTCTGGCTTACTACAGTTCTTAGCCTCTTTTATTTTCTCAAGATAGCCAATTTTTCAAATGCTATTTTTCTTTACCTTAAGGTCAGAGTTAAAAAAGTGGTAACAGGGACACTGTTGGCGTCTTTGGTTTTGTTGTATCTGAATATTTTCGTTTTAAATAGATATACTGATATCCTGATTGGTGAATATCAAAAAAACTCATCTTACAATTCCAGTGTGGAGAGCACGCAGTTTTCCATAGCCTTTCTACTTGCCAACAGCATGTTCACATTCATTCCCTTTGCCTTGGCACTGATCGTGTTTCTCCTGCTCATCTTCTCTCTGTGGAAACATCTGAGGAAGATGCATCACAGTGCTCAAGGAAGCAGAGACGCCAGGACCAAGGCCCAAGTAAGAATCCTACAAACAATGATCGCGTCTCTGCTACTTTATGCCGTTTTATTCCTGTCGCTTCTTATTAAAGATTGGAGCTCTCTGCTCTTAGACAGAAAGCTGATTGTTTTGTTTTCTCAGGCTGTGAGAACGGCTTTTCCCTCAGTGCACTCATGTGTCCTGATTCTGGCAAACATCAAGCTGAGAAAAGCCTCTCTTTCTGTGCTGTCGTGGTTGAGGTGCAGGAAGACAGACGCTGCAGAAAGCTAG
>zokor18
ATGAGTATGGTCCTATATGTTATATTTTCAGTCATTTTCAGTGTGGAGTTTATTATTGGAAGCATAGGAAATGGATTCATAGCAGTGGTGAACATCATGGACTGGGTCAAAAGAAGAAAGATCTCTTTAGTGGATCAAATTCTCACCGCTCTGGCCATCTCCAGAATTGCACTGCTCTGTTTAATATTACTGAATTGGTGGCTACCTGTGATTTATCCAAGCAAATGGAACACTGAAACTATAATGAGAATAATATATAGCATCTGGGCAGGAGCGAGTCACCTTAGCCTCTGGCTTACTACAGTTCTTAGCCTCTTTTATTTTCTCAAGATAGCCAATTTTTCAAATGCTATTTTTCTTTACCTTAAGGTCAGAGTTAAAAAAGTGGTAACAGGGACACTGTTGGCGTCTTTGGTTTTGTTGTATCTGAATATTTTCGTTTTAAATAGATATACTGATATCCTGATTGGTGAATATCAAAAAAACTCATCTTACAATTCCAGTGTGGAGAGCACGCAGTTTTCCATACCCTTTCTACTTGCCAACAGCATGTTCACATTCATTCCCTTTGCCTTGGCACTGATCGTGTTTCTCCTGCTCATCTTCTCTCTGTGGAAACATCTGAGGAAGATGCATCACAGTGCTCAAGGAAGCAGAGACGCCAGGACCAAGGCCCAAGTAAGAATCCTACAAACAATGATCGCGTCTCTGCTACTTTATGCCGTTTTATTCCTGTCGCTTCTTATTAAAGATTGGAGCTCTCTGCTCTTAGACAGAAAGCTGATTGTTTTGTTTTCTCAGGCTGTGAGAACGGCTTTTCCCTCAGTGCACTCATGTGTCCTGATTCTGGCAAACATCAAGCTGAGAAAAGCCTCTCTTTCTGTGCTGTCGAGGTTGAGGTGCAGGAAGACAGACGCTGCAGAAAGCTAG
>zokor19
ATGAGTATGGTCCTATATGTTATATTTTCAGTCATTTTCAGTGTGGAGTTTATTATTGGAAGCATAGGAAATGGATTCATAGCAGTGGTGAACATCATGGACTGGGTCAAAAGAAGAAAGATCTCTTTAGTGGATCAAATTCTCACCGCTCTGGCCATCTCCAGAATTGCACTGCTCTGTTTAATATTACTGAATTGGTGGCTACCTGTGATTTATCCAAGCAAATGGAACACTGAAACTATAATGAGAATAATATATAGCATCTGGGCAGGAGCGAGTCACCTTAGCCTCTGGCTTACTACAGTTCTTAGCCTCTTTTATTTTCTCAAGATAGCCAATTTTTCAAATGCTATTTTTCTTTACCTTAAGGTCAGAGTTAAAAAAGTGGTAACAGGGACACTGTTGGCGTCTTTGGTTTTGTTGTATCTGAATATTTTCGTTTTAAATAGATATACTGATATCCTGATTGGTGAATATCAAAAAAACTCATCTTACAATTCCAGTGTGGAGAGCACGCAGTTTTCCATAGCCTTTCTACTTGCCAACAGCATGTTCACATTCATTCCCTTTGCCTTGGCACTGATCGTGTTTCTCCTGCTCATCTTCTCTCTGTGGAAACATCTGAGGAAGATGCATCACAGTGCTCAAGGAAGCAGAGACGCCAGGACCAAGGCCCAAGTAAGAATCCTACAAACAATGATCGCGTCTCTGCTACTTTATGCCGTTTTATTCCTGTCGCTTCTTATTAAAGATTGGAGCTCTCTGCTCTTAGACAGAAAGCTGATTGTTTTGTTTTCTCAGGCTGTGAGAACGGCTTTTCCCTCAGTGCACTCATGTGTCCTGATTCTGGCAAACATCAAGCTGAGAAAAGCCTCTCTTTCTGTGCTGTCGTGGTTGAGGTGCAGGAAGACAGACGCTGCAGAAAGCTAG
>zokor20
ATGAGTATGGTCCTATATGTTATATTTTCAGTCATTTTCAGTGTGGAGTTTATTATTGGAAGCATAGGAAATGGATTCATAGCAGTGGTGAACATCATGGACTGGGTCAAAAGAAGAAAGATCTCTTTAGTGGATCAAATTCTCACCGCTCTGGCCATCTCCAGAATTGCACTGCTCTGTTTAATATTACTGAATTGGTGGCTACCTGTGATTTATCCAAGCAAATGGAACACTGAAACTATAATGAGAATAATATATAGCATCTGGGCAGGAGCGAGTCACCTTAGCCTCTGGCTTACTACAGTTCTTAGCCTCTTTTATTTTCTCAAGATAGCCAATTTTTCAAATGCTATTTTTCTTTACCTTAAGGTCAGAGTTAAAAAAGTGGTAACAGGGACACTGTTGGCGTCTTTGGTTTTGTTGTATCTGAATATTTTCGTTTTAAATAGATATACTGATATCCTGATTGGTGAATATCAAAAAAACTCATCTTACAATTCCAGTGTGGAGAGCACGCAGTTTTCCATAGCCTTTCTACTTGCCAACAGCATGTTCACATTCATTCCCTTTGCCTTGGCACTGATCGTGTTTCTCCTGCTCATCTTCTCTCTGTGGAAACATCTGAGGAAGATGCATCACRGTGCTCAAGGAAGCAGAGACGCCAGGACCAAGGCCCAAGTAAGAATCCTACAAACAATGATCGCGTCTCTGCTACTTTATGCCGTTTTATTCCTGTCGCTTCTTATTAAAGATTGGAGCTCTCTGCTCTTAGACAGAAAGCTGATTGTTTTGTTTTCTCAGGCTGTGAGAACGGCTTTTCCCTCAGTGCACTCATGTGTCCTGATTCTGGCAAACATCAAGCTGAGAAAAGCCTCTCTTTCTGTGCTGTCGTGGTTGAGGTGCAGGAAGACAGACGCTGCAGAAAGCTAG
>zokor21
ATGAGTATGGTCCTATATGTTATATTTTCAGTCATTTTCAGTGTGGAGTTTATTATTGGAAGCATAGGAAATGGATTCATAGCAGTGGTGAACATCATGGACTGGGTCAAAAGAAGAAAGATCTCTTTAGTGGATCAAATTCTCACCGCTCTGGCCATCTCCAGAATTGCACTGCTCTGTTTAATATTACTGAATTGGTGGCTACCTGTGATTTATCCAAGCAAATGGAACACTGAAACTATAATGAGAATAATATATAGCATCTGGGCAGGAGCGAGTCACCTTAGCCTCTGGCTTACTACAGTTCTTAGCCTCTTTTATTTTCTCAAGATAGCCAATTTTTCAAATGCTATTTTTCTTTACCTTAAGGTCAGAGTTAAAAAAGTGGTAACAGGGACACTGTTGGCGTCTTTGGTTTTGTTGTATCTGAATATTTTCGTTTTAAATAGATATACTGATATCCTGATTGGTGAATATCAAAAAAACTCATCTTACAATTCCAGTGTGGAGAGCACGCAGTTTTCCATAGCCTTTCTACTTGCCAACAGCATGTTCACATTCATTCCCTTTGCCTTGGCACTGATCGTGTTTCTCCTGCTCATCTTCTCTCTGTGGAAACATCTGAGGAAGATGCATCACRGTGCTCAAGGAAGCAGAGACGCCAGGACCAAGGCCCAAGTAAGAATCCTACAAACAATGATCGCGTCTCTGCTACTTTATGCCGTTTTATTCCTGTCGCTTCTTATTAAAGATTGGAGCTCTCTGCTCTTAGACAGAAAGCTGATTGTTTTGTTTTCTCAGGCTGTGAGAACGGCTTTTCCCTCAGTGCACTCATGTGTCCTGATTCTGGCAAACATCAAGCTGAGAAAAGCCTCTCTTTCTGTGCTGTCGTGGTTGAGGTGCAGGAAGACAGACGCTGCAGAAAGCTAG
>zokor22
ATGAGTATGGTCCTATATGTTATATTTTCAGTCATTTTCAGTGTGGAGTTTATTATTGGAAGCATAGGAAATGGATTCATAGCAGTGGTGAACATCATGGACTGGGTCAAAAGAAGAAAGATCTCTTTAGTGGATCAAATTCTCACCGCTCTGGCCATCTCCAGAATTGCACTGCTCTGTTTAATATTACTGAATTGGTGGCTACCTGTGATTTATCCAAGCAAATGGAACACTGAAACTATAATGAGAATAATATATAGCATCTGGGCAGGAGCGAGTCACCTTAGCCTCTGGCTTACTACAGTTCTTAGCCTCTTTTATTTTCTCAAGATAGCCAATTTTTCAAATGCTATTTTTCTTTACCTTAAGGTCAGAGTTAAAAAAGTGGTAACAGGGACACTGTTGGCGTCTTTGGTTTTGTTGTATCTGAATATTTTCGTTTTAAATAGATATACTGATATCCTGATTGGTGAATATCAAAAAAACTCATCTTACAATTCCAGTGTGGAGAGCACGCAGTTTTCCATAGCCTTTCTACTTGCCAACAGCATGTTCACATTCATTCCCTTTGCCTTGGCACTGATCGTGTTTCTCCTGCTCATCTTCTCTCTGTGGAAACATCTGAGGAAGATGCATCACGGTGCTCAAGGAAGCAGAGACGCCAGGACCAAGGCCCAAGTAAGAATCCTACAAACAATGATCGCGTCTCTGCTACTTTATGCCGTTTTATTCCTGTCGCTTCTTATTAAAGATTGGAGCTCTCTGCTCTTAGACAGAAAGCTGATTGTTTTGTTTTCTCAGGCTGTGAGAACGGCTTTTCCCTCAGTGCACTCATGTGTCCTGATTCTGGCAAACATCAAGCTGAGAAAAGCCTCTCTTTCTGTGCTGTCGTGGTTGAGGTGCAGGAAGACAGACGCTGCAGAAAGCTAG
>zokor23
ATGAGTATGGTCCTATATGTTATATTTTCAGTCATTTTCAGTGTGGAGTTTATTATTGGAAGCATAGGAAATGGATTCATAGCAGTGGTGAACATCATGGACTGGGTCAAAAGAAGAAAGATCTCTTTAGTGGATCAAATTCTCACCGCTCTGGCCATCTCCAGAATTGCACTGCTCTGTTTAATATTACTGAATTGGTGGCTACCTGTGATTTATCCAAGCAAATGGAACACTGAAACTATAATGAGAATAATATATAGCATCTGGGCAGGAGCGAGTCACCTTAGCCTCTGGCTTACTACAGTTCTTAGCCTCTTTTATTTTCTCAAGATAGCCAATTTTTCAAATGCTATTTTTCTTTACCTTAAGGTCAGAGTTAAAAAAGTGGTAACAGGGACACTGTTGGCGTCTTTGGTTTTGTTGTATCTGAATATTTTCGTTTTAAATAGATATACTGATATCCTGATTGGTGAATATCAAAAAAACTCATCTTACAATTCCAGTGTGGAGAGCACGCAGTTTTCCATAGCCTTTCTACTTGCCAACAGCATGTTCACATTCATTCCCTTTGCCTTGGCACTGATCGTGTTTCTCCTGCTCATCTTCTCTCTGTGGAAACATCTGAGGAAGATGCATCACAGTGCTCAAGGAAGCAGAGACGCCAGGACCAAGGCCCAAGTAAGAATCCTACAAACAATGATCGCGTCTCTGCTACTTTATGCCGTTTTATTCCTGTCGCTTCTTATTAAAGATTGGAGCTCTCTGCTCTTAGACAGAAAGCTGATTGTTTTGTTTTCTCAGGCTGTGAGAACGGCTTTTCCCTCAGTGCACTCATGTGTCCTGATTCTGGCAAACATCAAGCTGAGAAAAGCCTCTCTTTCTGTGCTGTCGTGGTTGAGGTGCAGGAAGACAGACGCTGCAGAAAGCTAG
>zokor24
ATGAGTATGGTCCTATATGTTATATTTTCAGTCATTTTCAGTGTGGAGTTTATTATTGGAAGCATAGGAAATGGATTCATAGCAGTGGTGAACATCATGGACTGGGTCAAAAGAAGAAAGATCTCTTTAGTGGATCAAATTCTCACCGCTCTGGCCATCTCCAGAATTGCACTGCTCTGTTTAATATTACTGAATTGGTGGCTACCTGTGATTTATCCAAGCAAATGGAACACTGAAACTATAATGAGAATAATATATAGCATCTGGGCAGGAGCGAGTCACCTTAGCCTCTGGCTTACTACAGTTCTTAGCCTCTTTTATTTTCTCAAGATAGCCAATTTTTCAAATGCTATTTTTCTTTACCTTAAGGTCAGAGTTAAAAAAGTGGTAACAGGGACACTGTTGGCGTCTTTGGTTTTGTTGTATCTGAATATTTTCGTTTTAAATAGATATACTGATATCCTGATTGGTGAATATCAAAAAAACTCATCTTACAATTCCAGTGTGGAGAGCACGCAGTTTTCCATAGCCTTTCTACTTGCCAACAGCATGTTCACATTCATTCCCTTTGCCTTGGCACTGATCGTGTTTCTCCTGCTCATCTTCTCTCTGTGGAAACATCTGAGGAAGATGCATCACAGTGCTCAAGGAAGCAGAGACGCCAGGACCAAGGCCCAAGTAAGAATCCTACAAACAATGATCGCGTCTCTGCTACTTTATGCCGTTTTATTCCTGTCGCTTCTTATTAAAGATTGGAGCTCTCTGCTCTTAGACAGAAAGCTGATTGTTTTGTTTTCTCAGGCTGTGAGAACGGCTTTTCCCTCAGTGCACTCATGTGTCCTGATTCTGGCAAACATCAAGCTGAGAAAAGCCTCTCTTTCTGTGCTGTCGTGGTTGAGGTGCAGGAAGACAGACGCTGCAGAAAGCTAG
>zokor25
ATGAGTATGGTCCTATATGTTATATTTTCAGTCATTTTCAGTGTGGAGTTTATTATTGGAAGCATAGGAAATGGATTCATAGCAGTGGTGAACATCATGGACTGGGTCAAAAGAAGAAAGATCTCTTTAGTGGATCAAATTCTCACCGCTCTGGCCATCTCCAGAATTGCACTGCTCTGTTTAATATTACTGAATTGGTGGCTACCTGTGATTTATCCAAGCAAATGGAACACTGAAACTATAATGAGAATAATATATAGCATCTGGGCAGGAGCGAGTCACCTTAGCCTCTGGCTTACTACAGTTCTTAGCCTCTTTTATTTTCTCAAGATAGCCAATTTTTCAAATGCTATTTTTCTTTACCTTAAGGTCAGAGTTAAAAAAGTGGTAACAGGGACACTGTTGGCGTCTTTGGTTTTGTTGTATCTGAATATTTTCGTTTTAAATAGATATACTGATATCCTGATTGGTGAATATCAAAAAAACTCATCTTACAATTCCAGTGTGGAGAGCACGCAGTTTTCCATAGCCTTTCTACTTGCCAACAGCATGTTCACATTCATTCCCTTTGCCTTGGCACTGATCGTGTTTCTCCTGCTCATCTTCTCTCTGTGGAAACATCTGAGGAAGATGCATCACAGTGCTCAAGGAAGCAGAGACGCCAGGACCAAGGCCCAAGTAAGAATCCTACAAACAATGATCGCGTCTCTGCTACTTTATGCCGTTTTATTCCTGTCGCTTCTTATTAAAGATTGGAGCTCTCTGCTCTTAGACAGAAAGCTGATTGTTTTGTTTTCTCAGGCTGTGAGAACGGCTTTTCCCTCAGTGCACTCATGTGTCCTGATTCTGGCAAACATCAAGCTGAGAAAAGCCTCTCTTTCTGTGCTGTCGTGGTTGAGGTGCAGGAAGACAGACGCTGCAGAAAGCTAG
>zokor26
ATGAGTATGGTCCTATATGTTATATTTTCAGTCATTTTCAGTGTGGAGTTTATTATTGGAAGCATAGGAAATGGATTCATAGCAGTGGTGAACATCATGGACTGGGTCAAAAGAAGAAAGATCTCTTTAGTGGATCAAATTCTCACCGCTCTGGCCATCTCCAGAATTGCACTGCTCTGTTTAATATTACTGAATTGGTGGCTACCTGTGATTTATCCAAGCAAATGGAACACTGAAACTATAATGAGAATAATATATAGCATCTGGGCAGGAGCGAGTCACCTTAGCCTCTGGCTTACTACAGTTCTTAGCCTCTTTTATTTTCTCAAGATAGCCAATTTTTCAAATGCTATTTTTCTTTACCTTAAGGTCAGAGTTAAAAAAGTGGTAACAGGGACACTGTTGGCGTCTTTGGTTTTGTTGTATCTGAATATTTTCGTTTTAAATAGATATACTGATATCCTGATTGGTGAATATCAAAAAAACTCATCTTACAATTCCAGTGTGGAGAGCACGCAGTTTTCCATAGCCTTTCTACTTGCCAACAGCATGTTCACATTCATTCCCTTTGCCTTGGCACTGATCGTGTTTCTCCTGCTCATCTTCTCTCTGTGGAAACATCTGAGGAAGATGCATCACAGTGCTCAAGGAAGCAGAGACGCCAGGACCAAGGCCCAAGTAAGAATCCTACAAACAATGATCGCGTCTCTGCTACTTTATGCCGTTTTATTCCTGTCGCTTCTTATTAAAGATTGGAGCTCTCTGCTCTTAGACAGAAAGCTGATTGTTTTGTTTTCTCAGGCTGTGAGAACGGCTTTTCCCTCAGTGCACTCATGTGTCCTGATTCTGGCAAACATCAAGCTGAGAAAAGCCTCTCTTTCTGTGCTGTCGTGGTTGAGGTGCAGGAAGACAGACGCTGCAGAAAGCTAG
>zokor27
ATGAGTATGGTCCTATATGTTATATTTTCAGTCATTTTCAGTGTGGAGTTTATTATTGGAAGCATAGGAAATGGATTCATAGCAGTGGTGAACATCATGGACTGGGTCAAAAGAAGAAAGATCTCTTTAGTGGATCAAATTCTCACCGCTCTGGCCATCTCCAGAATTGCACTGCTCTGTTTAATATTACTGAATTGGTGGCTACCTGTGATTTATCCAAGCAAATGGAACACTGAAACTATAATGAGAATAATATATAGCATCTGGGCAGGAGCGAGTCACCTTAGCCTCTGGCTTACTACAGTTCTTAGCCTCTTTTATTTTCTCAAGATAGCCAATTTTTCAAATGCTATTTTTCTTTACCTTAAGGTCAGAGTTAAAAAAGTGGTAACAGGGACACTGTTGGCGTCTTTGGTTTTGTTGTATCTGAATATTTTCGTTTTAAATAGATATACTGATATCCTGATTGGTGAATATCAAAAAAACTCATCTTACAATTCCAGTGTGGAGAGCACGCAGTTTTCCATAGCCTTTCTACTTGCCAACAGCATGTTCACATTCATTCCCTTTGCCTTGGCACTGATCGTGTTTCTCCTGCTCATCTTCTCTCTGTGGAAACATCTGAGGAAGATGCATCACAGTGCTCAAGGAAGCAGAGACGCCAGGACCAAGGCCCAAGTAAGAATCCTACAAACAATGATCGCGTCTCTGCTACTTTATGCCGTTTTATTCCTGTCGCTTCTTATTAAAGATTGGAGCTCTCTGCTCTTAGACAGAAAGCTGATTGTTTTGTTTTCTCAGGCTGTGAGAACGGCTTTTCCCTCAGTGCACTCATGTGTCCTGATTCTGGCAAACATCAAGCTGAGAAAAGCCTCTCTTTCTGTGCTGTCGTGGTTGAGGTGCAGGAAGACAGACGCTGCAGAAAGCTAG
>zokor28
ATGAGTATGGTCCTATATGTTATATTTTCAGTCATTTTCAGTGTGGAGTTTATTATTGGAAGCATAGGAAATGGATTCATAGCAGTGGTGAACATCATGGACTGGGTCAAAAGAAGAAAGATCTCTTTAGTGGATCAAATTCTCACCGCTCTGGCCATCTCCAGAATTGCACTGCTCTGTTTAATATTACTGAATTGGTGGCTACCTGTGATTTATCCAAGCAAATGGAACACTGAAACTATAATGAGAATAATATATAGCATCTGGGCAGGAGCGAGTCACCTTAGCCTCTGGCTTACTACAGTTCTTAGCCTCTTTTATTTTCTCAAGATAGCCAATTTTTCAAATGCTATTTTTCTTTACCTTAAGGTCAGAGTTAAAAAAGTGGTAACAGGGACACTGTTGGCGTCTTTGGTTTTGTTGTATCTGAATATTTTCGTTTTAAATAGATATACTGATATCCTGATCGGTGAATATCAAAAAAACTCATCTTACAATTCCAGTGTGAAGAGCACGCAGTTTTCCATAGCCTTTCTACTTGTCAACAGCGTGTTCACATTCATTCCCTTTGCCTTGGCACTGATCGTGTTTCTCCTGCTCATCTTCTCTCTGTGGAAACATCTGAGGAAGATGCATCACAATGCTCAAGGAAGCAGAGACGCCAGGACCAAGGCCCAAGTAAGAATCCTACAAACAATGATCGCGTCTCTGCTACTTTATGCCGTTTTATTCTTGTCGCTTCTTATTAAAGATTGGAGCTCTCTCCTCTTAGACAGAAAGCTGATTGTTTTGTTTTCTCAGGCTGTGAGAACGGCTTTTCCCTCAGTGCACTCATGTGTCCTGATTCTGGCAAACATCAAGCTGAGAAAAGCCTCTCTTTCTGTGCTGTCGAGGTTGAGGTGCAGGAAGACAGACGCTGCAGAAAGCTAG
>zokor29
ATGAGTATGGTCCTATATGTTATATTTTCAGTCATTTTCAGTGTGGAGTTTATTATTGGAAGCATAGGAAATGGATTCATAGCAGTGGTGAACATCATGGACTGGGTCAAAAGAAGAAAGATCTCTTTAGTGGATCAAATTCTCACCGCTCTGGCCATCTCCAGAATTGCACTGCTCTGTTTAATATTACTGAATTGGTGGCTACCTGTGATTTATCCAAGCAAATGGAACACTGAAACTATAATGAGAATAATATATAGCATCTGGGCAGGAGCGAGTCACCTTAGCCTCTGGCTTACTACAGTTCTTAGCCTCTTTTATTTTCTCAAGATAGCCAATTTTTCAAATGCTATTTTTCTTTACCTTAAGGTCAGAGTTAAAAAAGTGGTAACAGGGACACTGTTGGCGTCTTTGGTTTTGTTGTATCTGAATATTTTCGTTTTAAATAGATATACTGATATCCTGATTGGTGAATATCAAAAAAACTCATCTTACAATTCCAGTGTGGAGAGCACGCAGTTTTCCATAGCCTTTCTACTTGCCAACAGCATGTTCACATTCATTCCCTTTGCCTTGGCACTGATCGTGTTTCTCCTGCTCATCTTCTCTCTGTGGAAACATCTGAGGAAGATGCATCACAGTGCTCAAGGAAGCAGAGACGCCAGGACCAAGGCCCAAGTAAGAATCCTACAAACAATGATCGCGTCTCTGCTACTTTATGCCGTTTTATTCCTGTCGCTTCTTATTAAAGATTGGAGCTCTCTGCTCTTAGACAGAAAGCTGATTGTTTTGTTTTCTCAGGCTGTGAGAACGGCTTTTCCCTCAGTGCACTCATGTGTCCTGATTCTGGCAAACATCAAGCTGAGAAAAGCCTCTCTTTCTGTGCTGTCGTGGTTGAGGTGCAGGAAGACAGACGCTGCAGAAAGCTAG
>zokor30
ATGAGTATGGTCCTATATGTTATATTTTCAGTCATTTTCAGTGTGGAGTTTATTATTGGAAGCATAGGAAATGGATTCATAGCAGTGGTGAACATCATGGACTGGGTCAAAAGAAGAAAGATCTCTTTAGTGGATCAAATTCTCACCGCTCTGGCCATCTCCAGAATTGCACTGCTCTGTTTAATATTACTGAATTGGTGGCTACCTGTGATTTATCCAAGCAAATGGAACACTGAAACTATAATGAGAATAATATATAGCATCTGGGCAGGAGCGAGTCACCTTAGCCTCTGGCTTACTACAGTTCTTAGCCTCTTTTATTTTCTCAAGATAGCCAATTTTTCAAATGCTATTTTTCTTTACCTTAAGGTCAGAGTTAAAAAAGTGGTAACAGGGACACTGTTGGCGTCTTTGGTTTTGTTGTATCTGAATATTTTCGTTTTAAATAGATATACTGATATCCTGATTGGTGAATATCAAAAAAACTCATCTTACAATTCCAGTGTGGAGAGCACGCAGTTTTCCATAGCCTTTCTACTTGCCAACAGCATGTTCACATTCATTCCCTTTGCCTTGGCACTGATCGTGTTTCTCCTGCTCATCTTCTCTCTGTGGAAACATCTGAGGAAGATGCATCACRGTGCTCAAGGAAGCAGAGACGCCAGGACCAAGGCCCAAGTAAGAATCCTACAAACAATGATCGCGTCTCTGCTACTTTATGCCGTTTTATTCCTGTCGCTTCTTATTAAAGATTGGAGCTCTCTGCTCTTAGACAGAAAGCTGATTGTTTTGTTTTCTCAGGCTGTGAGAACGGCTTTTCCCTCAGTGCACTCATGTGTCCTGATTCTGGCAAACATCAAGCTGAGAAAAGCCTCTCTTTCTGTGCTGTCGTGGTTGAGGTGCAGGAAGACAGACGCTGCAGAAAGCTAG
>zokor31
ATGAGTATGGTCCTATATGTTATATTTTCAGTCATTTTCAGTGTGGAGTTTATTATTGGAAGCATAGGAAATGGATTCATAGCAGTGGTGAACATCATGGACTGGGTCAAAAGAAGAAAGATCTCTTTAGTGGATCAAATTCTCACCGCTCTGGCCATCTCCAGAATTGCACTGCTCTGTTTAATATTACTGAATTGGTGGCTACCTGTGATTTATCCAAGCAAATGGAACACTGAAACTATAATGAGAATAATATATAGCATCTGGGCAGGAGCGAGTCACCTTAGCCTCTGGCTTACTACAGTTCTTAGCCTCTTTTATTTTCTCAAGATAGCCAATTTTTCAAATGCTATTTTTCTTTACCTTAAGGTCAGAGTTAAAAAAGTGGTAACAGGGACACTGTTGGCGTCTTTGGTTTTGTTGTATCTGAATATTTTCGTTTTAAATAGATATACTGATATCCTGATTGGTGAATATCAAAAAAACTCATCTTACAATTCCAGTGTGGAGAGCACGCAGTTTTCCATAGCCTTTCTACTTGCCAACAGCATGTTCACATTCATTCCCTTTGCCTTGGCACTGATCGTGTTTCTCCTGCTCATCTTCTCTCTGTGGAAACATCTGAGGAAGATGCATCACRGTGCTCAAGGAAGCAGAGACGCCAGGACCAAGGCCCAAGTAAGAATCCTACAAACAATGATCGCGTCTCTGCTACTTTATGCCGTTTTATTCCTGTCGCTTCTTATTAAAGATTGGAGCTCTCTGCTCTTAGACAGAAAGCTGATTGTTTTGTTTTCTCAGGCTGTGAGAACGGCTTTTCCCTCAGTGCACTCATGTGTCCTGATTCTGGCAAACATCAAGCTGAGAAAAGCCTCTCTTTCTGTGCTGTCGTGGTTGAGGTGCAGGAAGACAGACGCTGCAGAAAGCTAG
>zokor32
ATGAGTATGGTCCTATATGTTATATTTTCAGTCATTTTCAGTGTGGAGTTTATTATTGGAAGCATAGGAAATGGATTCATAGCAGTGGTGAACATCATGGACTGGGTCAAAAGAAGAAAGATCTCTTTAGTGGATCAAATTCTCACCGCTCTGGCCATCTCCAGAATTGCACTGCTCTGTTTAATATTACTGAATTGGTGGCTACCTGTGATTTATCCAAGCAAATGGAACACTGAAACTATAATGAGAATAATATATAGCATCTGGGCAGGAGCGAGTCACCTTAGCCTCTGGCTTACTACAGTTCTTAGCCTCTTTTATTTTCTCAAGATAGCCAATTTTTCAAATGCTATTTTTCTTTACCTTAAGGTCAGAGTTAAAAAAGTGGTAACAGGGACACTGTTGGCGTCTTTGGTTTTGTTGTATCTGAATATTTTCGTTTTAAATAGATATACTGATATCCTGATYGGTGAATATCAAAAAAACTCATCTTACAATTCCAGTGTGRAGAGCACGCAGTTTTCCATAGCCTTTCTACTTGYCAACAGCRTGTTCACATTCATTCCCTTTGCCTTGGCACTGATCGTGTTTCTCCTGCTCATCTTCTCTCTGTGGAAACATCTGAGGAAGATGCATCACARTGCTCAAGGAAGCAGAGACGCCAGGACCAAGGCCCAAGTAAGAATCCTACAAACAATGATCGCGTCTCTGCTACTTTATGCCGTTTTATTCYTGTCGCTTCTTATTAAAGATTGGAGCTCTCTSCTCTTAGACAGAAAGCTGATTGTTTTGTTTTCTCAGGCTGTGAGAACGGCTTTTCCCTCAGTGCACTCATGTGTCCTGATTCTGGCAAACATCAAGCTGAGAAAAGCCTCTCTTTCTGTGCTGTCGWGGTTGAGGTGCAGGAAGACAGACGCTGCAGAAAGCTAG
>zokor33
ATGAGTATGGTCCTATATGTTATATTTTCAGTCATTTTCAGTGTGGAGTTTATTATTGGAAGCATAGGAAATGGATTCATAGCAGTGGTGAACATCATGGACTGGGTCAAAAGAAGAAAGATCTCTTTAGTGGATCAAATTCTCACCGCTCTGGCCATCTCCAGAATTGCACTGCTCTGTTTAATATTACTGAATTGGTGGCTACCTGTGATTTATCCAAGCAAATGGAACACTGAAACTATAATGAGAATAATATATAGCATCTGGGCAGGAGCGAGTCACCTTAGCCTCTGGCTTACTACAGTTCTTAGCCTCTTTTATTTTCTCAAGATAGCCAATTTTTCAAATGCTATTTTTCTTTACCTTAAGGTCAGAGTTAAAAAAGTGGTAACAGGGACACTGTTGGCGTCTTTGGTTTTGTTGTATCTGAATATTTTCGTTTTAAATAGATATACTGATATCCTGATTGGTGAATATCAAAAAAACTCATCTTACAATTCCAGTGTGGAGAGCACGCAGTTTTCCATAGCCTTTCTACTTGCCAACAGCATGTTCACATTCATTCCCTTTGCCTTGGCACTGATCGTGTTTCTCCTGCTCATCTTCTCTCTGTGGAAACATCTGAGGAAGATGCATCACAGTGCTCAAGGAAGCAGAGACGCCAGGACCAAGGCCCAAGTAAGAATCCTACAAACAATGATCGCGTCTCTGCTACTTTATGCCGTTTTATTCCTGTCGCTTCTTATTAAAGATTGGAGCTCTCTGCTCTTAGACAGAAAGCTGATTGTTTTGTTTTCTCAGGCTGTGAGAACGGCTTTTCCCTCAGTGCACTCATGTGTCCTGATTCTGGCAAACATCAAGCTGAGAAAAGCCTCTCTTTCTGTGCTGTCGTGGTTGAGGTGCAGGAAGACAGACGCTGCAGAAAGCTAG
>zokor34
ATGAGTATGGTCCTATATGTTATATTTTCAGTCATTTTCAGTGTGGAGTTTATTATTGGAAGCATAGGAAATGGATTCATAGCAGTGGTGAACATCATGGACTGGGTCAAAAGAAGAAAGATCTCTTTAGTGGATCAAATTCTCACCGCTCTGGCCATCTCCAGAATTGCACTGCTCTGTTTAATATTACTGAATTGGTGGCTACCTGTGATTTATCCAAGCAAATGGAACACTGAAACTATAATGAGAATAATATATAGCATCTGGGCAGGAGCGAGTCACCTTAGCCTCTGGCTTACTACAGTTCTTAGCCTCTTTTATTTTCTCAAGATAGCCAATTTTTCAAATGCTATTTTTCTTTACCTTAAGGTCAGAGTTAAAAAAGTGGTAACAGGGACACTGTTGGCGTCTTTGGTTTTGTTGTATCTGAATATTTTCGTTTTAAATAGATATACTGATATCCTGATTGGTGAATATCAAAAAAACTCATCTTACAATTCCAGTGTGGAGAGCACGCAGTTTTCCATASCCTTTCTACTTGCCAACAGCATGTTCACATTCATTCCCTTTGCCTTGGCACTGATCGTGTTTCTCCTGCTCATCTTCTCTCTGTGGAAACATCTGAGGAAGATGCATCACRGTGCTCAAGGAAGCAGAGACGCCAGGACCAAGGCCCAAGTAAGAATCCTACAAACAATGATCGCGTCTCTGCTACTTTATGCCGTTTTATTCCTGTCGCTTCTTATTAAAGATTGGAGCTCTCTGCTCTTAGACAGAAAGCTGATTGTTTTGTTTTCTCAGGCTGTGAGAACGGCTTTTCCCTCAGTGCACTCATGTGTCCTGATTCTGGCAAACATCAAGCTGAGAAAAGCCTCTCTTTCTGTGCTGTCGWGGTTGAGGTGCAGGAAGACAGACGCTGCAGAAAGCTAG
>zokor35
ATGAGTATGGTCCTATATGTTATATTTTCAGTCATTTTCAGTGTGGAGTTTATTATTGGAAGCATAGGAAATGGATTCATAGCAGTGGTGAACATCATGGACTGGGTCAAAAGAAGAAAGATCTCTTTAGTGGATCAAATTCTCACCGCTCTGGCCATCTCCAGAATTGCACTGCTCTGTTTAATATTACTGAATTGGTGGCTACCTGTGATTTATCCAAGCAAATGGAACACTGAAACTATAATGAGAATAATATATAGCATCTGGGCAGGAGCGAGTCACCTTAGCCTCTGGCTTACTACAGTTCTTAGCCTCTTTTATTTTCTCAAGATAGCCAATTTTTCAAATGCTATTTTTCTTTACCTTAAGGTCAGAGTTAAAAAAGTGGTAACAGGGACACTGTTGGCGTCTTTGGTTTTGTTGTATCTGAATATTTTCGTTTTAAATAGATATACTGATATCCTGATYGGTGAATATCAAAAAAACTCATCTTACAATTCCAGTGTGRAGAGCACGCAGTTTTCCATAGCCTTTCTACTTGYCAACAGCRTGTTCACATTCATTCCCTTTGCCTTGGCACTGATCGTGTTTCTCCTGCTCATCTTCTCTCTGTGGAAACATCTGAGGAAGATGCATCACARTGCTCAAGGAAGCAGAGACGCCAGGACCAAGGCCCAAGTAAGAATCCTACAAACAATGATCGCGTCTCTGCTACTTTATGCCGTTTTATTCYTGTCGCTTCTTATTAAAGATTGGAGCTCTCTSCTCTTAGACAGAAAGCTGATTGTTTTGTTTTCTCAGGCTGTGAGAACGGCTTTTCCCTCAGTGCACTCATGTGTCCTGATTCTGGCAAACATCAAGCTGAGAAAAGCCTCTCTTTCTGTGCTGTCGWGGTTGAGGTGCAGGAAGACAGACGCTGCAGAAAGCTAG
>zokor36
ATGAGTATGGTCCTATATGTTATATTTTCAGTCATTTTCAGTGTGGAGTTTATTATTGGAAGCATAGGAAATGGATTCATAGCAGTGGTGAACATCATGGACTGGGTCAAAAGAAGAAAGATCTCTTTAGTGGATCAAATTCTCACCGCTCTGGCCATCTCCAGAATTGCACTGCTCTGTTTAATATTACTGAATTGGTGGCTACCTGTGATTTATCCAAGCAAATGGAACACTGAAACTATAATGAGAATAATATATAGCATCTGGGCAGGAGCGAGTCACCTTAGCCTCTGGCTTACTACAGTTCTTAGCCTCTTTTATTTTCTCAAGATAGCCAATTTTTCAAATGCTATTTTTCTTTACCTTAAGGTCAGAGTTAAAAAAGTGGTAACAGGGACACTGTTGGCGTCTTTGGTTTTGTTGTATCTGAATATTTTCGTTTTAAATAGATATACTGATATCCTGATTGGTGAATATCAAAAAAACTCATCTTACAATTCCAGTGTGGAGAGCACGCAGTTTTCCATAGCCTTTCTACTTGCCAACAGCATGTTCACATTCATTCCCTTTGCCTTGGCACTGATCGTGTTTCTCCTGCTCATCTTCTCTCTGTGGAAACATCTGAGGAAGATGCATCACRGTGCTCAAGGAAGCAGAGACGCCAGGACCAAGGCCCAAGTAAGAATCCTACAAACAATGATCGCGTCTCTGCTACTTTATGCCGTTTTATTCCTGTCGCTTCTTATTAAAGATTGGAGCTCTCTGCTCTTAGACAGAAAGCTGATTGTTTTGTTTTCTCAGGCTGTGAGAACGGCTTTTCCCTCAGTGCACTCATGTGTCCTGATTCTGGCAAACATCAAGCTGAGAAAAGCCTCTCTTTCTGTGCTGTCGTGGTTGAGGTGCAGGAAGACAGACGCTGCAGAAAGCTAG
>zokor37
ATGAGTATGGTCCTATATGTTATATTTTCAGTCATTTTCAGTGTGGAGTTTATTATTGGAAGCATAGGAAATGGATTCATAGCAGTGGTGAACATCATGGACTGGGTCAAAAGAAGAAAGATCTCTTTAGTGGATCAAATTCTCACCGCTCTGGCCATCTCCAGAATTGCACTGCTCTGTTTAATATTACTGAATTGGTGGCTACCTGTGATTTATCCAAGCAAATGGAACACTGAAACTATAATGAGAATAATATATAGCATCTGGGCAGGAGCGAGTCACCTTAGCCTCTGGCTTACTACAGTTCTTAGCCTCTTTTATTTTCTCAAGATAGCCAATTTTTCAAATGCTATTTTTCTTTACCTTAAGGTCAGAGTTAAAAAAGTGGTAACAGGGACACTGTTGGCGTCTTTGGTTTTGTTGTATCTGAATATTTTCGTTTTAAATAGATATACTGATATCCTGATTGGTGAATATCAAAAAAACTCATCTTACAATTCCAGTGTGGAGAGCACGCAGTTTTCCATAGCCTTTCTACTTGCCAACAGCATGTTCACATTCATTCCCTTTGCCTTGGCACTGATCGTGTTTCTCCTGCTCATCTTCTCTCTGTGGAAACATCTGAGGAAGATGCATCACGGTGCTCAAGGAAGCAGAGACGCCAGGACCAAGGCCCAAGTAAGAATCCTACAAACAATGATCGCGTCTCTGCTACTTTATGCCGTTTTATTCCTGTCGCTTCTTATTAAAGATTGGAGCTCTCTGCTCTTAGACAGAAAGCTGATTGTTTTGTTTTCTCAGGCTGTGAGAACGGCTTTTCCCTCAGTGCACTCATGTGTCCTGATTCTGGCAAACATCAAGCTGAGAAAAGCCTCTCTTTCTGTGCTGTCGTGGTTGAGGTGCAGGAAGACAGACGCTGCAGAAAGCTAG
>zokor38
ATGAGTATGGTCCTATATGTTATATTTTCAGTCATTTTCAGTGTGGAGTTTATTATTGGAAGCATAGGAAATGGATTCATAGCAGTGGTGAACATCATGGACTGGGTCAAAAGAAGAAAGATCTCTTTAGTGGATCAAATTCTCACCGCTCTGGCCATCTCCAGAATTGCACTGCTCTGTTTAATATTACTGAATTGGTGGCTACCTGTGATTTATCCAAGCAAATGGAACACTGAAACTATAATGAGAATAATATATAGCATCTGGGCAGGAGCGAGTCACCTTAGCCTCTGGCTTACTACAGTTCTTAGCCTCTTTTATTTTCTCAAGATAGCCAATTTTTCAAATGCTATTTTTCTTTACCTTAAGGTCAGAGTTAAAAAAGTGGTAACAGGGACACTGTTGGCGTCTTTGGTTTTGTTGTATCTGAATATTTTCGTTTTAAATAGATATACTGATATCCTGATYGGTGAATATCAAAAAAACTCATCTTACAATTCCAGTGTGRAGAGCACGCAGTTTTCCATAGCCTTTCTACTTGYCAACAGCRTGTTCACATTCATTCCCTTTGCCTTGGCACTGATCGTGTTTCTCCTGCTCATCTTCTCTCTGTGGAAACATCTGAGGAAGATGCATCACARTGCTCAAGGAAGCAGAGACGCCAGGACCAAGGCCCAAGTAAGAATCCTACAAACAATGATCGCGTCTCTGCTACTTTATGCCGTTTTATTCYTGTCGCTTCTTATTAAAGATTGGAGCTCTCTSCTCTTAGACAGAAAGCTGATTGTTTTGTTTTCTCAGGCTGTGAGAACGGCTTTTCCCTCAGTGCACTCATGTGTCCTGATTCTGGCAAACATCAAGCTGAGAAAAGCCTCTCTTTCTGTGCTGTCGWGGTTGAGGTGCAGGAAGACAGACGCTGCAGAAAGCTAG
>zokor39
ATGAGTATGGTCCTATATGTTATATTTTCAGTCATTTTCAGTGTGGAGTTTATTATTGGAAGCATAGGAAATGGATTCATAGCAGTGGTGAACATCATGGACTGGGTCAAAAGAAGAAAGATCTCTTTAGTGGATCAAATTCTCACCGCTCTGGCCATCTCCAGAATTGCACTGCTCTGTTTAATATTACTGAATTGGTGGCTACCTGTGATTTATCCAAGCAAATGGAACACTGAAACTATAATGAGAATAATATATAGCATCTGGGCAGGAGCGAGTCACCTTAGCCTCTGGCTTACTACAGTTCTTAGCCTCTTTTATTTTCTCAAGATAGCCAATTTTTCAAATGCTATTTTTCTTTACCTTAAGGTCAGAGTTAAAAAAGTGGTAACAGGGACACTGTTGGCGTCTTTGGTTTTGTTGTATCTGAATATTTTCGTTTTAAATAGATATACTGATATCCTGATTGGTGAATATCAAAAAAACTCATCTTACAATTCCAGTGTGGAGAGCACGCAGTTTTCCATAGCCTTTCTACTTGCCAACAGCATGTTCACATTCATTCCCTTTGCCTTGGCACTGATCGTGTTTCTCCTGCTCATCTTCTCTCTGTGGAAACATCTGAGGAAGATGCATCACAGTGCTCAAGGAAGCAGAGACGCCAGGACCAAGGCCCAAGTAAGAATCCTACAAACAATGATCGCGTCTCTGCTACTTTATGCCGTTTTATTCCTGTCGCTTCTTATTAAAGATTGGAGCTCTCTGCTCTTAGACAGAAAGCTGATTGTTTTGTTTTCTCAGGCTGTGAGAACGGCTTTTCCCTCAGTGCACTCATGTGTCCTGATTCTGGCAAACATCAAGCTGAGAAAAGCCTCTCTTTCTGTGCTGTCGTGGTTGAGGTGCAGGAAGACAGACGCTGCAGAAAGCTAG
>zokor40
ATGAGTATGGTCCTATATGTTATATTTTCAGTCATTTTCAGTGTGGAGTTTATTATTGGAAGCATAGGAAATGGATTCATAGCAGTGGTGAACATCATGGACTGGGTCAAAAGAAGAAAGATCTCTTTAGTGGATCAAATTCTCACCGCTCTGGCCATCTCCAGAATTGCACTGCTCTGTTTAATATTACTGAATTGGTGGCTACCTGTGATTTATCCAAGCAAATGGAACACTGAAACTATAATGAGAATAATATATAGCATCTGGGCAGGAGCGAGTCACCTTAGCCTCTGGCTTACTACAGTTCTTAGCCTCTTTTATTTTCTCAAGATAGCCAATTTTTCAAATGCTATTTTTCTTTACCTTAAGGTCAGAGTTAAAAAAGTGGTAACAGGGACACTGTTGGCGTCTTTGGTTTTGTTGTATCTGAATATTTTCGTTTTAAATAGATATACTGATATCCTGATTGGTGAATATCAAAAAAACTCATCTTACAATTCCAGTGTGGAGAGCACGCAGTTTTCCATAGCCTTTCTACTTGCCAACAGCATGTTCACATTCATTCCCTTTGCCTTGGCACTGATCGTGTTTCTCCTGCTCATCTTCTCTCTGTGGAAACATCTGAGGAAGATGCATCACRGTGCTCAAGGAAGCAGAGACGCCAGGACCAAGGCCCAAGTAAGAATCCTACAAACAATGATCGCGTCTCTGCTACTTTATGCCGTTTTATTCCTGTCGCTTCTTATTAAAGATTGGAGCTCTCTGCTCTTAGACAGAAAGCTGATTGTTTTGTTTTCTCAGGCTGTGAGAACGGCTTTTCCCTCAGTGCACTCATGTGTCCTGATTCTGGCAAACATCAAGCTGAGAAAAGCCTCTCTTTCTGTGCTGTCGTGGTTGAGGTGCAGGAAGACAGACGCTGCAGAAAGCTAG
>zokor41
ATGAGTATGGTCCTATATGTTATATTTTCAGTCATTTTCAGTGTGGAGTTTATTATTGGAAGCATAGGAAATGGATTCATAGCAGTGGTGAACATCATGGACTGGGTCAAAAGAAGAAAGATCTCTTTAGTGGATCAAATTCTCACCGCTCTGGCCATCTCCAGAATTGCACTGCTCTGTTTAATATTACTGAATTGGTGGCTACCTGTGATTTATCCAAGCAAATGGAACACTGAAACTATAATGAGAATAATATATAGCATCTGGGCAGGAGCGAGTCACCTTAGCCTCTGGCTTACTACAGTTCTTAGCCTCTTTTATTTTCTCAAGATAGCCAATTTTTCAAATGCTATTTTTCTTTACCTTAAGGTCAGAGTTAAAAAAGTGGTAACAGGGACACTGTTGGCGTCTTTGGTTTTGTTGTATCTGAATATTTTCGTTTTAAATAGATATACTGATATCCTGATTGGTGAATATCAAAAAAACTCATCTTACAATTCCAGTGTGGAGAGCACGCAGTTTTCCATAGCCTTTCTACTTGCCAACAGCATGTTCACATTCATTCCCTTTGCCTTGGCACTGATCGTGTTTCTCCTGCTCATCTTCTCTCTGTGGAAACATCTGAGGAAGATGCATCACRGTGCTCAAGGAAGCAGAGACGCCAGGACCAAGGCCCAAGTAAGAATCCTACAAACAATGATCGCGTCTCTGCTACTTTATGCCGTTTTATTCCTGTCGCTTCTTATTAAAGATTGGAGCTCTCTGCTCTTAGACAGAAAGCTGATTGTTTTGTTTTCTCAGGCTGTGAGAACGGCTTTTCCCTCAGTGCACTCATGTGTCCTGATTCTGGCAAACATCAAGCTGAGAAAAGCCTCTCTTTCTGTGCTGTCGTGGTTGAGGTGCAGGAAGACAGACGCTGCAGAAAGCTAG
>zokor42
ATGAGTATGGTCCTATATGTTATATTTTCAGTCATTTTCAGTGTGGAGTTTATTATTGGAAGCATAGGAAATGGATTCATAGCAGTGGTGAACATCATGGACTGGGTCAAAAGAAGAAAGATCTCTTTAGTGGATCAAATTCTCACCGCTCTGGCCATCTCCAGAATTGCACTGCTCTGTTTAATATTACTGAATTGGTGGCTACCTGTGATTTATCCAAGCAAATGGAACACTGAAACTATAATGAGAATAATATATAGCATCTGGGCAGGAGCGAGTCACCTTAGCCTCTGGCTTACTACAGTTCTTAGCCTCTTTTATTTTCTCAAGATAGCCAATTTTTCAAATGCTATTTTTCTTTACCTTAAGGTCAGAGTTAAAAAAGTGGTAACAGGGACACTGTTGGCGTCTTTGGTTTTGTTGTATCTGAATATTTTCGTTTTAAATAGATATACTGATATCCTGATYGGTGAATATCAAAAAAACTCATCTTACAATTCCAGTGTGRAGAGCACGCAGTTTTCCATAGCCTTTCTACTTGYCAACAGCRTGTTCACATTCATTCCCTTTGCCTTGGCACTGATCGTGTTTCTCCTGCTCATCTTCTCTCTGTGGAAACATCTGAGGAAGATGCATCACRRTGCTCAAGGAAGCAGAGACGCCAGGACCAAGGCCCAAGTAAGAATCCTACAAACAATGATCGCGTCTCTGCTACTTTATGCCGTTTTATTCYTGTCGCTTCTTATTAAAGATTGGAGCTCTCTSCTCTTAGACAGAAAGCTGATTGTTTTGTTTTCTCAGGCTGTGAGAACGGCTTTTCCCTCAGTGCACTCATGTGTCCTGATTCTGGCAAACATCAAGCTGAGAAAAGCCTCTCTTTCTGTGCTGTCGWGGTTGAGGTGCAGGAAGACAGACGCTGCAGAAAGCTAG
>zokor43
ATGAGTATGGTCCTATATGTTATATTTTCAGTCATTTTCAGTGTGGAGTTTATTATTGGAAGCATAGGAAATGGATTCATAGCAGTGGTGAACATCATGGACTGGGTCAAAAGAAGAAAGATCTCTTTAGTGGATCAAATTCTCACCGCTCTGGCCATCTCCAGAATTGCACTGCTCTGTTTAATATTACTGAATTGGTGGCTACCTGTGATTTATCCAAGCAAATGGAACACTGAAACTATAATGAGAATAATATATAGCATCTGGGCAGGAGCGAGTCACCTTAGCCTCTGGCTTACTACAGTTCTTAGCCTCTTTTATTTTCTCAAGATAGCCAATTTTTCAAATGCTATTTTTCTTTACCTTAAGGTCAGAGTTAAAAAAGTGGTAACAGGGACACTGTTGGCGTCTTTGGTTTTGTTGTATCTGAATATTTTCGTTTTAAATAGATATACTGATATCCTGATTGGTGAATATCAAAAAAACTCATCTTACAATTCCAGTGTGGAGAGCACGCAGTTTTCCATASCCTTTCTACTTGCCAACAGCATGTTCACATTCATTCCCTTTGCCTTGGCACTGATCGTGTTTCTCCTGCTCATCTTCTCTCTGTGGAAACATCTGAGGAAGATGCATCACAGTGCTCAAGGAAGCAGAGACGCCAGGACCAAGGCCCAAGTAAGAATCCTACAAACAATGATCGCGTCTCTGCTACTTTATGCCGTTTTATTCCTGTCGCTTCTTATTAAAGATTGGAGCTCTCTGCTCTTAGACAGAAAGCTGATTGTTTTGTTTTCTCAGGCTGTGAGAACGGCTTTTCCCTCAGTGCACTCATGTGTCCTGATTCTGGCAAACATCAAGCTGAGAAAAGCCTCTCTTTCTGTGCTGTCGWGGTTGAGGTGCAGGAAGACAGACGCTGCAGAAAGCTAG
>zokor44
ATGAGTATGGTCCTATATGTTATATTTTCAGTCATTTTCAGTGTGGAGTTTATTATTGGAAGCATAGGAAATGGATTCATAGCAGTGGTGAACATCATGGACTGGGTCAAAAGAAGAAAGATCTCTTTAGTGGATCAAATTCTCACCGCTCTGGCCATCTCCAGAATTGCACTGCTCTGTTTAATATTACTGAATTGGTGGCTACCTGTGATTTATCCAAGCAAATGGAACACTGAAACTATAATGAGAATAATATATAGCATCTGGGCAGGAGCGAGTCACCTTAGCCTCTGGCTTACTACAGTTCTTAGCCTCTTTTATTTTCTCAAGATAGCCAATTTTTCAAATGCTATTTTTCTTTACCTTAAGGTCAGAGTTAAAAAAGTGGTAACAGGGACACTGTTGGCGTCTTTGGTTTTGTTGTATCTGAATATTTTCGTTTTAAATAGATATACTGATATCCTGATYGGTGAATATCAAAAAAACTCATCTTACAATTCCAGTGTGRAGAGCACGCAGTTTTCCATAGCCTTTCTACTTGYCAACAGCRTGTTCACATTCATTCCCTTTGCCTTGGCACTGATCGTGTTTCTCCTGCTCATCTTCTCTCTGTGGAAACATCTGAGGAAGATGCATCACRRTGCTCAAGGAAGCAGAGACGCCAGGACCAAGGCCCAAGTAAGAATCCTACAAACAATGATCGCGTCTCTGCTACTTTATGCCGTTTTATTCYTGTCGCTTCTTATTAAAGATTGGAGCTCTCTSCTCTTAGACAGAAAGCTGATTGTTTTGTTTTCTCAGGCTGTGAGAACGGCTTTTCCCTCAGTGCACTCATGTGTCCTGATTCTGGCAAACATCAAGCTGAGAAAAGCCTCTCTTTCTGTGCTGTCGWGGTTGAGGTGCAGGAAGACAGACGCTGCAGAAAGCTAG
>zokor45
ATGAGTATGGTCCTATATGTTATATTTTCAGTCATTTTCAGTGTGGAGTTTATTATTGGAAGCATAGGAAATGGATTCATAGCAGTGGTGAACATCATGGACTGGGTCAAAAGAAGAAAGATCTCTTTAGTGGATCAAATTCTCACCGCTCTGGCCATCTCCAGAATTGCACTGCTCTGTTTAATATTACTGAATTGGTGGCTACCTGTGATTTATCCAAGCAAATGGAACACTGAAACTATAATGAGAATAATATATAGCATCTGGGCAGGAGCGAGTCACCTTAGCCTCTGGCTTACTACAGTTCTTAGCCTCTTTTATTTTCTCAAGATAGCCAATTTTTCAAATGCTATTTTTCTTTACCTTAAGGTCAGAGTTAAAAAAGTGGTAACAGGGACACTGTTGGCGTCTTTGGTTTTGTTGTATCTGAATATTTTCGTTTTAAATAGATATACTGATATCCTGATTGGTGAATATCAAAAAAACTCATCTTACAATTCCAGTGTGGAGAGCACGCAGTTTTCCATAGCCTTTCTACTTGCCAACAGCATGTTCACATTCATTCCCTTTGCCTTGGCACTGATCGTGTTTCTCCTGCTCATCTTCTCTCTGTGGAAACATCTGAGGAAGATGCATCACAGTGCTCAAGGAAGCAGAGACGCCAGGACCAAGGCCCAAGTAAGAATCCTACAAACAATGATCGCGTCTCTGCTACTTTATGCCGTTTTATTCCTGTCGCTTCTTATTAAAGATTGGAGCTCTCTGCTCTTAGACAGAAAGCTGATTGTTTTGTTTTCTCAGGCTGTGAGAACGGCTTTTCCCTCAGTGCACTCATGTGTCCTGATTCTGGCAAACATCAAGCTGAGAAAAGCCTCTCTTTCTGTGCTGTCGTGGTTGAGGTGCAGGAAGACAGACGCTGCAGAAAGCTAG
>zokor46
ATGAGTATGGTCCTATATGTTATATTTTCAGTCATTTTCAGTGTGGAGTTTATTATTGGAAGCATAGGAAATGGATTCATAGCAGTGGTGAACATCATGGACTGGGTCAAAAGAAGAAAGATCTCTTTAGTGGATCAAATTCTCACCGCTCTGGCCATCTCCAGAATTGCACTGCTCTGTTTAATATTACTGAATTGGTGGCTACCTGTGATTTATCCAAGCAAATGGAACACTGAAACTATAATGAGAATAATATATAGCATCTGGGCAGGAGCGAGTCACCTTAGCCTCTGGCTTACTACAGTTCTTAGCCTCTTTTATTTTCTCAAGATAGCCAATTTTTCAAATGCTATTTTTCTTTACCTTAAGGTCAGAGTTAAAAAAGTGGTAACAGGGACACTGTTGGCGTCTTTGGTTTTGTTGTATCTGAATATTTTCGTTTTAAATAGATATACTGATATCCTGATYGGTGAATATCAAAAAAACTCATCTTACAATTCCAGTGTGRAGAGCACGCAGTTTTCCATAGCCTTTCTACTTGYCAACAGCRTGTTCACATTCATTCCCTTTGCCTTGGCACTGATCGTGTTTCTCCTGCTCATCTTCTCTCTGTGGAAACATCTGAGGAAGATGCATCACARTGCTCAAGGAAGCAGAGACGCCAGGACCAAGGCCCAAGTAAGAATCCTACAAACAATGATCGCGTCTCTGCTACTTTATGCCGTTTTATTCYTGTCGCTTCTTATTAAAGATTGGAGCTCTCTSCTCTTAGACAGAAAGCTGATTGTTTTGTTTTCTCAGGCTGTGAGAACGGCTTTTCCCTCAGTGCACTCATGTGTCCTGATTCTGGCAAACATCAAGCTGAGAAAAGCCTCTCTTTCTGTGCTGTCGWGGTTGAGGTGCAGGAAGACAGACGCTGCAGAAAGCTAG
>zokor47
ATGAGTATGGTCCTATATGTTATATTTTCAGTCATTTTCAGTGTGGAGTTTATTATTGGAAGCATAGGAAATGGATTCATAGCAGTGGTGAACATCATGGACTGGGTCAAAAGAAGAAAGATCTCTTTAGTGGATCAAATTCTCACCGCTCTGGCCATCTCCAGAATTGCACTGCTCTGTTTAATATTACTGAATTGGTGGCTACCTGTGATTTATCCAAGCAAATGGAACACTGAAACTATAATGAGAATAATATATAGCATCTGGGCAGGAGCGAGTCACCTTAGCCTCTGGCTTACTACAGTTCTTAGCCTCTTTTATTTTCTCAAGATAGCCAATTTTTCAAATGCTATTTTTCTTTACCTTAAGGTCAGAGTTAAAAAAGTGGTAACAGGGACACTGTTGGCGTCTTTGGTTTTGTTGTATCTGAATATTTTCGTTTTAAATAGATATACTGATATCCTGATTGGTGAATATCAAAAAAACTCATCTTACAATTCCAGTGTGGAGAGCACGCAGTTTTCCATAGCCTTTCTACTTGCCAACAGCATGTTCACATTCATTCCCTTTGCCTTGGCACTGATCGTGTTTCTCCTGCTCATCTTCTCTCTGTGGAAACATCTGAGGAAGATGCATCACAGTGCTCAAGGAAGCAGAGACGCCAGGACCAAGGCCCAAGTAAGAATCCTACAAACAATGATCGCGTCTCTGCTACTTTATGCCGTTTTATTCCTGTCGCTTCTTATTAAAGATTGGAGCTCTCTGCTCTTAGACAGAAAGCTGATTGTTTTGTTTTCTCAGGCTGTGAGAACGGCTTTTCCCTCAGTGCACTCATGTGTCCTGATTCTGGCAAACATCAAGCTGAGAAAAGCCTCTCTTTCTGTGCTGTCGTGGTTGAGGTGCAGGAAGACAGACGCTGCAGAAAGCTAG
>zokor48
ATGAGTATGGTCCTATATGTTATATTTTCAGTCATTTTCAGTGTGGAGTTTATTATTGGAAGCATAGGAAATGGATTCATAGCAGTGGTGAACATCATGGACTGGGTCAAAAGAAGAAAGATCTCTTTAGTGGATCAAATTCTCACCGCTCTGGCCATCTCCAGAATTGCACTGCTCTGTTTAATATTACTGAATTGGTGGCTACCTGTGATTTATCCAAGCAAATGGAACACTGAAACTATAATGAGAATAATATATAGCATCTGGGCAGGAGCGAGTCACCTTAGCCTCTGGCTTACTACAGTTCTTAGCCTCTTTTATTTTCTCAAGATAGCCAATTTTTCAAATGCTATTTTTCTTTACCTTAAGGTCAGAGTTAAAAAAGTGGTAACAGGGACACTGTTGGCGTCTTTGGTTTTGTTGTATCTGAATATTTTCGTTTTAAATAGATATACTGATATCCTGATYGGTGAATATCAAAAAAACTCATCTTACAATTCCAGTGTGRAGAGCACGCAGTTTTCCATAGCCTTTCTACTTGYCAACAGCRTGTTCACATTCATTCCCTTTGCCTTGGCACTGATCGTGTTTCTCCTGCTCATCTTCTCTCTGTGGAAACATCTGAGGAAGATGCATCACRRTGCTCAAGGAAGCAGAGACGCCAGGACCAAGGCCCAAGTAAGAATCCTACAAACAATGATCGCGTCTCTGCTACTTTATGCCGTTTTATTCYTGTCGCTTCTTATTAAAGATTGGAGCTCTCTSCTCTTAGACAGAAAGCTGATTGTTTTGTTTTCTCAGGCTGTGAGAACGGCTTTTCCCTCAGTGCACTCATGTGTCCTGATTCTGGCAAACATCAAGCTGAGAAAAGCCTCTCTTTCTGTGCTGTCGWGGTTGAGGTGCAGGAAGACAGACGCTGCAGAAAGCTAG
>zokor49
ATGAGTATGGTCCTATATGTTATATTTTCAGTCATTTTCAGTGTGGAGTTTATTATTGGAAGCATAGGAAATGGATTCATAGCAGTGGTGAACATCATGGACTGGGTCAAAAGAAGAAAGATCTCTTTAGTGGATCAAATTCTCACCGCTCTGGCCATCTCCAGAATTGCACTGCTCTGTTTAATATTACTGAATTGGTGGCTACCTGTGATTTATCCAAGCAAATGGAACACTGAAACTATAATGAGAATAATATATAGCATCTGGGCAGGAGCGAGTCACCTTAGCCTCTGGCTTACTACAGTTCTTAGCCTCTTTTATTTTCTCAAGATAGCCAATTTTTCAAATGCTATTTTTCTTTACCTTAAGGTCAGAGTTAAAAAAGTGGTAACAGGGACACTGTTGGCGTCTTTGGTTTTGTTGTATCTGAATATTTTCGTTTTAAATAGATATACTGATATCCTGATTGGTGAATATCAAAAAAACTCATCTTACAATTCCAGTGTGGAGAGCACGCAGTTTTCCATASCCTTTCTACTTGCCAACAGCATGTTCACATTCATTCCCTTTGCCTTGGCACTGATCGTGTTTCTCCTGCTCATCTTCTCTCTGTGGAAACATCTGAGGAAGATGCATCACAGTGCTCAAGGAAGCAGAGACGCCAGGACCAAGGCCCAAGTAAGAATCCTACAAACAATGATCGCGTCTCTGCTACTTTATGCCGTTTTATTCCTGTCGCTTCTTATTAAAGATTGGAGCTCTCTGCTCTTAGACAGAAAGCTGATTGTTTTGTTTTCTCAGGCTGTGAGAACGGCTTTTCCCTCAGTGCACTCATGTGTCCTGATTCTGGCAAACATCAAGCTGAGAAAAGCCTCTCTTTCTGTGCTGTCGWGGTTGAGGTGCAGGAAGACAGACGCTGCAGAAAGCTAG
>zokor50
ATGAGTATGGTCCTATATGTTATATTTTCAGTCATTTTCAGTGTGGAGTTTATTATTGGAAGCATAGGAAATGGATTCATAGCAGTGGTGAACATCATGGACTGGGTCAAAAGAAGAAAGATCTCTTTAGTGGATCAAATTCTCACCGCTCTGGCCATCTCCAGAATTGCACTGCTCTGTTTAATATTACTGAATTGGTGGCTACCTGTGATTTATCCAAGCAAATGGAACACTGAAACTATAATGAGAATAATATATAGCATCTGGGCAGGAGCGAGTCACCTTAGCCTCTGGCTTACTACAGTTCTTAGCCTCTTTTATTTTCTCAAGATAGCCAATTTTTCAAATGCTATTTTTCTTTACCTTAAGGTCAGAGTTAAAAAAGTGGTAACAGGGACACTGTTGGCGTCTTTGGTTTTGTTGTATCTGAATATTTTCGTTTTAAATAGATATACTGATATCCTGATTGGTGAATATCAAAAAAACTCATCTTACAATTCCAGTGTGGAGAGCACGCAGTTTTCCATASCCTTTCTACTTGCCAACAGCATGTTCACATTCATTCCCTTTGCCTTGGCACTGATCGTGTTTCTCCTGCTCATCTTCTCTCTGTGGAAACATCTGAGGAAGATGCATCACAGTGCTCAAGGAAGCAGAGACGCCAGGACCAAGGCCCAAGTAAGAATCCTACAAACAATGATCGCGTCTCTGCTACTTTATGCCGTTTTATTCCTGTCGCTTCTTATTAAAGATTGGAGCTCTCTGCTCTTAGACAGAAAGCTGATTGTTTTGTTTTCTCAGGCTGTGAGAACGGCTTTTCCCTCAGTGCACTCATGTGTCCTGATTCTGGCAAACATCAAGCTGAGAAAAGCCTCTCTTTCTGTGCTGTCGWGGTTGAGGTGCAGGAAGACAGACGCTGCAGAAAGCTAG
>zokor51
ATGAGTATGGTCCTATATGTTATATTTTCAGTCATTTTCAGTGTGGAGTTTATTATTGGAAGCATAGGAAATGGATTCATAGCAGTGGTGAACATCATGGACTGGGTCAAAAGAAGAAAGATCTCTTTAGTGGATCAAATTCTCACCGCTCTGGCCATCTCCAGAATTGCACTGCTCTGTTTAATATTACTGAATTGGTGGCTACCTGTGATTTATCCAAGCAAATGGAACACTGAAACTATAATGAGAATAATATATAGCATCTGGGCAGGAGCGAGTCACCTTAGCCTCTGGCTTACTACAGTTCTTAGCCTCTTTTATTTTCTCAAGATAGCCAATTTTTCAAATGCTATTTTTCTTTACCTTAAGGTCAGAGTTAAAAAAGTGGTAACAGGGACACTGTTGGCGTCTTTGGTTTTGTTGTATCTGAATATTTTCGTTTTAAATAGATATACTGATATCCTGATYGGTGAATATCAAAAAAACTCATCTTACAATTCCAGTGTGRAGAGCACGCAGTTTTCCATASCCTTTCTACTTGYCAACAGCRTGTTCACATTCATTCCCTTTGCCTTGGCACTGATCGTGTTTCTCCTGCTCATCTTCTCTCTGTGGAAACATCTGAGGAAGATGCATCACARTGCTCAAGGAAGCAGAGACGCCAGGACCAAGGCCCAAGTAAGAATCCTACAAACAATGATCGCGTCTCTGCTACTTTATGCCGTTTTATTCYTGTCGCTTCTTATTAAAGATTGGAGCTCTCTSCTCTTAGACAGAAAGCTGATTGTTTTGTTTTCTCAGGCTGTGAGAACGGCTTTTCCCTCAGTGCACTCATGTGTCCTGATTCTGGCAAACATCAAGCTGAGAAAAGCCTCTCTTTCTGTGCTGTCGAGGTTGAGGTGCAGGAAGACAGACGCTGCAGAAAGCTAG
>zokor52
ATGAGTATGGTCCTATATGTTATATTTTCAGTCATTTTCAGTGTGGAGTTTATTATTGGAAGCATAGGAAATGGATTCATAGCAGTGGTGAACATCATGGACTGGGTCAAAAGAAGAAAGATCTCTTTAGTGGATCAAATTCTCACCGCTCTGGCCATCTCCAGAATTGCACTGCTCTGTTTAATATTACTGAATTGGTGGCTACCTGTGATTTATCCAAGCAAATGGAACACTGAAACTATAATGAGAATAATATATAGCATCTGGGCAGGAGCGAGTCACCTTAGCCTCTGGCTTACTACAGTTCTTAGCCTCTTTTATTTTCTCAAGATAGCCAATTTTTCAAATGCTATTTTTCTTTACCTTAAGGTCAGAGTTAAAAAAGTGGTAACAGGGACACTGTTGGCGTCTTTGGTTTTGTTGTATCTGAATATTTTCGTTTTAAATAGATATACTGATATCCTGATTGGTGAATATCAAAAAAACTCATCTTACAATTCCAGTGTGGAGAGCACGCAGTTTTCCATAGCCTTTCTACTTGCCAACAGCATGTTCACATTCATTCCCTTTGCCTTGGCACTGATCGTGTTTCTCCTGCTCATCTTCTCTCTGTGGAAACATCTGAGGAAGATGCATCACAGTGCTCAAGGAAGCAGAGACGCCAGGACCAAGGCCCAAGTAAGAATCCTACAAACAATGATCGCGTCTCTGCTACTTTATGCCGTTTTATTCCTGTCGCTTCTTATTAAAGATTGGAGCTCTCTGCTCTTAGACAGAAAGCTGATTGTTTTGTTTTCTCAGGCTGTGAGAACGGCTTTTCCCTCAGTGCACTCATGTGTCCTGATTCTGGCAAACATCAAGCTGAGAAAAGCCTCTCTTTCTGTGCTGTCGTGGTTGAGGTGCAGGAAGACAGACGCTGCAGAAAGCTAG
>zokor53
ATGAGTATGGTCCTATATGTTATATTTTCAGTCATTTTCAGTGTGGAGTTTATTATTGGAAGCATAGGAAATGGATTCATAGCAGTGGTGAACATCATGGACTGGGTCAAAAGAAGAAAGATCTCTTTAGTGGATCAAATTCTCACCGCTCTGGCCATCTCCAGAATTGCACTGCTCTGTTTAATATTACTGAATTGGTGGCTACCTGTGATTTATCCAAGCAAATGGAACACTGAAACTATAATGAGAATAATATATAGCATCTGGGCAGGAGCGAGTCACCTTAGCCTCTGGCTTACTACAGTTCTTAGCCTCTTTTATTTTCTCAAGATAGCCAATTTTTCAAATGCTATTTTTCTTTACCTTAAGGTCAGAGTTAAAAAAGTGGTAACAGGGACACTGTTGGCGTCTTTGGTTTTGTTGTATCTGAATATTTTCGTTTTAAATAGATATACTGATATCCTGATTGGTGAATATCAAAAAAACTCATCTTACAATTCCAGTGTGGAGAGCACGCAGTTTTCCATAGCCTTTCTACTTGCCAACAGCATGTTCACATTCATTCCCTTTGCCTTGGCACTGATCGTGTTTCTCCTGCTCATCTTCTCTCTGTGGAAACATCTGAGGAAGATGCATCACAGTGCTCAAGGAAGCAGAGACGCCAGGACCAAGGCCCAAGTAAGAATCCTACAAACAATGATCGCGTCTCTGCTACTTTATGCCGTTTTATTCCTGTCGCTTCTTATTAAAGATTGGAGCTCTCTGCTCTTAGACAGAAAGCTGATTGTTTTGTTTTCTCAGGCTGTGAGAACGGCTTTTCCCTCAGTGCACTCATGTGTCCTGATTCTGGCAAACATCAAGCTGAGAAAAGCCTCTCTTTCTGTGCTGTCGTGGTTGAGGTGCAGGAAGACAGACGCTGCAGAAAGCTAG
>zokor54
ATGAGTATGGTCCTATATGTTATATTTTCAGTCATTTTCAGTGTGGAGTTTATTATTGGAAGCATAGGAAATGGATTCATAGCAGTGGTGAACATCATGGACTGGGTCAAAAGAAGAAAGATCTCTTTAGTGGATCAAATTCTCACCGCTCTGGCCATCTCCAGAATTGCACTGCTCTGTTTAATATTACTGAATTGGTGGCTACCTGTGATTTATCCAAGCAAATGGAACACTGAAACTATAATGAGAATAATATATAGCATCTGGGCAGGAGCGAGTCACCTTAGCCTCTGGCTTACTACAGTTCTTAGCCTCTTTTATTTTCTCAAGATAGCCAATTTTTCAAATGCTATTTTTCTTTACCTTAAGGTCAGAGTTAAAAAAGTGGTAACAGGGACACTGTTGGCGTCTTTGGTTTTGTTGTATCTGAATATTTTCGTTTTAAATAGATATACTGATATCCTGATYGGTGAATATCAAAAAAACTCATCTTACAATTCCAGTGTGRAGAGCACGCAGTTTTCCATASCCTTTCTACTTGYCAACAGCRTGTTCACATTCATTCCCTTTGCCTTGGCACTGATCGTGTTTCTCCTGCTCATCTTCTCTCTGTGGAAACATCTGAGGAAGATGCATCACARTGCTCAAGGAAGCAGAGACGCCAGGACCAAGGCCCAAGTAAGAATCCTACAAACAATGATCGCGTCTCTGCTACTTTATGCCGTTTTATTCYTGTCGCTTCTTATTAAAGATTGGAGCTCTCTSCTCTTAGACAGAAAGCTGATTGTTTTGTTTTCTCAGGCTGTGAGAACGGCTTTTCCCTCAGTGCACTCATGTGTCCTGATTCTGGCAAACATCAAGCTGAGAAAAGCCTCTCTTTCTGTGCTGTCGAGGTTGAGGTGCAGGAAGACAGACGCTGCAGAAAGCTAG
>zokor55
ATGAGTATGGTCCTATATGTTATATTTTCAGTCATTTTCAGTGTGGAGTTTATTATTGGAAGCATAGGAAATGGATTCATAGCAGTGGTGAACATCATGGACTGGGTCAAAAGAAGAAAGATCTCTTTAGTGGATCAAATTCTCACCGCTCTGGCCATCTCCAGAATTGCACTGCTCTGTTTAATATTACTGAATTGGTGGCTACCTGTGATTTATCCAAGCAAATGGAACACTGAAACTATAATGAGAATAATATATAGCATCTGGGCAGGAGCGAGTCACCTTAGCCTCTGGCTTACTACAGTTCTTAGCCTCTTTTATTTTCTCAAGATAGCCAATTTTTCAAATGCTATTTTTCTTTACCTTAAGGTCAGAGTTAAAAAAGTGGTAACAGGGACACTGTTGGCGTCTTTGGTTTTGTTGTATCTGAATATTTTCGTTTTAAATAGATATACTGATATCCTGATYGGTGAATATCAAAAAAACTCATCTTACAATTCCAGTGTGRAGAGCACGCAGTTTTCCATAGCCTTTCTACTTGYCAACAGCRTGTTCACATTCATTCCCTTTGCCTTGGCACTGATCGTGTTTCTCCTGCTCATCTTCTCTCTGTGGAAACATCTGAGGAAGATGCATCACARTGCTCAAGGAAGCAGAGACGCCAGGACCAAGGCCCAAGTAAGAATCCTACAAACAATGATCGCGTCTCTGCTACTTTATGCCGTTTTATTCYTGTCGCTTCTTATTAAAGATTGGAGCTCTCTSCTCTTAGACAGAAAGCTGATTGTTTTGTTTTCTCAGGCTGTGAGAACGGCTTTTCCCTCAGTGCACTCATGTGTCCTGATTCTGGCAAACATCAAGCTGAGAAAAGCCTCTCTTTCTGTGCTGTCGWGGTTGAGGTGCAGGAAGACAGACGCTGCAGAAAGCTAG
>zokor56
ATGAGTATGGTCCTATATGTTATATTTTCAGTCATTTTCAGTGTGGAGTTTATTATTGGAAGCATAGGAAATGGATTCATAGCAGTGGTGAACATCATGGACTGGGTCAAAAGAAGAAAGATCTCTTTAGTGGATCAAATTCTCACCGCTCTGGCCATCTCCAGAATTGCACTGCTCTGTTTAATATTACTGAATTGGTGGCTACCTGTGATTTATCCAAGCAAATGGAACACTGAAACTATAATGAGAATAATATATAGCATCTGGGCAGGAGCGAGTCACCTTAGCCTCTGGCTTACTACAGTTCTTAGCCTCTTTTATTTTCTCAAGATAGCCAATTTTTCAAATGCTATTTTTCTTTACCTTAAGGTCAGAGTTAAAAAAGTGGTAACAGGGACACTGTTGGCGTCTTTGGTTTTGTTGTATCTGAATATTTTCGTTTTAAATAGATATACTGATATCCTGATYGGTGAATATCAAAAAAACTCATCTTACAATTCCAGTGTGRAGAGCACGCAGTTTTCCATAGCCTTTCTACTTGYCAACAGCRTGTTCACATTCATTCCCTTTGCCTTGGCACTGATCGTGTTTCTCCTGCTCATCTTCTCTCTGTGGAAACATCTGAGGAAGATGCATCACARTGCTCAAGGAAGCAGAGACGCCAGGACCAAGGCCCAAGTAAGAATCCTACAAACAATGATCGCGTCTCTGCTACTTTATGCCGTTTTATTCYTGTCGCTTCTTATTAAAGATTGGAGCTCTCTSCTCTTAGACAGAAAGCTGATTGTTTTGTTTTCTCAGGCTGTGAGAACGGCTTTTCCCTCAGTGCACTCATGTGTCCTGATTCTGGCAAACATCAAGCTGAGAAAAGCCTCTCTTTCTGTGCTGTCGWGGTTGAGGTGCAGGAAGACAGACGCTGCAGAAAGCTAG

zTas2r117:
>zokor01
ATGGATAACAACATACAGAAGATATTTATTATCATTTTAATTGTTGAATTCATAACAGGAAATGTATTGAACACATTTGTGACACTGGTGAACTGTGTGGACTGGGCAAAGAGAAGAAAAATGTCTACAGTGGATCAAATTCTCACTGCTCTGGCCATATCCAGAATTGGTCTGCTCTGGTCAGTATTCGTAGGCATATTGATGTCTATGCTGTACCCAAATTTACTGCTGGCAGAAAATTTTATCACTACAATTCACATCACCTGGTCAATGGCCAATCATTTTAGCCTTTGGCTTGCTACATGCCTCAGCATTTTTTATTTTTTCAAGATTGCTAATTTTACTAACTCTCTGTTTCTTTATCTAAAACGGAGAATTAAAAGAGTAGTTTCCATGACTCTTCTGATGTCACTGATCATCCTGTTCTTAAATATTTTTCCATCGAAGATACCTCCTTCTGTCTGGTTTGAGGTATATCAAGGTAATATGTCTTGTAGTTCTTGTTTGAATAGTTCTACAGGACCCCACAGGTTTCTCTTAATTCTCAACACCACTTTCCTTTCTGTGCCCTTCACCATGTGCCTCACTACATTTCTTCTTCTCATCATCTCCCTCTGGAAACATTACAAGAAGATACAGCACAGTGCCCAGGGATGTCAAGATGTTGGCATCACTGTTCATCTCAAAGCCTTGAAAATCATGATTGCCTCTTTGCTTCTGTATGTGATATTCTTTCTGTCTCTTGTTGTACAACTATGGAGCTCTAAGATGCTGAAGAAAGGTCTGACCATCCTGTCCTGCCAGGCTACTGGAGTTTCTTTTCTTTCTCTCCACTCCTGTGTCCTGATACTTGGGAACACTAAGCTGAGACAGGCTTCACTGTGTGTTCTTTGGTGGCTGAGGTGCAGGACCAAAGATGTGCAACCGTCAAGTCCTTAA
>zokor02
ATGGATAACAACATACAGAAGATATTTATTATCATTTTAATTGTTGAATTCATAACAGGAAATGTATTGAACACATTTGTGACACTGGTGAACTGTGTGGACTGGGCAAAGAGAAGAAAAATGTCTACAGTGGATCAAATTCTCACTGCTCTGGCCATATCCAGAATTGGTCTGCTCTGGTCAGTATTCGTAGGCATATTGATGTCTATGCTGTACCCAAGTTTACTGCTGGCAGAAAATTTTATCACTACAATTCACATCACCTGGTCAATGGCCAATCATTTTAGCCTTTGGCTTGCTACATGCCTCAGCATTTTTTATTTTTTCAAGATTGCTAATTTTACTAACTCTCTGTTTCTTTATCTAAAACGGAGAATTAAAAGAGTAGTTTCCATGACTCTTCTGATGTCACTGATCATCCTGTTCTTAAATATTTTTCCATCGAAGATACCTCCTTCTGTCTGGTTTGAGGTATATCAAGGTAATATGTCTTGTAGTTCTTGTTTGAATAATTCTACAGGACCCCACAGGTTTCTCTTAATTCTCAACACCACTTTCCTTTCTGTGCCCTTCACCATGTGCCTCACTACATTTCTTCTTCTCATCATCTCCCTCTGGAAACATTACAAGAAGATACAGCACAGTGCCCAGGGATGTCAAGATGTTGGCATCACTGTTCATCTCAAAGCCTTGAAAATCATGATTGCCTCTTTGCTTCTGTATGTGATATTCTTTCTGTCTCTTGTTGTACAACTATGGAGCTCTAAGATGCTGAAGAAAGGTCTGACCATCCTGTCCTGCCAGGCTACTGGAGTTTCTTTTCTTTCTCTCCACTCCTGTGTCCTGATACTTGGGAACACTAAGCTGAGACAGGCTTCACTGTGTGTTCTTTGGTGGCTGAGGTGCAGGACCAAAGATGTGCAACCGTCAAGTCCTTAA
>zokor03
ATGGATAACAACATACAGAAGATATTTATTATCATTTTAATTGTTGAATTCATAACAGGAAATGTATTGAACACATTTGTGACACTGGTGAACTGTGTGGACTGGGCAAAGAGAAGAAAAATGTCTACAGTGGATCAAATTCTCACTGCTCTGGCCATATCCAGAATTGGTCTGCTCTGGTCAGTATTCGTAGGCATATTGATGTCTATGCTGTACCCAAGTTTACTGCTGGCAGAAAATTTTATCACTACAATTCACATCACCTGGTCAATGGCCAATCATTTTAGCCTTTGGCTTGCTACATGCCTCAGCATTTTTTATTTTTTCAAGATTGCTAATTTTACTAACTCTCTGTTTCTTTATCTAAAACGGAGAATTAAAAGAGTAGTTTCCATGACTCTTCTGATGTCACTGATCATCCTGTTCTTAAATATTTTTCCATCGAAGATACCTCCTTCTGTCTGGTTTGAGGTATATCAAGGTAATATGTCTTGTAGTTCTTGTTTGAATAATTCTACAGGACCCCACAGGTTTCTCTTAATTCTCAACACCACTTTCCTTTCTGTGCCCTTCACCATGTGCCTCACTACATTTCTTCTTCTCATCATCTCCCTCTGGAAACATTACAAGAAGATACAGCACAGTGCCCAGGGATGTCAAGATGTTGGCATCACTGTTCATCTCAAAGCCTTGAAAATCATGATTGCCTCTTTGCTTCTGTATGTGATATTCTTTCTGTCTCTTGTTGTACAACTATGGAGCTCTAAGATGCTGAAGAAAGGTCTGACCATCCTGTCCTGCCAGGCTACTGGAGTTTCTTTTCTTTCTCTCCACTCCTGTGTCCTGATACTTGGGAACACTAAGCTGAGACAGGCTTCACTGTGTGTTCTTTGGTGGCTGAGGTGCAGGACCAAAGATGTGCAACCGTCAAGTCCTTAA
>zokor04
ATGGATAACAACATACAGAAGATATTTATTATCATTTTAATTGTTGAATTCATAACAGGAAATGTATTGAACACATTTGTGACACTGGTGAACTGTGTGGACTGGGCAAAGAGAAGAAAAATGTCTACAGTGGATCAAATTCTCACTGCTCTGGCCATATCCAGAATTGGTCTGCTCTGGTCAGTATTCGTAGGCATATTGATGTCTATGCTGTACCCAARTTTACTGCTGGCAGAAAATTTTATCACTACAATTCACATCACCTGGTCAATGGCCAATCATTTTAGCCTTTGGCTTGCTACATGCCTCAGCATTTTTTATTTTTTCAAGATTGCTAATTTTACTAACTCTCTGTTTCTTTATCTAAAACGGAGAATTAAAAGAGTAGTTTCCATGACTCTTCTGATGTCACTGATCATCCTGTTCTTAAATATTTTTCCATCGAAGATACCTCCTTCTGTCTGGTTTGAGGTATATCAAGGTAATATGTCTTGTAGTTCTTGTTTGAATARTTCTACAGGACCCCACAGGTTTCTCTTAATTCTCAACACCACTTTCCTTTCTGTGCCCTTCACCATGTGCCTCACTACATTTCTTCTTCTCATCATCTCCCTCTGGAAACATTACAAGAAGATACAGCACAGTGCCCAGGGATGTCAAGATGTTGGCATCACTGTTCATCTCAAAGCCTTGAAAATCATGATTGCCTCTTTGCTTCTGTATGTGATATTCTTTCTGTCTCTTGTTGTACAACTATGGAGCTCTAAGATGCTGAAGAAAGGTCTGACCATCCTGTCCTGCCAGGCTACTGGAGTTTCTTTTCTTTCTCTCCACTCCTGTGTCCTGATACTTGGGAACACTAAGCTGAGACAGGCTTCACTGTGTGTTCTTTGGTGGCTGAGGTGCAGGACCAAAGATGTGCAACCGTCAAGTCCTTAA
>zokor05
ATGGATAACAACATACAGAAGATATTTATTATCATTTTAATTGTTGAATTCATAACAGGAAATGTATTGAACACATTTGTGACACTGGTGAACTGTGTGGACTGGGCAAAGAGAAGAAAAATGTCTACAGTGGATCAAATTCTCACTGCTCTGGCCATATCCAGAATTGGTCTGCTCTGGTCAGTATTCGTAGGCATATTGATGTCTATGCTGTACCCAARTTTACTGCTGGCAGAAAATTTTATCACTACAATTCACATCACCTGGTCAATGGCCAATCATTTTAGCCTTTGGCTTGCTACATGCCTCAGCATTTTTTATTTTTTCAAGATTGCTAATTTTACTAACTCTCTGTTTCTTTATCTAAAACGKAGAATTAAAAGAGTAGTTTCCATGACTCTTCTGATGTCACTGATCATCCTGTTCTTAAATATTTTTCCATCGAAGATACCTCCTTCTGTCTGGTTTGAGGTATATCAAGGTAATATGTCTTGTAGTTCTTGTTTGAATAATTCTACAGGACCCCACAGGTTTCTCTTAATTCTCAACACCACTTTCCTTTCTGTGCCCTTCACCATGTGCCTCACTACATTTCTTCTTCTCATCATCTCCCTCTGGAAACATTACAAGAAGATACAGCRCAGTGCCCAGGGATGTCAAGATGTTGGCATCACTGTTCATCTCAAAGCCTTGAAAATCATGATTGCCTCTTTGCTTCTGTATGTGATATTCTTTCTGTCTCTTGTTGTACAACTATGGAGCTCTAAGATGCTGAAGAAAGGTCTGACCATCCTGTCCTGCCAGGCTACTGGAGTTTCTTTTCTTTCTCTCCACTCCTGTGTCCTGATACTTGGGAACACTAAGCTGAGACAGGCTTCACTGTGTGTTCTTTGGTGGCTGAGGTGCAGGACCAAAGATGTGCAACCGTCAAGTCCTTAA
>zokor06
ATGGATAACAACATACAGAAGATATTTATTATCATTTTAATTGTTGAATTCATAACAGGAAATGTATTGAACACATTTGTGACACTGGTGAACTGTGTGGACTGGGCAAAGAGAAGAAAAATGTCTACAGTGGATCAAATTCTCACTGCTCTGGCCATATCCAGAATTGGTCTGCTCTGGTCAGTATTCGTAGGCATATTGATGTCTATGCTGTACCCAARTTTACTGCTGGCAGAAAATTTTATCACTACAATTCACATCACCTGGTCAATGGCCAATCATTTTAGCCTTTGGCTTGCTACATGCCTCAGCATTTTTTATTTTTTCAAGATTGCTAATTTTACTAACTCTCTGTTTCTTTATCTAAAACGKAGAATTAAAAGAGTAGTTTCCATGACTCTTCTGATGTCACTGATCATCCTGTTCTTAAATATTTTTCCATCGAAGATACCTCCTTCTGTCTGGTTTGAGGTATATCAAGGTAATATGTCTTGTAGTTCTTGTTTGAATAATTCTACAGGACCCCACAGGTTTCTCTTAATTCTCAACACCACTTTCCTTTCTGTGCCCTTCACCATGTGCCTCACTACATTTCTTCTTCTCATCATCTCCCTCTGGAAACATTACAAGAAGATACAGCRCAGTGCCCAGGGATGTCAAGATGTTGGCATCACTGTTCATCTCAAAGCCTTGAAAATCATGATTGCCTCTTTGCTTCTGTATGTGATATTCTTTCTGTCTCTTGTTGTACAACTATGGAGCTCTAAGATGCTGAAGAAAGGTCTGACCATCCTGTCCTGCCAGGCTACTGGAGTTTCTTTTCTTTCTCTCCACTCCTGTGTCCTGATACTTGGGAACACTAAGCTGAGACAGGCTTCACTGTGTGTTCTTTGGTGGCTGAGGTGCAGGACCAAAGATGTGCAACCGTCAAGTCCTTAA
>zokor07
ATGGATAACAACATACAGAAGATATTTATTATCATTTTAATTGTTGAATTCATAACAGGAAATGTATTGAACACATTTGTGACACTGGTGAACTGTGTGGACTGGGCAAAGAGAAGAAAAATGTCTACAGTGGATCAAATTCTCACTGCTCTGGCCATATCCAGAATTGGTCTGCTCTGGTCAGTATTCGTAGGCATATTGATGTCTATGCTGTACCCAARTTTACTGCTGGCAGAAAATTTTATCACTACAATTCACATCACCTGGTCAATGGCCAATCATTTTAGCCTTTGGCTTGCTACATGCCTCAGCATTTTTTATTTTTTCAAGATTGCTAATTTTACTAACTCTCTGTTTCTTTATCTAAAACGGAGAATTAAAAGAGTAGTTTCCATGACTCTTCTGATGTCACTGATCATCCTGTTCTTAAATATTTTTCCATCGAAGATACCTCCTTCTGTCTGGTTTGAGGTATATCAAGGTAATATGTCTTGTAGTTCTTGTTTGAATARTTCTACAGGACCCCACAGGTTTCTCTTAATTCTCAACACCACTTTCCTTTCTGTGCCCTTCACCATGTGCCTCACTACATTTCTTCTTCTCATCATCTCCCTCTGGAAACATTACAAGAAGATACAGCACAGTGCCCAGGGATGTCAAGATGTTGGCATCACTGTTCATCTCAAAGCCTTGAAAATCATGATTGCCTCTTTGCTTCTGTATGTGATATTCTTTCTGTCTCTTGTTGTACAACTATGGAGCTCTAAGATGCTGAAGAAAGGTCTGACCATCCTGTCCTGCCAGGCTACTGGAGTTTCTTTTCTTTCTCTCCACTCCTGTGTCCTGATACTTGGGAACACTAAGCTGAGACAGGCTTCACTGTGTGTTCTTTGGTGGCTGAGGTGCAGGACCAAAGATGTGCAACCGTCAAGTCCTTAA
>zokor08
ATGGATAACAACATACAGAAGATATTTATTATCATTTTAATTGTTGAATTCATAACAGGAAATGTATTGAACACATTTGTGACACTGGTGAACTGTGTGGACTGGGCAAAGAGAAGAAAAATGTCTACAGTGGATCAAATTCTCACTGCTCTGGCCATATCCAGAATTGGTCTGCTCTGGTCAGTATTCGTAGGCATATTGATGTCTATGCTGTACCCAAGTTTACTGCTGGCAGAAAATTTTATCACTACAATTCACATCACCTGGTCAATGGCCAATCATTTTAGCCTTTGGCTTGCTACATGCCTCAGCATTTTTTATTTTTTCAAGATTGCTAATTTTACTAACTCTCTGTTTCTTTATCTAAAACGGAGAATTAAAAGAGTAGTTTCCATGACTCTTCTGATGTCACTGATCATCCTGTTCTTAAATATTTTTCCATCGAAGATACCTCCTTCTGTCTGGTTTGAGGTATATCAAGGTAATATGTCTTGTAGTTCTTGTTTGAATAATTCTACAGGACCCCACAGGTTTCTCTTAATTCTCAACACCACTTTCCTTTCTGTGCCCTTCACCATGTGCCTCACTACATTTCTTCTTCTCATCATCTCCCTCTGGAAACATTACAAGAAGATACAGCACAGTGCCCAGGGATGTCAAGATGTTGGCATCACTGTTCATCTCAAAGCCTTGAAAATCATGATTGCCTCTTTGCTTCTGTATGTGATATTCTTTCTGTCTCTTGTTGTACAACTATGGAGCTCTAAGATGCTGAAGAAAGGTCTGACCATCCTGTCCTGCCAGGCTACTGGAGTTTCTTTTCTTTCTCTCCACTCCTGTGTCCTGATACTTGGGAACACTAAGCTGAGACAGGCTTCACTGTGTGTTCTTTGGTGGCTGAGGTGCAGGACCAAAGATGTGCAACCGTCAAGTCCTTAA
>zokor09
ATGGATAACAACATACAGAAGATATTTATTATCATTTTAATTGTTGAATTCATAACAGGAAATGTATTGAACACATTTGTGACACTGGTGAACTGTGTGGACTGGGCAAAGAGAAGAAAAATGTCTACAGTGGATCAAATTCTCACTGCTCTGGCCATATCCAGAATTGGTCTGCTCTGGTCAGTATTCGTAGGCATATTGATGTCTATGCTGTACCCAAGTTTACTGCTGGCAGAAAATTTTATCACTACAATTCACATCACCTGGTCAATGGCCAATCATTTTAGCCTTTGGCTTGCTACATGCCTCAGCATTTTTTATTTTTTCAAGATTGCTAATTTTACTAACTCTCTGTTTCTTTATCTAAAACGGAGAATTAAAAGAGTAGTTTCCATGACTCTTCTGATGTCACTGATCATCCTGTTCTTAAATATTTTTCCATCGAAGATACCTCCTTCTGTCTGGTTTGAGGTATATCAAGGTAATATGTCTTGTAGTTCTTGTTTGAATAATTCTACAGGACCCCACAGGTTTCTCTTAATTCTCAACACCACTTTCCTTTCTGTGCCCTTCACCATGTGCCTCACTACATTTCTTCTTCTCATCATCTCCCTCTGGAAACATTACAAGAAGATACAGCACAGTGCCCAGGGATGTCAAGATGTTGGCATCACTGTTCATCTCAAAGCCTTGAAAATCATGATTGCCTCTTTGCTTCTGTATGTGATATTCTTTCTGTCTCTTGTTGTACAACTATGGAGCTCTAAGATGCTGAAGAAAGGTCTGACCATCCTGTCCTGCCAGGCTACTGGAGTTTCTTTTCTTTCTCTCCACTCCTGTGTCCTGATACTTGGGAACACTAAGCTGAGACAGGCTTCACTGTGTGTTCTTTGGTGGCTGAGGTGCAGGAYCAAAGATGTGCAACCGTCAAGTCCTTAA
>zokor10
ATGGATAACAACATACAGAAGATATTTATTATCATTTTAATTGTTGAATTCATAACAGGAAATGTATTGAACACATTTGTGACACTGGTGAACTGTGTGGACTGGGCAAAGAGAAGAAAAATGTCTACAGTGGATCAAATTCTCACTGCTCTGGCCATATCCAGAATTGGTCTGCTCTGGTCAGTATTCGTAGGCATATTGATGTCTATGCTGTACCCAARTTTACTGCTGGCAGAAAATTTTATCACTACAATTCACATCACCTGGTCAATGGCCAATCATTTTAGCCTTTGGCTTGCTACATGCCTCAGCATTTTTTATTTTTTCAAGATTGCTAATTTTACTAACTCTCTGTTTCTTTATCTAAAACGGAGAATTAAAAGAGTAGTTTCCATGACTCTTCTGATGTCACTGATCATCCTGTTCTTAAATATTTTTCCATCGAAGATACCTCCTTCTGTCTGGTTTGAGGTATATCAAGGTAATATGTCTTGTAGTTCTTGTTTGAATARTTCTACAGGACCCCACAGGTTTCTCTTAATTCTCAACACCACTTTCCTTTCTGTGCCCTTCACCATGTGCCTCACTACATTTCTTCTTCTCATCATCTCCCTCTGGAAACATTACAAGAAGATACAGCACAGTGCCCAGGGATGTCAAGATGTTGGCATCACTGTTCATCTCAAAGCCTTGAAAATCATGATTGCCTCTTTGCTTCTGTATGTGATATTCTTTCTGTCTCTTGTTGTACAACTATGGAGCTCTAAGATGCTGAAGAAAGGTCTGACCATCCTGTCCTGCCAGGCTACTGGAGTTTCTTTTCTTTCTCTCCACTCCTGTGTCCTGATACTTGGGAACACTAAGCTGAGACAGGCTTCACTGTGTGTTCTTTGGTGGCTGAGGTGCAGGACCAAAGATGTGCAACCGTCAAGTCCTTAA
>zokor11
ATGGATAACAACATACAGAAGATATTTATTATCATTTTAATTGTTGAATTCATAACAGGAAATGTATTGAACACATTTGTGACACTGGTGAACTGTGTGGACTGGGCAAAGAGAAGAAAAATGTCTACAGTGGATCAAATTCTCACTGCTCTGGCCATATCCAGAATTGGTCTGCTCTGGTCAGTATTCGTAGGCATATTGATGTCTATGCTGTACCCAAATTTACTGCTGGCAGAAAATTTTATCACTACAATTCACATCACCTGGTCAATGGCCAATCATTTTAGCCTTTGGCTTGCTACATGCCTCAGCATTTTTTATTTTTTCAAGATTGCTAATTTTACTAACTCTCTGTTTCTTTATCTAAAACGGAGAATTAAAAGAGTAGTTTCCATGACTCTTCTGATGTCACTGATCATCCTGTTCTTAAATATTTTTCCATCGAAGATACCTCCTTCTGTYTGGTTTGAGGTATATCAAGGTAATATGTCTTGTAGTTCTTGTTTGAATARTTCTACAGGACCCCACAGGTTTCTCTTAATTCTCAACACCACTTTCCTTTCTGTGCCCTTCACCATGTGCCTCACTACATTTCTTCTTCTCATCATCTCCCTCTGGAAACATTACAAGAAGATACAGCACAGTGCCCAGGGATGTCAAGATGTTGGCATCACTGTTCATCTCAAAGCCTTGAAAATCATGATTGCCTCTTTGCTTCTGTATGTGATATTCTTTCTGTCTCTTGTTGTACAACTATGGAGCTCTAAGATGCTGAAGAAAGGTCTGACCATCCTGTCCTGCCAGGCTACTGGAGTTTCTTTTCTTTCTCTCCACTCCTGTGTCCTGATACTTGGGAACACTAAGCTGAGACAGGCTTCACTGTGTGTTCTTTGGTGGCTGAGGTGCAGGACCAAAGATGTGCAACCGTCAAGTCCTTAA
>zokor12
ATGGATAACAACATACAGAAGATATTTATTATCATTTTAATTGTTGAATTCATAACAGGAAATGTATTGAACACATTTGTGACACTGGTGAACTGTGTGGACTGGGCAAAGAGAAGAAAAATGTCTACAGTGGATCAAATTCTCACTGCTCTGGCCATATCCAGAATTGGTCTGCTCTGGTCAGTATTCGTAGGCATATTGATGTCTATGCTGTACCCAAGTTTACTGCTGGCAGAAAATTTTATCACTACAATTCACATCACCTGGTCAATGGCCAATCATTTTAGCCTTTGGCTTGCTACATGCCTCAGCATTTTTTATTTTTTCAAGATTGCTAATTTTACTAACTCTCTGTTTCTTTATCTAAAACGGAGAATTAAAAGAGTAGTTTCCATGACTCTTCTGATGTCACTGATCATCCTGTTCTTAAATATTTTTCCATCGAAGATACCTCCTTCTGTCTGGTTTGAGGTATATCAAGGTAATATGTCTTGTAGTTCTTGTTTGAATAATTCTACAGGACCCCACAGGTTTCTCTTAATTCTCAACACCACTTTCCTTTCTGTGCCCTTCACCATGTGCCTCACTACATTTCTTCTTCTCATCATCTCCCTCTGGAAACATTACAAGAAGATACAGCACAGTGCCCAGGGATGTCAAGATGTTGGCATCACTGTTCATCTCAAAGCCTTGAAAATCATGATTGCCTCTTTGCTTCTGTATGTGATATTCTTTCTGTCTCTTGTTGTACAACTATGGAGCTCTAAGATGCTGAAGAAAGGTCTGACCATCCTGTCCTGCCAGGCTACTGGAGTTTCTTTTCTTTCTCTCCACTCCTGTGTCCTGATACTTGGGAACACTAAGCTGAGACAGGCTTCACTGTGTGTTCTTTGGTGGCTGAGGTGCAGGACCAAAGATGTGCAACCGTCAAGTCCTTAA
>zokor13
ATGGATAACAACATACAGAAGATATTTATTATCATTTTAATTGTTGAATTCATAACAGGAAATGTATTGAACACATTTGTGACACTGGTGAACTGTGTGGACTGGGCAAAGAGAAGAAAAATGTCTACAGTGGATCAAATTCTCACTGCTCTGGCCATATCCAGAATTGGTCTGCTCTGGTCAGTATTCGTAGGCATATTGATGTCTATGCTGTACCCAARTTTACTGCTGGCAGAAAATTTTATCACTACAATTCACATCACCTGGTCAATGGCCAATCATTTTAGCCTTTGGCTTGCTACATGCCTCAGCATTTTTTATTTTTTCAAGATTGCTAATTTTACTAACTCTCTGTTTCTTTATCTAAAACGKAGAATTAAAAGAGTAGTTTCCATGACTCTTCTGATGTCACTGATCATCCTGTTCTTAAATATTTTTCCATCGAAGATACCTCCTTCTGTCTGGTTTGAGGTATATCAAGGTAATATGTCTTGTAGTTCTTGTTTGAATAATTCTACAGGACCCCACAGGTTTCTCTTAATTCTCAACACCACTTTCCTTTCTGTGCCCTTCACCATGTGCCTCACTACATTTCTTCTTCTCATCATCTCCCTCTGGAAACATTACAAGAAGATACAGCRCAGTGCCCAGGGATGTCAAGATGTTGGCATCACTGTTCATCTCAAAGCCTTGAAAATCATGATTGCCTCTTTGCTTCTGTATGTGATATTCTTTCTGTCTCTTGTTGTACAACTATGGAGCTCTAAGATGCTGAAGAAAGGTCTGACCATCCTGTCCTGCCAGGCTACTGGAGTTTCTTTTCTTTCTCTCCACTCCTGTGTCCTGATACTTGGGAACACTAAGCTGAGACAGGCTTCACTGTGTGTTCTTTGGTGGCTGAGGTGCAGGACCAAAGATGTGCAACCGTCAAGTCCTTAA
>zokor14
ATGGATAACAACATACAGAAGATATTTATTATCATTTTAATTGTTGAATTCATAACAGGAAATGTATTGAACACATTTGTGACACTGGTGAACTGTGTGGACTGGGCAAAGAGAAGAAAAATGTCTACAGTGGATCAAATTCTCACTGCTCTGGCCATATCCAGAATTGGTCTGCTCTGGTCAGTATTCGTAGGCATATTGATGTCTATGCTGTACCCAARTTTACTGCTGGCAGAAAATTTTATCACTACAATTCACATCACCTGGTCAATGGCCAATCATTTTAGCCTTTGGCTTGCTACATGCCTCAGCATTTTTTATTTTTTCAAGATTGCTAATTTTACTAACTCTCTGTTTCTTTATCTAAAACGGAGAATTAAAAGAGTAGTTTCCATGACTCTTCTGATGTCACTGATCATCCTGTTCTTAAATATTTTTCCATCGAAGATACCTCCTTCTGTCTGGTTTGAGGTATATCAAGGTAATATGTCTTGTAGTTCTTGTTTGAATARTTCTACAGGACCCCACAGGTTTCTCTTAATTCTCAACACCACTTTCCTTTCTGTGCCCTTCACCATGTGCCTCACTACATTTCTTCTTCTCATCATCTCCCTCTGGAAACATTACAAGAAGATACAGCACAGTGCCCAGGGATGTCAAGATGTTGGCATCACTGTTCATCTCAAAGCCTTGAAAATCATGATTGCCTCTTTGCTTCTGTATGTGATATTCTTTCTGTCTCTTGTTGTACAACTATGGAGCTCTAAGATGCTGAAGAAAGGTCTGACCATCCTGTCCTGCCAGGCTACTGGAGTTTCTTTTCTTTCTCTCCACTCCTGTGTCCTGATACTTGGGAACACTAAGCTGAGACAGGCTTCACTGTGTGTTCTTTGGTGGCTGAGGTGCAGGACCAAAGATGTGCAACCGTCAAGTCCTTAA
>zokor15
ATGGATAACAACATACAGAAGATATTTATTATCATTTTAATTGTTGAATTCATAACAGGAAATGTATTGAACACATTTGTGACACTGGTGAACTGTGTGGACTGGGCAAAGAGAAGAAAAATGTCTACAGTGGATCAAATTCTCACTGCTCTGGCCATATCCAGAATTGGTCTGCTCTGGTCAGTATTCGTAGGCATATTGATGTCTATGCTGTACCCAARTTTACTGCTGGCAGAAAATTTTATCACTACAATTCACATCACCTGGTCAATGGCCAATCATTTTAGCCTTTGGCTTGCTACATGCCTCAGCATTTTTTATTTTTTCAAGATTGCTAATTTTACTAACTCTCTGTTTCTTTATCTAAAACGKAGAATTAAAAGAGTAGTTTCCATGACTCTTCTGATGTCACTGATCATCCTGTTCTTAAATATTTTTCCATCGAAGATACCTCCTTCTGTCTGGTTTGAGGTATATCAAGGTAATATGTCTTGTAGTTCTTGTTTGAATAATTCTACAGGACCCCACAGGTTTCTCTTAATTCTCAACACCACTTTCCTTTCTGTGCCCTTCACCATGTGCCTCACTACATTTCTTCTTCTCATCATCTCCCTCTGGAAACATTACAAGAAGATACAGCRCAGTGCCCAGGGATGTCAAGATGTTGGCATCACTGTTCATCTCAAAGCCTTGAAAATCATGATTGCCTCTTTGCTTCTGTATGTGATATTCTTTCTGTCTCTTGTTGTACAACTATGGAGCTCTAAGATGCTGAAGAAAGGTCTGACCATCCTGTCCTGCCAGGCTACTGGAGTTTCTTTTCTTTCTCTCCACTCCTGTGTCCTGATACTTGGGAACACTAAGCTGAGACAGGCTTCACTGTGTGTTCTTTGGTGGCTGAGGTGCAGGACCAAAGATGTGCAACCGTCAAGTCCTTAA
>zokor16
ATGGATAACAACATACAGAAGATATTTATTATCATTTTAATTGTTGAATTCATAACAGGAAATGTATTGAACACATTTGTGACACTGGTGAACTGTGTGGACTGGGCAAAGAGAAGAAAAATGTCTACAGTGGATCAAATTCTCACTGCTCTGGCCATATCCAGAATTGGTCTGCTCTGGTCAGTATTCGTAGGCATATTGATGTCTATGCTGTACCCAARTTTACTGCTGGCAGAAAATTTTATCACTACAATTCACATCACCTGGTCAATGGCCAATCATTTTAGCCTTTGGCTTGCTACATGCCTCAGCATTTTTTATTTTTTCAAGATTGCTAATTTTACTAACTCTCTGTTTCTTTATCTAAAACGGAGAATTAAAAGAGTAGTTTCCATGACTCTTCTGATGTCACTGATCATCCTGTTCTTAAATATTTTTCCATCGAAGATACCTCCTTCTGTCTGGTTTGAGGTATATCAAGGTAATATGTCTTGTAGTTCTTGTTTGAATARTTCTACAGGACCCCACAGGTTTCTCTTAATTCTCAACACCACTTTCCTTTCTGTGCCCTTCACCATGTGCCTCACTACATTTCTTCTTCTCATCATCTCCCTCTGGAAACATTACAAGAAGATACAGCACAGTGCCCAGGGATGTCAAGATGTTGGCATCACTGTTCATCTCAAAGCCTTGAAAATCATGATTGCCTCTTTGCTTCTGTATGTGATATTCTTTCTGTCTCTTGTTGTACAACTATGGAGCTCTAAGATGCTGAAGAAAGGTCTGACCATCCTGTCCTGCCAGGCTACTGGAGTTTCTTTTCTTTCTCTCCACTCCTGTGTCCTGATACTTGGGAACACTAAGCTGAGACAGGCTTCACTGTGTGTTCTTTGGTGGCTGAGGTGCAGGACCAAAGATGTGCAACCGTCAAGTCCTTAA
>zokor17
ATGGATAACAACATACAGAAGATATTTATTATCATTTTAATTGTTGAATTCATAACAGGAAATGTATTGAACACATTTGTGACACTGGTGAACTGTGTGGACTGGGCAAAGAGAAGAAAAATGTCTACAGTGGATCAAATTCTCACTGCTCTGGCCATATCCAGAATTGGTCTGCTCTGGTCAGTATTCGTAGGCATATTGATGTCTATGCTGTACCCAAGTTTACTGCTGGCAGAAAATTTTATCACTACAATTCACATCACCTGGTCAATGGCCAATCATTTTAGCCTTTGGCTTGCTACATGCCTCAGCATTTTTTATTTTTTCAAGATTGCTAATTTTACTAACTCTCTGTTTCTTTATCTAAAACGGAGAATTAAAAGAGTAGTTTCCATGACTCTTCTGATGTCACTGATCATCCTGTTCTTAAATATTTTTCCATCGAAGATACCTCCTTCTGTCTGGTTTGAGGTATATCAAGGTAATATGTCTTGTAGTTCTTGTTTGAATAATTCTACAGGACCCCACAGGTTTCTCTTAATTCTCAACACCACTTTCCTTTCTGTGCCCTTCACCATGTGCCTCACTACATTTCTTCTTCTCATCATCTCCCTCTGGAAACATTACAAGAAGATACAGCACAGTGCCCAGGGATGTCAAGATGTTGGCATCACTGTTCATCTCAAAGCCTTGAAAATCATGATTGCCTCTTTGCTTCTGTATGTGATATTCTTTCTGTCTCTTGTTGTACAACTATGGAGCTCTAAGATGCTGAAGAAAGGTCTGACCATCCTGTCCTGCCAGGCTACTGGAGTTTCTTTTCTTTCTCTCCACTCCTGTGTCCTGATACTTGGGAACACTAAGCTGAGACAGGCTTCACTGTGTGTTCTTTGGTGGCTGAGGTGCAGGACCAAAGATGTGCAACCGTCAAGTCCTTAA
>zokor18
ATGGATAACAACATACAGAAGATATTTATTATCATTTTAATTGTTGAATTCATAACAGGAAATGTATTGAACACATTTGTGACACTGGTGAACTGTGTGGACTGGGCAAAGAGAAGAAAAATGTCTACAGTGGATCAAATTCTCACTGCTCTGGCCATATCCAGAATTGGTCTGCTCTGGTCAGTATTCGTAGGCATATTGATGTCTATGCTGTACCCAAGTTTACTGCTGGCAGAAAATTTTATCACTACAATTCACATCACCTGGTCAATGGCCAATCATTTTAGCCTTTGGCTTGCTACATGCCTCAGCATTTTTTATTTTTTCAAGATTGCTAATTTTACTAACTCTCTGTTTCTTTATCTAAAACGGAGAATTAAAAGAGTAGTTTCCATGACTCTTCTGATGTCACTGATCATCCTGTTCTTAAATATTTTTCCATCGAAGATACCTCCTTCTGTCTGGTTTGAGGTATATCAAGGTAATATGTCTTGTAGTTCTTGTTTGAATAATTCTACAGGACCCCACAGGTTTCTCTTAATTCTCAACACCACTTTCCTTTCTGTGCCCTTCACCATGTGCCTCACTACATTTCTTCTTCTCATCATCTCCCTCTGGAAACATTACAAGAAGATACAGCACAGTGCCCAGGGATGTCAAGATGTTGGCATCACTGTTCATCTCAAAGCCTTGAAAATCATGATTGCCTCTTTGCTTCTGTATGTGATATTCTTTCTGTCTCTTGTTGTACAACTATGGAGCTCTAAGATGCTGAAGAAAGGTCTGACCATCCTGTCCTGCCAGGCTACTGGAGTTTCTTTTCTTTCTCTCCACTCCTGTGTCCTGATACTTGGGAACACTAAGCTGAGACAGGCTTCACTGTGTGTTCTTTGGTGGCTGAGGTGCAGGACCAAAGATGTGCAACCGTCAAGTCCTTAA
>zokor19
ATGGATAACAACATACAGAAGATATTTATTATCATTTTAATTGTTGAATTCATAACAGGAAATGTATTGAACACATTTGTGACACTGGTGAACTGTGTGGACTGGGCAAAGAGAAGAAAAATGTCTACAGTGGATCAAATTCTCACTGCTCTGGCCATATCCAGAATTGGTCTGCTCTGGTCAGTATTCGTAGGCATATTGATGTCTATGCTGTACCCAARTTTACTGCTGGCAGAAAATTTTATCACTACAATTCACATCACCTGGTCAATGGCCAATCATTTTAGCCTTTGGCTTGCTACATGCCTCAGCATTTTTTATTTTTTCAAGATTGCTAATTTTACTAACTCTCTGTTTCTTTATCTAAAACGGAGAATTAAAAGAGTAGTTTCCATGACTCTTCTGATGTCACTGATCATCCTGTTCTTAAATATTTTTCCATCGAAGATACCTCCTTCTGTCTGGTTTGAGGTATATCAAGGTAATATGTCTTGTAGTTCTTGTTTGAATAATTCTACAGGACCCCACAGGTTTCTCTTAATTCTCAACACCACTTTCCTTTCTGTGCCCTTCACCATGTGCCTCACTACATTTCTTCTTCTCATCATCTCCCTCTGGAAACATTACAAGAAGATACAGCACAGTGCCCAGGGATGTCAAGATGTTGGCATCACTGTTCATCTCAAAGCCTTGAAAATCATGATTGCCTCTTTGCTTCTGTATGTGATATTCTTTCTGTCTCTTGTTGTACAACTATGGAGCTCTAAGATGCTGAAGAAAGGTCTGACCATCCTGTCCTGCCAGGCTACTGGAGTTTCTTTTCTTTCTCTCCACTCCTGTGTCCTGATACTTGGGAACACTAAGCTGAGACAGGCTTCACTGTGTGTTCTTTGGTGGCTGAGGTGCAGGACCAAAGATGTGCAACCGTCAAGTCCTTAA
>zokor20
ATGGATAACAACATACAGAAGATATTTATTATCATTTTAATTGTTGAATTCATAACAGGAAATGTATTGAACACATTTGTGACACTGGTGAACTGTGTGGACTGGGCAAAGAGAAGAAAAATGTCTACAGTGGATCAAATTCTCACTGCTCTGGCCATATCCAGAATTGGTCTGCTCTGGTCAGTATTCGTAGGCATATTGATGTCTATGCTGTACCCAARTTTACTGCTGGCAGAAAATTTTATCACTACAATTCACATCACCTGGTCAATGGCCAATCATTTTAGCCTTTGGCTTGCTACATGCCTCAGCATTTTTTATTTTTTCAAGATTGCTAATTTTACTAACTCTCTGTTTCTTTATCTAAAACGGAGAATTAAAAGAGTAGTTTCCATGACTCTTCTGATGTCACTGATCATCCTGTTCTTAAATATTTTTCCATCGAAGATACCTCCTTCTGTCTGGTTTGAGGTATATCAAGGTAATATGTCTTGTAGTTCTTGTTTGAATAATTCTACAGGACCCCACAGGTTTCTCTTAATTCTCAACACCACTTTCCTTTCTGTGCCCTTCACCATGTGCCTCACTACATTTCTTCTTCTCATCATCTCCCTCTGGAAACATTACAAGAAGATACAGCACAGTGCCCAGGGATGTCAAGATGTTGGCATCACTGTTCATCTCAAAGCCTTGAAAATCATGATTGCCTCTTTGCTTCTGTATGTGATATTCTTTCTGTCTCTTGTTGTACAACTATGGAGCTCTAAGATGCTGAAGAAAGGTCTGACCATCCTGTCCTGCCAGGCTACTGGAGTTTCTTTTCTTTCTCTCCACTCCTGTGTCCTGATACTTGGGAACACTAAGCTGAGACAGGCTTCACTGTGTGTTCTTTGGTGGCTGAGGTGCAGGACCAAAGATGTGCAACCGTCAAGTCCTTAA
>zokor21
ATGGATAACAACATACAGAAGATATTTATTATCATTTTAATTGTTGAATTCATAACAGGAAATGTATTGAACACATTTGTGACACTGGTGAACTGTGTGGACTGGGCAAAGAGAAGAAAAATGTCTACAGTGGATCAAATTCTCACTGCTCTGGCCATATCCAGAATTGGTCTGCTCTGGTCAGTATTCGTAGGCATATTGATGTCTATGCTGTACCCAAGTTTACTGCTGGCAGAAAATTTTATCACTACAATTCACATCACCTGGTCAATGGCCAATCATTTTAGCCTTTGGCTTGCTACATGCCTCAGCATTTTTTATTTTTTCAAGATTGCTAATTTTACTAACTCTCTGTTTCTTTATCTAAAACGGAGAATTAAAAGAGTAGTTTCCATGACTCTTCTGATGTCACTGATCATCCTGTTCTTAAATATTTTTCCATCGAAGATACCTCCTTCTGTCTGGTTTGAGGTATATCAAGGTAATATGTCTTGTAGTTCTTGTTTGAATAATTCTACAGGACCCCACAGGTTTCTCTTAATTCTCAACACCACTTTCCTTTCTGTGCCCTTCACCATGTGCCTCACTACATTTCTTCTTCTCATCATCTCCCTCTGGAAACATTACAAGAAGATACAGCACAGTGCCCAGGGATGTCAAGATGTTGGCATCACTGTTCATCTCAAAGCCTTGAAAATCATGATTGCCTCTTTGCTTCTGTATGTGATATTCTTTCTGTCTCTTGTTGTACAACTATGGAGCTCTAAGATGCTGAAGAAAGGTCTGACCATCCTGTCCTGCCAGGCTACTGGAGTTTCTTTTCTTTCTCTCCACTCCTGTGTCCTGATACTTGGGAACACTAAGCTGAGACAGGCTTCACTGTGTGTTCTTTGGTGGCTGAGGTGCAGGACCAAAGATGTGCAACCGTCAAGTCCTTAA
>zokor22
ATGGATAACAACATACAGAAGATATTTATTATCATTTTAATTGTTGAATTCATAACAGGAAATGTATTGAACACATTTGTGACACTGGTGAACTGTGTGGACTGGGCAAAGAGAAGAAAAATGTCTACAGTGGATCAAATTCTCACTGCTCTGGCCATATCCAGAATTGGTCTGCTCTGGTCAGTATTCGTAGGCATATTGATGTCTATGCTGTACCCAAATTTACTGCTGGCAGAAAATTTTATCACTACAATTCACATCACCTGGTCAATGGCCAATCATTTTAGCCTTTGGCTTGCTACATGCCTCAGCATTTTTTATTTTTTCAAGATTGCTAATTTTACTAACTCTCTGTTTCTTTATCTAAAACGTAGAATTAAAAGAGTAGTTTCCATGACTCTTCTGATGTCACTGATCATCCTGTTCTTAAATATTTTTCCATCGAAGATACCTCCTTCTGTCTGGTTTGAGGTATATCAAGGTAATATGTCTTGTAGTTCTTGTTTGAATAATTCTACAGGACCCCACAGGTTTCTCTTAATTCTCAACACCACTTTCCTTTCTGTGCCCTTCACCATGTGCCTCACTACATTTCTTCTTCTCATCATCTCCCTCTGGAAACATTACAAGAAGATACAGCGCAGTGCCCAGGGATGTCAAGATGTTGGCATCACTGTTCATCTCAAAGCCTTGAAAATCATGATTGCCTCTTTGCTTCTGTATGTGATATTCTTTCTGTCTCTTGTTGTACAACTATGGAGCTCTAAGATGCTGAAGAAAGGTCTGACCATCCTGTCCTGCCAGGCTACTGGAGTTTCTTTTCTTTCTCTCCACTCCTGTGTCCTGATACTTGGGAACACTAAGCTGAGACAGGCTTCACTGTGTGTTCTTTGGTGGCTGAGGTGCAGGACCAAAGATGTGCAACCGTCAAGTCCTTAA
>zokor23
ATGGATAACAACATACAGAAGATATTTATTATCATTTTAATTGTTGAATTCATAACAGGAAATGTATTGAACACATTTGTGACACTGGTGAACTGTGTGGACTGGGCAAAGAGAAGAAAAATGTCTACAGTGGATCAAATTCTCACTGCTCTGGCCATATCCAGAATTGGTCTGCTCTGGTCAGTATTCGTAGGCATATTGATGTCTATGCTGTACCCAAATTTACTGCTGGCAGAAAATTTTATCACTACAATTCACATCACCTGGTCAATGGCCAATCATTTTAGCCTTTGGCTTGCTACATGCCTCAGCATTTTTTATTTTTTCAAGATTGCTAATTTTACTAACTCTCTGTTTCTTTATCTAAAACGGAGAATTAAAAGAGTAGTTTCCATGACTCTTCTGATGTCACTGATCATCCTGTTCTTAAATATTTTTCCATCGAAGATACCTCCTTCTGTCTGGTTTGAGGTATATCAAGGTAATATGTCTTGTAGTTCTTGTTTGAATAGTTCTACAGGACCCCACAGGTTTCTCTTAATTCTCAACACCACTTTCCTTTCTGTGCCCTTCACCATGTGCCTCACTACATTTCTTCTTCTCATCATCTCCCTCTGGAAACATTACAAGAAGATACAGCACAGTGCCCAGGGATGTCAAGATGTTGGCATCACTGTTCATCTCAAAGCCTTGAAAATCATGATTGCCTCTTTGCTTCTGTATGTGATATTCTTTCTGTCTCTTGTTGTACAACTATGGAGCTCTAAGATGCTGAAGAAAGGTCTGACCATCCTGTCCTGCCAGGCTACTGGAGTTTCTTTTCTTTCTCTCCACTCCTGTGTCCTGATACTTGGGAACACTAAGCTGAGACAGGCTTCACTGTGTGTTCTTTGGTGGCTGAGGTGCAGGACCAAAGATGTGCAACCGTCAAGTCCTTAA
>zokor24
ATGGATAACAACATACAGAAGATATTTATTATCATTTTAATTGTTGAATTCATAACAGGAAATGTATTGAACACATTTGTGACACTGGTGAACTGTGTGGACTGGGCAAAGAGAAGAAAAATGTCTACAGTGGATCAAATTCTCACTGCTCTGGCCATATCCAGAATTGGTCTGCTCTGGTCAGTATTCGTAGGCATATTGATGTCTATGCTGTACCCAARTTTACTGCTGGCAGAAAATTTTATCACTACAATTCACATCACCTGGTCAATGGCCAATCATTTTAGCCTTTGGCTTGCTACATGCCTCAGCATTTTTTATTTTTTCAAGATTGCTAATTTTACTAACTCTCTGTTTCTTTATCTAAAACGGAGAATTAAAAGAGTAGTTTCCATGACTCTTCTGATGTCACTGATCATCCTGTTCTTAAATATTTTTCCATCGAAGATACCTCCTTCTGTCTGGTTTGAGGTATATCAAGGTAATATGTCTTGTAGTTCTTGTTTGAATAATTCTACAGGACCCCACAGGTTTCTCTTAATTCTCAACACCACTTTCCTTTCTGTGCCCTTCACCATGTGCCTCACTACATTTCTTCTTCTCATCATCTCCCTCTGGAAACATTACAAGAAGATACAGCACAGTGCCCAGGGATGTCAAGATGTTGGCATCACTGTTCATCTCAAAGCCTTGAAAATCATGATTGCCTCTTTGCTTCTGTATGTGATATTCTTTCTGTCTCTTGTTGTACAACTATGGAGCTCTAAGATGCTGAAGAAAGGTCTGACCATCCTGTCCTGCCAGGCTACTGGAGTTTCTTTTCTTTCTCTCCACTCCTGTGTCCTGATACTTGGGAACACTAAGCTGAGACAGGCTTCACTGTGTGTTCTTTGGTGGCTGAGGTGCAGGACCAAAGATGTGCAACCGTCAAGTCCTTAA
>zokor25
ATGGATAACAACATACAGAAGATATTTATTATCATTTTAATTGTTGAATTCATAACAGGAAATGTATTGAACACATTTGTGACACTGGTGAACTGTGTGGACTGGGCAAAGAGAAGAAAAATGTCTACAGTGGATCAAATTCTCACTGCTCTGGCCATATCCAGAATTGGTCTGCTCTGGTCAGTATTCGTAGGCATATTGATGTCTATGCTGTACCCAARTTTACTGCTGGCAGAAAATTTTATCACTACAATTCACATCACCTGGTCAATGGCCAATCATTTTAGCCTTTGGCTTGCTACATGCCTCAGCATTTTTTATTTTTTCAAGATTGCTAATTTTACTAACTCTCTGTTTCTTTATCTAAAACGGAGAATTAAAAGAGTAGTTTCCATGACTCTTCTGATGTCACTGATCATCCTGTTCTTAAATATTTTTCCATCGAAGATACCTCCTTCTGTCTGGTTTGAGGTATATCAAGGTAATATGTCTTGTAGTTCTTGTTTGAATARTTCTACAGGACCCCACAGGTTTCTCTTAATTCTCAACACCACTTTCCTTTCTGTGCCCTTCACCATGTGCCTCACTACATTTCTTCTTCTCATCATCTCCCTCTGGAAACATTACAAGAAGATACAGCACAGTGCCCAGGGATGTCAAGATGTTGGCATCACTGTTCATCTCAAAGCCTTGAAAATCATGATTGCCTCTTTGCTTCTGTATGTGATATTCTTTCTGTCTCTTGTTGTACAACTATGGAGCTCTAAGATGCTGAAGAAAGGTCTGACCATCCTGTCCTGCCAGGCTACTGGAGTTTCTTTTCTTTCTCTCCACTCCTGTGTCCTGATACTTGGGAACACTAAGCTGAGACAGGCTTCACTGTGTGTTCTTTGGTGGCTGAGGTGCAGGACCAAAGATGTGCAACCGTCAAGTCCTTAA
>zokor26
ATGGATAACAACATACAGAAGATATTTATTATCATTTTAATTGTTGAATTCATAACAGGAAATGTATTGAACACATTTGTGACACTGGTGAACTGTGTGGACTGGGCAAAGAGAAGAAAAATGTCTACAGTGGATCAAATTCTCACTGCTCTGGCCATATCCAGAATTGGTCTGCTCTGGTCAGTATTCGTAGGCATATTGATGTCTATGCTGTACCCAARTTTACTGCTGGCAGAAAATTTTATCACTACAATTCACATCACCTGGTCAATGGCCAATCATTTTAGCCTTTGGCTTGCTACATGCCTCAGCATTTTTTATTTTTTCAAGATTGCTAATTTTACTAACTCTCTGTTTCTTTATCTAAAACGGAGAATTAAAAGAGTAGTTTCCATGACTCTTCTGATGTCACTGATCATCCTGTTCTTAAATATTTTTCCATCGAAGATACCTCCTTCTGTCTGGTTTGAGGTATATCAAGGTAATATGTCTTGTAGTTCTTGTTTGAATAATTCTACAGGACCCCACAGGTTTCTCTTAATTCTCAACACCACTTTCCTTTCTGTGCCCTTCACCATGTGCCTCACTACATTTCTTCTTCTCATCATCTCCCTCTGGAAACATTACAAGAAGATACAGCACAGTGCCCAGGGATGTCAAGATGTTGGCATCACTGTTCATCTCAAAGCCTTGAAAATCATGATTGCCTCTTTGCTTCTGTATGTGATATTCTTTCTGTCTCTTGTTGTACAACTATGGAGCTCTAAGATGCTGAAGAAAGGTCTGACCATCCTGTCCTGCCAGGCTACTGGAGTTTCTTTTCTTTCTCTCCACTCCTGTGTCCTGATACTTGGGAACACTAAGCTGAGACAGGCTTCACTGTGTGTTCTTTGGTGGCTGAGGTGCAGGACCAAAGATGTGCAACCGTCAAGTCCTTAA
>zokor27
ATGGATAACAACATACAGAAGATATTTATTATCATTTTAATTGTTGAATTCATAACAGGAAATGTATTGAACACATTTGTGACACTGGTGAACTGTGTGGACTGGGCAAAGAGAAGAAAAATGTCTACAGTGGATCAAATTCTCACTGCTCTGGCCATATCCAGAATTGGTCTGCTCTGGTCAGTATTCGTAGGCATATTGATGTCTATGCTGTACCCAAATTTACTGCTGGCAGAAAATTTTATCACTACAATTCACATCACCTGGTCAATGGCCAATCATTTTAGCCTTTGGCTTGCTACATGCCTCAGCATTTTTTATTTTTTCAAGATTGCTAATTTTACTAACTCTCTGTTTCTTTATCTAAAACGGAGAATTAAAAGAGTAGTTTCCATGACTCTTCTGATGTCACTGATCATCCTGTTCTTAAATATTTTTCCATCGAAGATACCTCCTTCTGTCTGGTTTGAGGTATATCAAGGTAATATGTCTTGTAGTTCTTGTTTGAATARTTCTACAGGACCCCACAGGTTTCTCTTAATTCTCAACACCACTTTCCTTTCTGTGCCCTTCACCATGTGCCTCACTACATTTCTTCTTCTCATCATCTCCCTCTGGAAACATTACAAGAAGATACAGCACAGTGCCCAGGGATGTCAAGATGTTGGCATCACTGTTCATCTCAAAGCCTTGAAAATCATGATTGCCTCTTTGCTTCTGTATGTGATATTCTTTCTGTCTCTTGTTGTACAACTATGGAGCTCTAAGATGCTGAAGAAAGGTCTGACCATCCTGTCCTGCCAGGCTACTGGAGTTTCTTTTCTTTCTCTCCACTCCTGTGTCCTGATACTTGGGAACACTAAGCTGAGACAGGCTTCACTGTGTGTTCTTTGGTGGCTGAGGTGCAGGACCAAAGATGTGCAACCGTCAAGTCCTTAA
>zokor28
ATGGATAACAACATACAGAAGATATTTATTATCATTTTAATTGTTGAATTCATAACAGGAAATGTATTGAACACATTTGTGACACTGGTGAACTGTGTGGACTGGGCAAAGAGAAGAAAAATGTCTACAGTGGATCAAATTCTCACTGCTCTGGCCATATCCAGAATTGGTCTGCTCTGGTCAGTATTCGTAGGCATATTGATGTCTATGCTGTACCCAAATTTACTGCTGGCAGAAAATTTTATCACTACAATTCACATCACCTGGTCAATGGCCAATCATTTTAGCCTTTGGCTTGCTACATGCCTCAGCATTTTTTATTTTTTCAAGATTGCTAATTTTACTAACTCTCTGTTTCTTTATCTAAAACGKAGAATTAAAAGAGTAGTTTCCATGACTCTTCTGATGTCACTGATCATCCTGTTCTTAAATATTTTTCCATCGAAGATACCTCCTTCTGTCTGGTTTGAGGTATATCAAGGTAATATGTCTTGTAGTTCTTGTTTGAATARTTCTACAGGACCCCACAGGTTTCTCTTAATTCTCAACACCACTTTCCTTTCTGTGCCCTTCACCATGTGCCTCACTACATTTCTTCTTCTCATCATCTCCCTCTGGAAACATTACAAGAAGATACAGCRCAGTGCCCAGGGATGTCAAGATGTTGGCATCACTGTTCATCTCAAAGCCTTGAAAATCATGATTGCCTCTTTGCTTCTGTATGTGATATTCTTTCTGTCTCTTGTTGTACAACTATGGAGCTCTAAGATGCTGAAGAAAGGTCTGACCATCCTGTCCTGCCAGGCTACTGGAGTTTCTTTTCTTTCTCTCCACTCCTGTGTCCTGATACTTGGGAACACTAAGCTGAGACAGGCTTCACTGTGTGTTCTTTGGTGGCTGAGGTGCAGGACCAAAGATGTGCAACCGTCAAGTCCTTAA
>zokor29
ATGGATAACAACATACAGAAGATATTTATTATCATTTTAATTGTTGAATTCATAACAGGAAATGTATTGAACACATTTGTGACACTGGTGAACTGTGTGGACTGGGCAAAGAGAAGAAAAATGTCTACAGTGGATCAAATTCTCACTGCTCTGGCCATATCCAGAATTGGTCTGCTCTGGTCAGTATTCGTAGGCATATTGATGTCTATGCTGTACCCAAATTTACTGCTGGCAGAAAATTTTATCACTACAATTCACATCACCTGGTCAATGGCCAATCATTTTAGCCTTTGGCTTGCTACATGCCTCAGCATTTTTTATTTTTTCAAGATTGCTAATTTTACTAACTCTCTGTTTCTTTATCTAAAACGKAGAATTAAAAGAGTAGTTTCCATGACTCTTCTGATGTCACTGATCATCCTGTTCTTAAATATTTTTCCATCGAAGATACCTCCTTCTGTCTGGTTTGAGGTATATCAAGGTAATATGTCTTGTAGTTCTTGTTTGAATARTTCTACAGGACCCCACAGGTTTCTCTTAATTCTCAACACCACTTTCCTTTCTGTGCCCTTCACCATGTGCCTCACTACATTTCTTCTTCTCATCATCTCCCTCTGGAAACATTACAAGAAGATACAGCRCAGTGCCCAGGGATGTCAAGATGTTGGCATCACTGTTCATCTCAAAGCCTTGAAAATCATGATTGCCTCTTTGCTTCTGTATGTGATATTCTTTCTGTCTCTTGTTGTACAACTATGGAGCTCTAAGATGCTGAAGAAAGGTCTGACCATCCTGTCCTGCCAGGCTACTGGAGTTTCTTTTCTTTCTCTCCACTCCTGTGTCCTGATACTTGGGAACACTAAGCTGAGACAGGCTTCACTGTGTGTTCTTTGGTGGCTGAGGTGCAGGACCAAAGATGTGCAACCGTCAAGTCCTTAA
>zokor30
ATGGATAACAACATACAGAAGATATTTATTATCATTTTAATTGTTGAATTCATAACAGGAAATGTATTGAACACATTTGTGACACTGGTGAACTGTGTGGACTGGGCAAAGAGAAGAAAAATGTCTACAGTGGATCAAATTCTCACTGCTCTGGCCATATCCAGAATTGGTCTGCTCTGGTCAGTATTCGTAGGCATATTGATGTCTATGCTGTACCCAARTTTACTGCTGGCAGAAAATTTTATCACTACAATTCACATCACCTGGTCAATGGCCAATCATTTTAGCCTTTGGCTTGCTACATGCCTCAGCATTTTTTATTTTTTCAAGATTGCTAATTTTACTAACTCTCTGTTTCTTTATCTAAAACGGAGAATTAAAAGAGTAGTTTCCATGACTCTTCTGATGTCACTGATCATCCTGTTCTTAAATATTTTTCCATCGAAGATACCTCCTTCTGTCTGGTTTGAGGTATATCAAGGTAATATGTCTTGTAGTTCTTGTTTGAATAATTCTACAGGACCCCACAGGTTTCTCTTAATTCTCAACACCACTTTCCTTTCTGTGCCCTTCACCATGTGCCTCACTACATTTCTTCTTCTCATCATCTCCCTCTGGAAACATTACAAGAAGATACAGCACAGTGCCCAGGGATGTCAAGATGTTGGCATCACTGTTCATCTCAAAGCCTTGAAAATCATGATTGCCTCTTTGCTTCTGTATGTGATATTCTTTCTGTCTCTTGTTGTACAACTATGGAGCTCTAAGATGCTGAAGAAAGGTCTGACCATCCTGTCCTGCCAGGCTACTGGAGTTTCTTTTCTTTCTCTCCACTCCTGTGTCCTGATACTTGGGAACACTAAGCTGAGACAGGCTTCACTGTGTGTTCTTTGGTGGCTGAGGTGCAGGACCAAAGATGTGCAACCGTCAAGTCCTTAA
>zokor31
ATGGATAACAACATACAGAAGATATTTATTATCATTTTAATTGTTGAATTCATAACAGGAAATGTATTGAACACATTTGTGACACTGGTGAACTGTGTGGACTGGGCAAAGAGAAGAAAAATGTCTACAGTGGATCAAATTCTCACTGCTCTGGCCATATCCAGAATTGGTCTGCTCTGGTCAGTATTCGTAGGCATATTGATGTCTATGCTGTACCCAARTTTACTGCTGGCAGAAAATTTTATCACTACAATTCACATCACCTGGTCAATGGCCAATCATTTTAGCCTTTGGCTTGCTACATGCCTCAGCATTTTTTATTTTTTCAAGATTGCTAATTTTACTAACTCTCTGTTTCTTTATCTAAAACGGAGAATTAAAAGAGTAGTTTCCATGACTCTTCTGATGTCACTGATCATCCTGTTCTTAAATATTTTTCCATCGAAGATACCTCCTTCTGTCTGGTTTGAGGTATATCAAGGTAATATGTCTTGTAGTTCTTGTTTGAATAATTCTACAGGACCCCACAGGTTTCTCTTAATTCTCAACACCACTTTCCTTTCTGTGCCCTTCACCATGTGCCTCACTACATTTCTTCTTCTCATCATCTCCCTCTGGAAACATTACAAGAAGATACAGCACAGTGCCCAGGGATGTCAAGATGTTGGCATCACTGTTCATCTCAAAGCCTTGAAAATCATGATTGCCTCTTTGCTTCTGTATGTGATATTCTTTCTGTCTCTTGTTGTACAACTATGGAGCTCTAAGATGCTGAAGAAAGGTCTGACCATCCTGTCCTGCCAGGCTACTGGAGTTTCTTTTCTTTCTCTCCACTCCTGTGTCCTGATACTTGGGAACACTAAGCTGAGACAGGCTTCACTGTGTGTTCTTTGGTGGCTGAGGTGCAGGACCAAAGATGTGCAACCGTCAAGTCCTTAA
>zokor32
ATGGATAACAACATACAGAAGATATTTATTATCATTTTAATTGTTGAATTCATAACAGGAAATGTATTGAACACATTTGTGACACTGGTGAACTGTGTGGACTGGGCAAAGAGAAGAAAAATGTCTACAGTGGATCAAATTCTCACTGCTCTGGCCATATCCAGAATTGGTCTGCTCTGGTCAGTATTCGTAGGCATATTGATGTCTATGCTGTACCCAAATTTACTGCTGGCAGAAAATTTTATCACTACAATTCACATCACCTGGTCAATGGCCAATCATTTTAGCCTTTGGCTTGCTACATGCCTCAGCATTTTTTATTTTTTCAAGATTGCTAATTTTACTAACTCTCTGTTTCTTTATCTAAAACGTAGAATTAAAAGAGTAGTTTCCATGACTCTTCTGATGTCACTGATCATCCTGTTCTTAAATATTTTTCCATCGAAGATACCTCCTTCTGTCTGGTTTGAGGTATATCAAGGTAATATGTCTTGTAGTTCTTGTTTGAATAATTCTACAGGACCCCACAGGTTTCTCTTAATTCTCAACACCACTTTCCTTTCTGTGCCCTTCACCATGTGCCTCACTACATTTCTTCTTCTCATCATCTCCCTCTGGAAACATTACAAGAAGATACAGCGCAGTGCCCAGGGATGTCAAGATGTTGGCATCACTGTTCATCTCAAAGCCTTGAAAATCATGATTGCCTCTTTGCTTCTGTATGTGATATTCTTTCTGTCTCTTGTTGTACAACTATGGAGCTCTAAGATGCTGAAGAAAGGTCTGACCATCCTGTCCTGCCAGGCTACTGGAGTTTCTTTTCTTTCTCTCCACTCCTGTGTCCTGATACTTGGGAACACTAAGCTGAGACAGGCTTCACTGTGTGTTCTTTGGTGGCTGAGGTGCAGGACCAAAGATGTGCAACCGTCAAGTCCTTAA
>zokor33
ATGGATAACAACATACAGAAGATATTTATTATCATTTTAATTGTTGAATTCATAACAGGAAATGTATTGAACACATTTGTGACACTGGTGAACTGTGTGGACTGGGCAAAGAGAAGAAAAATGTCTACAGTGGATCAAATTCTCACTGCTCTGGCCATATCCAGAATTGGTCTGCTCTGGTCAGTATTCGTAGGCATATTGATGTCTATGCTGTACCCAAGTTTACTGCTGGCAGAAAATTTTATCACTACAATTCACATCACCTGGTCAATGGCCAATCATTTTAGCCTTTGGCTTGCTACATGCCTCAGCATTTTTTATTTTTTCAAGATTGCTAATTTTACTAACTCTCTGTTTCTTTATCTAAAACGGAGAATTAAAAGAGTAGTTTCCATGACTCTTCTGATGTCACTGATCATCCTGTTCTTAAATATTTTTCCATCGAAGATACCTCCTTCTGTCTGGTTTGAGGTATATCAAGGTAATATGTCTTGTAGTTCTTGTTTGAATAATTCTACAGGACCCCACAGGTTTCTCTTAATTCTCAACACCACTTTCCTTTCTGTGCCCTTCACCATGTGCCTCACTACATTTCTTCTTCTCATCATCTCCCTCTGGAAACATTACAAGAAGATACAGCACAGTGCCCAGGGATGTCAAGATGTTGGCATCACTGTTCATCTCAAAGCCTTGAAAATCATGATTGCCTCTTTGCTTCTGTATGTGATATTCTTTCTGTCTCTTGTTGTACAACTATGGAGCTCTAAGATGCTGAAGAAAGGTCTGACCATCCTGTCCTGCCAGGCTACTGGAGTTTCTTTTCTTTCTCTCCACTCCTGTGTCCTGATACTTGGGAACACTAAGCTGAGACAGGCTTCACTGTGTGTTCTTTGGTGGCTGAGGTGCAGGACCAAAGATGTGCAACCGTCAAGTCCTTAA
>zokor34
ATGGATAACAACATACAGAAGATATTTATTATCATTTTAATTGTTGAATTCATAACAGGAAATGTATTGAACACATTTGTGACACTGGTGAACTGTGTGGACTGGGCAAAGAGAAGAAAAATGTCTACAGTGGATCAAATTCTCACTGCTCTGGCCATATCCAGAATTGGTCTGCTCTGGTCAGTATTCGTAGGCATATTGATGTCTATGCTGTACCCAARTTTACTGCTGGCAGAAAATTTTATCACTACAATTCACATCACCTGGTCAATGGCCAATCATTTTAGCCTTTGGCTTGCTACATGCCTCAGCATTTTTTATTTTTTCAAGATTGCTAATTTTACTAACTCTCTGTTTCTTTATCTAAAACGGAGAATTAAAAGAGTAGTTTCCATGACTCTTCTGATGTCACTGATCATCCTGTTCTTAAATATTTTTCCATCGAAGATACCTCCTTCTGTCTGGTTTGAGGTATATCAAGGTAATATGTCTTGTAGTTCTTGTTTGAATARTTCTACAGGACCCCACAGGTTTCTCTTAATTCTCAACACCACTTTCCTTTCTGTGCCCTTCACCATGTGCCTCACTACATTTCTTCTTCTCATCATCTCCCTCTGGAAACATTACAAGAAGATACAGCACAGTGCCCAGGGATGTCAAGATGTTGGCATCACTGTTCATCTCAAAGCCTTGAAAATCATGATTGCCTCTTTGCTTCTGTATGTGATATTCTTTCTGTCTCTTGTTGTACAACTATGGAGCTCTAAGATGCTGAAGAAAGGTCTGACCATCCTGTCCTGCCAGGCTACTGGAGTTTCTTTTCTTTCTCTCCACTCCTGTGTCCTGATACTTGGGAACACTAAGCTGAGACAGGCTTCACTGTGTGTTCTTTGGTGGCTGAGGTGCAGGACCAAAGATGTGCAACCGTCAAGTCCTTAA
>zokor35
ATGGATAACAACATACAGAAGATATTTATTATCATTTTAATTGTTGAATTCATAACAGGAAATGTATTGAACACATTTGTGACACTGGTGAACTGTGTGGACTGGGCAAAGAGAAGAAAAATGTCTACAGTGGATCAAATTCTCACTGCTCTGGCCATATCCAGAATTGGTCTGCTCTGGTCAGTATTCGTAGGCATATTGATGTCTATGCTGTACCCAARTTTACTGCTGGCAGAAAATTTTATCACTACAATTCACATCACCTGGTCAATGGCCAATCATTTTAGCCTTTGGCTTGCTACATGCCTCAGCATTTTTTATTTTTTCAAGATTGCTAATTTTACTAACTCTCTGTTTCTTTATCTAAAACGKAGAATTAAAAGAGTAGTTTCCATGACTCTTCTGATGTCACTGATCATCCTGTTCTTAAATATTTTTCCATCGAAGATACCTCCTTCTGTCTGGTTTGAGGTATATCAAGGTAATATGTCTTGTAGTTCTTGTTTGAATAATTCTACAGGACCCCACAGGTTTCTCTTAATTCTCAACACCACTTTCCTTTCTGTGCCCTTCACCATGTGCCTCACTACATTTCTTCTTCTCATCATCTCCCTCTGGAAACATTACAAGAAGATACAGCRCAGTGCCCAGGGATGTCAAGATGTTGGCATCACTGTTCATCTCAAAGCCTTGAAAATCATGATTGCCTCTTTGCTTCTGTATGTGATATTCTTTCTGTCTCTTGTTGTACAACTATGGAGCTCTAAGATGCTGAAGAAAGGTCTGACCATCCTGTCCTGCCAGGCTACTGGAGTTTCTTTTCTTTCTCTCCACTCCTGTGTCCTGATACTTGGGAACACTAAGCTGAGACAGGCTTCACTGTGTGTTCTTTGGTGGCTGAGGTGCAGGACCAAAGATGTGCAACCGTCAAGTCCTTAA
>zokor36
ATGGATAACAACATACAGAAGATATTTATTATCATTTTAATTGTTGAATTCATAACAGGAAATGTATTGAACACATTTGTGACACTGGTGAACTGTGTGGACTGGGCAAAGAGAAGAAAAATGTCTACAGTGGATCAAATTCTCACTGCTCTGGCCATATCCAGAATTGGTCTGCTCTGGTCAGTATTCGTAGGCATATTGATGTCTATGCTGTACCCAAATTTACTGCTGGCAGAAAATTTTATCACTACAATTCACATCACCTGGTCAATGGCCAATCATTTTAGCCTTTGGCTTGCTACATGCCTCAGCATTTTTTATTTTTTCAAGATTGCTAATTTTACTAACTCTCTGTTTCTTTATCTAAAACGKAGAATTAAAAGAGTAGTTTCCATGACTCTTCTGATGTCACTGATCATCCTGTTCTTAAATATTTTTCCATCGAAGATACCTCCTTCTGTCTGGTTTGAGGTATATCAAGGTAATATGTCTTGTAGTTCTTGTTTGAATAATTCTACAGGACCCCACAGGTTTCTCTTAATTCTCAACACCACTTTCCTTTCTGTGCCCTTCACCATGTGCCTCACTACATTTCTTCTTCTCATCATCTCCCTCTGGAAACATTACAAGAAGATACAGCRCAGTGCCCAGGGATGTCAAGATGTTGGCATCACTGTTCATCTCAAAGCCTTGAAAATCATGATTGCCTCTTTGCTTCTGTATGTGATATTCTTTCTGTCTCTTGTTGTACAACTATGGAGCTCTAAGATGCTGAAGAAAGGTCTGACCATCCTGTCCTGCCAGGCTACTGGAGTTTCTTTTCTTTCTCTCCACTCCTGTGTCCTGATACTTGGGAACACTAAGCTGAGACAGGCTTCACTGTGTGTTCTTTGGTGGCTGAGGTGCAGGACCAAAGATGTGCAACCGTCAAGTCCTTAA
>zokor37
ATGGATAACAACATACAGAAGATATTTATTATCATTTTAATTGTTGAATTCATAACAGGAAATGTATTGAACACATTTGTGACACTGGTGAACTGTGTGGACTGGGCAAAGAGAAGAAAAATGTCTACAGTGGATCAAATTCTCACTGCTCTGGCCATATCCAGAATTGGTCTGCTCTGGTCAGTATTCGTAGGCATATTGATGTCTATGCTGTACCCAAGTTTACTGCTGGCAGAAAATTTTATCACTACAATTCACATCACCTGGTCAATGGCCAATCATTTTAGCCTTTGGCTTGCTACATGCCTCAGCATTTTTTATTTTTTCAAGATTGCTAATTTTACTAACTCTCTGTTTCTTTATCTAAAACGGAGAATTAAAAGAGTAGTTTCCATGACTCTTCTGATGTCACTGATCATCCTGTTCTTAAATATTTTTCCATCGAAGATACCTCCTTCTGTCTGGTTTGAGGTATATCAAGGTAATATGTCTTGTAGTTCTTGTTTGAATAATTCTACAGGACCCCACAGGTTTCTCTTAATTCTCAACACCACTTTCCTTTCTGTGCCCTTCACCATGTGCCTCACTACATTTCTTCTTCTCATCATCTCCCTCTGGAAACATTACAAGAAGATACAGCACAGTGCCCAGGGATGTCAAGATGTTGGCATCACTGTTCATCTCAAAGCCTTGAAAATCATGATTGCCTCTTTGCTTCTGTATGTGATATTCTTTCTGTCTCTTGTTGTACAACTATGGAGCTCTAAGATGCTGAAGAAAGGTCTGACCATCCTGTCCTGCCAGGCTACTGGAGTTTCTTTTCTTTCTCTCCACTCCTGTGTCCTGATACTTGGGAACACTAAGCTGAGACAGGCTTCACTGTGTGTTCTTTGGTGGCTGAGGTGCAGGAYCAAAGATGTGCAACCGTCAAGTCCTTAA
>zokor38
ATGGATAACAACATACAGAAGATATTTATTATCATTTTAATTGTTGAATTCATAACAGGAAATGTATTGAACACATTTGTGACACTGGTGAACTGTGTGGACTGGGCAAAGAGAAGAAAAATGTCTACAGTGGATCAAATTCTCACTGCTCTGGCCATATCCAGAATTGGTCTGCTCTGGTCAGTATTCGTAGGCATATTGATGTCTATGCTGTACCCAARTTTACTGCTGGCAGAAAATTTTATCACTACAATTCACATCACCTGGTCAATGGCCAATCATTTTAGCCTTTGGCTTGCTACATGCCTCAGCATTTTTTATTTTTTCAAGATTGCTAATTTTACTAACTCTCTGTTTCTTTATCTAAAACGGAGAATTAAAAGAGTAGTTTCCATGACTCTTCTGATGTCACTGATCATCCTGTTCTTAAATATTTTTCCATCGAAGATACCTCCTTCTGTYTGGTTTGAGGTATATCAAGGTAATATGTCTTGTAGTTCTTGTTTGAATAATTCTACAGGACCCCACAGGTTTCTCTTAATTCTCAACACCACTTTCCTTTCTGTGCCCTTCACCATGTGCCTCACTACATTTCTTCTTCTCATCATCTCCCTCTGGAAACATTACAAGAAGATACAGCACAGTGCCCAGGGATGTCAAGATGTTGGCATCACTGTTCATCTCAAAGCCTTGAAAATCATGATTGCCTCTTTGCTTCTGTATGTGATATTCTTTCTGTCTCTTGTTGTACAACTATGGAGCTCTAAGATGCTGAAGAAAGGTCTGACCATCCTGTCCTGCCAGGCTACTGGAGTTTCTTTTCTTTCTCTCCACTCCTGTGTCCTGATACTTGGGAACACTAAGCTGAGACAGGCTTCACTGTGTGTTCTTTGGTGGCTGAGGTGCAGGACCAAAGATGTGCAACCGTCAAGTCCTTAA
>zokor39
ATGGATAACAACATACAGAAGATATTTATTATCATTTTAATTGTTGAATTCATAACAGGAAATGTATTGAACACATTTGTGACACTGGTGAACTGTGTGGACTGGGCAAAGAGAAGAAAAATGTCTACAGTGGATCAAATTCTCACTGCTCTGGCCATATCCAGAATTGGTCTGCTCTGGTCAGTATTCGTAGGCATATTGATGTCTATGCTGTACCCAARTTTACTGCTGGCAGAAAATTTTATCACTACAATTCACATCACCTGGTCAATGGCCAATCATTTTAGCCTTTGGCTTGCTACATGCCTCAGCATTTTTTATTTTTTCAAGATTGCTAATTTTACTAACTCTCTGTTTCTTTATCTAAAACGGAGAATTAAAAGAGTAGTTTCCATGACTCTTCTGATGTCACTGATCATCCTGTTCTTAAATATTTTTCCATCGAAGATACCTCCTTCTGTCTGGTTTGAGGTATATCAAGGTAATATGTCTTGTAGTTCTTGTTTGAATARTTCTACAGGACCCCACAGGTTTCTCTTAATTCTCAACACCACTTTCCTTTCTGTGCCCTTCACCATGTGCCTCACTACATTTCTTCTTCTCATCATCTCCCTCTGGAAACATTACAAGAAGATACAGCACAGTGCCCAGGGATGTCAAGATGTTGGCATCACTGTTCATCTCAAAGCCTTGAAAATCATGATTGCCTCTTTGCTTCTGTATGTGATATTCTTTCTGTCTCTTGTTGTACAACTATGGAGCTCTAAGATGCTGAAGAAAGGTCTGACCATCCTGTCCTGCCAGGCTACTGGAGTTTCTTTTCTTTCTCTCCACTCCTGTGTCCTGATACTTGGGAACACTAAGCTGAGACAGGCTTCACTGTGTGTTCTTTGGTGGCTGAGGTGCAGGACCAAAGATGTGCAACCGTCAAGTCCTTAA
>zokor40
ATGGATAACAACATACAGAAGATATTTATTATCATTTTAATTGTTGAATTCATAACAGGAAATGTATTGAACACATTTGTGACACTGGTGAACTGTGTGGACTGGGCAAAGAGAAGAAAAATGTCTACAGTGGATCAAATTCTCACTGCTCTGGCCATATCCAGAATTGGTCTGCTCTGGTCAGTATTCGTAGGCATATTGATGTCTATGCTGTACCCAARTTTACTGCTGGCAGAAAATTTTATCACTACAATTCACATCACCTGGTCAATGGCCAATCATTTTAGCCTTTGGCTTGCTACATGCCTCAGCATTTTTTATTTTTTCAAGATTGCTAATTTTACTAACTCTCTGTTTCTTTATCTAAAACGGAGAATTAAAAGAGTAGTTTCCATGACTCTTCTGATGTCACTGATCATCCTGTTCTTAAATATTTTTCCATCGAAGATACCTCCTTCTGTYTGGTTTGAGGTATATCAAGGTAATATGTCTTGTAGTTCTTGTTTGAATAATTCTACAGGACCCCACAGGTTTCTCTTAATTCTCAACACCACTTTCCTTTCTGTGCCCTTCACCATGTGCCTCACTACATTTCTTCTTCTCATCATCTCCCTCTGGAAACATTACAAGAAGATACAGCACAGTGCCCAGGGATGTCAAGATGTTGGCATCACTGTTCATCTCAAAGCCTTGAAAATCATGATTGCCTCTTTGCTTCTGTATGTGATATTCTTTCTGTCTCTTGTTGTACAACTATGGAGCTCTAAGATGCTGAAGAAAGGTCTGACCATCCTGTCCTGCCAGGCTACTGGAGTTTCTTTTCTTTCTCTCCACTCCTGTGTCCTGATACTTGGGAACACTAAGCTGAGACAGGCTTCACTGTGTGTTCTTTGGTGGCTGAGGTGCAGGACCAAAGATGTGCAACCGTCAAGTCCTTAA
>zokor41
ATGGATAACAACATACAGAAGATATTTATTATCATTTTAATTGTTGAATTCATAACAGGAAATGTATTGAACACATTTGTGACACTGGTGAACTGTGTGGACTGGGCAAAGAGAAGAAAAATGTCTACAGTGGATCAAATTCTCACTGCTCTGGCCATATCCAGAATTGGTCTGCTCTGGTCAGTATTCGTAGGCATATTGATGTCTATGCTGTACCCAARTTTACTGCTGGCAGAAAATTTTATCACTACAATTCACATCACCTGGTCAATGGCCAATCATTTTAGCCTTTGGCTTGCTACATGCCTCAGCATTTTTTATTTTTTCAAGATTGCTAATTTTACTAACTCTCTGTTTCTTTATCTAAAACGKAGAATTAAAAGAGTAGTTTCCATGACTCTTCTGATGTCACTGATCATCCTGTTCTTAAATATTTTTCCATCGAAGATACCTCCTTCTGTCTGGTTTGAGGTATATCAAGGTAATATGTCTTGTAGTTCTTGTTTGAATAATTCTACAGGACCCCACAGGTTTCTCTTAATTCTCAACACCACTTTCCTTTCTGTGCCCTTCACCATGTGCCTCACTACATTTCTTCTTCTCATCATCTCCCTCTGGAAACATTACAAGAAGATACAGCRCAGTGCCCAGGGATGTCAAGATGTTGGCATCACTGTTCATCTCAAAGCCTTGAAAATCATGATTGCCTCTTTGCTTCTGTATGTGATATTCTTTCTGTCTCTTGTTGTACAACTATGGAGCTCTAAGATGCTGAAGAAAGGTCTGACCATCCTGTCCTGCCAGGCTACTGGAGTTTCTTTTCTTTCTCTCCACTCCTGTGTCCTGATACTTGGGAACACTAAGCTGAGACAGGCTTCACTGTGTGTTCTTTGGTGGCTGAGGTGCAGGACCAAAGATGTGCAACCGTCAAGTCCTTAA
>zokor42
ATGGATAACAACATACAGAAGATATTTATTATCATTTTAATTGTTGAATTCATAACAGGAAATGTATTGAACACATTTGTGACACTGGTGAACTGTGTGGACTGGGCAAAGAGAAGAAAAATGTCTACAGTGGATCAAATTCTCACTGCTCTGGCCATATCCAGAATTGGTCTGCTCTGGTCAGTATTCGTAGGCATATTGATGTCTATGCTGTACCCAAATTTACTGCTGGCAGAAAATTTTATCACTACAATTCACATCACCTGGTCAATGGCCAATCATTTTAGCCTTTGGCTTGCTACATGCCTCAGCATTTTTTATTTTTTCAAGATTGCTAATTTTACTAACTCTCTGTTTCTTTATCTAAAACGGAGAATTAAAAGAGTAGTTTCCATGACTCTTCTGATGTCACTGATCATCCTGTTCTTAAATATTTTTCCATCGAAGATACCTCCTTCTGTYTGGTTTGAGGTATATCAAGGTAATATGTCTTGTAGTTCTTGTTTGAATAATTCTACAGGACCCCACAGGTTTCTCTTAATTCTCAACACCACTTTCCTTTCTGTGCCCTTCACCATGTGCCTCACTACATTTCTTCTTCTCATCATCTCCCTCTGGAAACATTACAAGAAGATACAGCACAGTGCCCAGGGATGTCAAGATGTTGGCATCACTGTTCATCTCAAAGCCTTGAAAATCATGATTGCCTCTTTGCTTCTGTATGTGATATTCTTTCTGTCTCTTGTTGTACAACTATGGAGCTCTAAGATGCTGAAGAAAGGTCTGACCATCCTGTCCTGCCAGGCTACTGGAGTTTCTTTTCTTTCTCTCCACTCCTGTGTCCTGATACTTGGGAACACTAAGCTGAGACAGGCTTCACTGTGTGTTCTTTGGTGGCTGAGGTGCAGGACCAAAGATGTGCAACCGTCAAGTCCTTAA
>zokor43
ATGGATAACAACATACAGAAGATATTTATTATCATTTTAATTGTTGAATTCATAACAGGAAATGTATTGAACACATTTGTGACACTGGTGAACTGTGTGGACTGGGCAAAGAGAAGAAAAATGTCTACAGTGGATCAAATTCTCACTGCTCTGGCCATATCCAGAATTGGTCTGCTCTGGTCAGTATTCGTAGGCATATTGATGTCTATGCTGTACCCAAATTTACTGCTGGCAGAAAATTTTATCACTACAATTCACATCACCTGGTCAATGGCCAATCATTTTAGCCTTTGGCTTGCTACATGCCTCAGCATTTTTTATTTTTTCAAGATTGCTAATTTTACTAACTCTCTGTTTCTTTATCTAAAACGKAGAATTAAAAGAGTAGTTTCCATGACTCTTCTGATGTCACTGATCATCCTGTTCTTAAATATTTTTCCATCGAAGATACCTCCTTCTGTCTGGTTTGAGGTATATCAAGGTAATATGTCTTGTAGTTCTTGTTTGAATARTTCTACAGGACCCCACAGGTTTCTCTTAATTCTCAACACCACTTTCCTTTCTGTGCCCTTCACCATGTGCCTCACTACATTTCTTCTTCTCATCATCTCCCTCTGGAAACATTACAAGAAGATACAGCRCAGTGCCCAGGGATGTCAAGATGTTGGCATCACTGTTCATCTCAAAGCCTTGAAAATCATGATTGCCTCTTTGCTTCTGTATGTGATATTCTTTCTGTCTCTTGTTGTACAACTATGGAGCTCTAAGATGCTGAAGAAAGGTCTGACCATCCTGTCCTGCCAGGCTACTGGAGTTTCTTTTCTTTCTCTCCACTCCTGTGTCCTGATACTTGGGAACACTAAGCTGAGACAGGCTTCACTGTGTGTTCTTTGGTGGCTGAGGTGCAGGACCAAAGATGTGCAACCGTCAAGTCCTTAA
>zokor44
ATGGATAACAACATACAGAAGATATTTATTATCATTTTAATTGTTGAATTCATAACAGGAAATGTATTGAACACATTTGTGACACTGGTGAACTGTGTGGACTGGGCAAAGAGAAGAAAAATGTCTACAGTGGATCAAATTCTCACTGCTCTGGCCATATCCAGAATTGGTCTGCTCTGGTCAGTATTCGTAGGCATATTGATGTCTATGCTGTACCCAAGTTTACTGCTGGCAGAAAATTTTATCACTACAATTCACATCACCTGGTCAATGGCCAATCATTTTAGCCTTTGGCTTGCTACATGCCTCAGCATTTTTTATTTTTTCAAGATTGCTAATTTTACTAACTCTCTGTTTCTTTATCTAAAACGGAGAATTAAAAGAGTAGTTTCCATGACTCTTCTGATGTCACTGATCATCCTGTTCTTAAATATTTTTCCATCGAAGATACCTCCTTCTGTCTGGTTTGAGGTATATCAAGGTAATATGTCTTGTAGTTCTTGTTTGAATAATTCTACAGGACCCCACAGGTTTCTCTTAATTCTCAACACCACTTTCCTTTCTGTGCCCTTCACCATGTGCCTCACTACATTTCTTCTTCTCATCATCTCCCTCTGGAAACATTACAAGAAGATACAGCACAGTGCCCAGGGATGTCAAGATGTTGGCATCACTGTTCATCTCAAAGCCTTGAAAATCATGATTGCCTCTTTGCTTCTGTATGTGATATTCTTTCTGTCTCTTGTTGTACAACTATGGAGCTCTAAGATGCTGAAGAAAGGTCTGACCATCCTGTCCTGCCAGGCTACTGGAGTTTCTTTTCTTTCTCTCCACTCCTGTGTCCTGATACTTGGGAACACTAAGCTGAGACAGGCTTCACTGTGTGTTCTTTGGTGGCTGAGGTGCAGGACCAAAGATGTGCAACCGTCAAGTCCTTAA
>zokor45
ATGGATAACAACATACAGAAGATATTTATTATCATTTTAATTGTTGAATTCATAACAGGAAATGTATTGAACACATTTGTGACACTGGTGAACTGTGTGGACTGGGCAAAGAGAAGAAAAATGTCTACAGTGGATCAAATTCTCACTGCTCTGGCCATATCCAGAATTGGTCTGCTCTGGTCAGTATTCGTAGGCATATTGATGTCTATGCTGTACCCAAGTTTACTGCTGGCAGAAAATTTTATCACTACAATTCACATCACCTGGTCAATGGCCAATCATTTTAGCCTTTGGCTTGCTACATGCCTCAGCATTTTTTATTTTTTCAAGATTGCTAATTTTACTAACTCTCTGTTTCTTTATCTAAAACGGAGAATTAAAAGAGTAGTTTCCATGACTCTTCTGATGTCACTGATCATCCTGTTCTTAAATATTTTTCCATCGAAGATACCTCCTTCTGTCTGGTTTGAGGTATATCAAGGTAATATGTCTTGTAGTTCTTGTTTGAATAATTCTACAGGACCCCACAGGTTTCTCTTAATTCTCAACACCACTTTCCTTTCTGTGCCCTTCACCATGTGCCTCACTACATTTCTTCTTCTCATCATCTCCCTCTGGAAACATTACAAGAAGATACAGCACAGTGCCCAGGGATGTCAAGATGTTGGCATCACTGTTCATCTCAAAGCCTTGAAAATCATGATTGCCTCTTTGCTTCTGTATGTGATATTCTTTCTGTCTCTTGTTGTACAACTATGGAGCTCTAAGATGCTGAAGAAAGGTCTGACCATCCTGTCCTGCCAGGCTACTGGAGTTTCTTTTCTTTCTCTCCACTCCTGTGTCCTGATACTTGGGAACACTAAGCTGAGACAGGCTTCACTGTGTGTTCTTTGGTGGCTGAGGTGCAGGACCAAAGATGTGCAACCGTCAAGTCCTTAA
>zokor46
ATGGATAACAACATACAGAAGATATTTATTATCATTTTAATTGTTGAATTCATAACAGGAAATGTATTGAACACATTTGTGACACTGGTGAACTGTGTGGACTGGGCAAAGAGAAGAAAAATGTCTACAGTGGATCAAATTCTCACTGCTCTGGCCATATCCAGAATTGGTCTGCTCTGGTCAGTATTCGTAGGCATATTGATGTCTATGCTGTACCCAAATTTACTGCTGGCAGAAAATTTTATCACTACAATTCACATCACCTGGTCAATGGCCAATCATTTTAGCCTTTGGCTTGCTACATGCCTCAGCATTTTTTATTTTTTCAAGATTGCTAATTTTACTAACTCTCTGTTTCTTTATCTAAAACGGAGAATTAAAAGAGTAGTTTCCATGACTCTTCTGATGTCACTGATCATCCTGTTCTTAAATATTTTTCCATCGAAGATACCTCCTTCTGTCTGGTTTGAGGTATATCAAGGTAATATGTCTTGTAGTTCTTGTTTGAATAGTTCTACAGGACCCCACAGGTTTCTCTTAATTCTCAACACCACTTTCCTTTCTGTGCCCTTCACCATGTGCCTCACTACATTTCTTCTTCTCATCATCTCCCTCTGGAAACATTACAAGAAGATACAGCACAGTGCCCAGGGATGTCAAGATGTTGGCATCACTGTTCATCTCAAAGCCTTGAAAATCATGATTGCCTCTTTGCTTCTGTATGTGATATTCTTTCTGTCTCTTGTTGTACAACTATGGAGCTCTAAGATGCTGAAGAAAGGTCTGACCATCCTGTCCTGCCAGGCTACTGGAGTTTCTTTTCTTTCTCTCCACTCCTGTGTCCTGATACTTGGGAACACTAAGCTGAGACAGGCTTCACTGTGTGTTCTTTGGTGGCTGAGGTGCAGGACCAAAGATGTGCAACCGTCAAGTCCTTAA
>zokor47
ATGGATAACAACATACAGAAGATATTTATTATCATTTTAATTGTTGAATTCATAACAGGAAATGTATTGAACACATTTGTGACACTGGTGAACTGTGTGGACTGGGCAAAGAGAAGAAAAATGTCTACAGTGGATCAAATTCTCACTGCTCTGGCCATATCCAGAATTGGTCTGCTCTGGTCAGTATTCGTAGGCATATTGATGTCTATGCTGTACCCAAGTTTACTGCTGGCAGAAAATTTTATCACTACAATTCACATCACCTGGTCAATGGCCAATCATTTTAGCCTTTGGCTTGCTACATGCCTCAGCATTTTTTATTTTTTCAAGATTGCTAATTTTACTAACTCTCTGTTTCTTTATCTAAAACGGAGAATTAAAAGAGTAGTTTCCATGACTCTTCTGATGTCACTGATCATCCTGTTCTTAAATATTTTTCCATCGAAGATACCTCCTTCTGTCTGGTTTGAGGTATATCAAGGTAATATGTCTTGTAGTTCTTGTTTGAATAATTCTACAGGACCCCACAGGTTTCTCTTAATTCTCAACACCACTTTCCTTTCTGTGCCCTTCACCATGTGCCTCACTACATTTCTTCTTCTCATCATCTCCCTCTGGAAACATTACAAGAAGATACAGCACAGTGCCCAGGGATGTCAAGATGTTGGCATCACTGTTCATCTCAAAGCCTTGAAAATCATGATTGCCTCTTTGCTTCTGTATGTGATATTCTTTCTGTCTCTTGTTGTACAACTATGGAGCTCTAAGATGCTGAAGAAAGGTCTGACCATCCTGTCCTGCCAGGCTACTGGAGTTTCTTTTCTTTCTCTCCACTCCTGTGTCCTGATACTTGGGAACACTAAGCTGAGACAGGCTTCACTGTGTGTTCTTTGGTGGCTGAGGTGCAGGAYCAAAGATGTGCAACCGTCAAGTCCTTAA
>zokor48
ATGGATAACAACATACAGAAGATATTTATTATCATTTTAATTGTTGAATTCATAACAGGAAATGTATTGAACACATTTGTGACACTGGTGAACTGTGTGGACTGGGCAAAGAGAAGAAAAATGTCTACAGTGGATCAAATTCTCACTGCTCTGGCCATATCCAGAATTGGTCTGCTCTGGTCAGTATTCGTAGGCATATTGATGTCTATGCTGTACCCAARTTTACTGCTGGCAGAAAATTTTATCACTACAATTCACATCACCTGGTCAATGGCCAATCATTTTAGCCTTTGGCTTGCTACATGCCTCAGCATTTTTTATTTTTTCAAGATTGCTAATTTTACTAACTCTCTGTTTCTTTATCTAAAACGGAGAATTAAAAGAGTAGTTTCCATGACTCTTCTGATGTCACTGATCATCCTGTTCTTAAATATTTTTCCATCGAAGATACCTCCTTCTGTYTGGTTTGAGGTATATCAAGGTAATATGTCTTGTAGTTCTTGTTTGAATAATTCTACAGGACCCCACAGGTTTCTCTTAATTCTCAACACCACTTTCCTTTCTGTGCCCTTCACCATGTGCCTCACTACATTTCTTCTTCTCATCATCTCCCTCTGGAAACATTACAAGAAGATACAGCACAGTGCCCAGGGATGTCAAGATGTTGGCATCACTGTTCATCTCAAAGCCTTGAAAATCATGATTGCCTCTTTGCTTCTGTATGTGATATTCTTTCTGTCTCTTGTTGTACAACTATGGAGCTCTAAGATGCTGAAGAAAGGTCTGACCATCCTGTCCTGCCAGGCTACTGGAGTTTCTTTTCTTTCTCTCCACTCCTGTGTCCTGATACTTGGGAACACTAAGCTGAGACAGGCTTCACTGTGTGTTCTTTGGTGGCTGAGGTGCAGGACCAAAGATGTGCAACCGTCAAGTCCTTAA
>zokor49
ATGGATAACAACATACAGAAGATATTTATTATCATTTTAATTGTTGAATTCATAACAGGAAATGTATTGAACACATTTGTGACACTGGTGAACTGTGTGGACTGGGCAAAGAGAAGAAAAATGTCTACAGTGGATCAAATTCTCACTGCTCTGGCCATATCCAGAATTGGTCTGCTCTGGTCAGTATTCGTAGGCATATTGATGTCTATGCTGTACCCAAGTTTACTGCTGGCAGAAAATTTTATCACTACAATTCACATCACCTGGTCAATGGCCAATCATTTTAGCCTTTGGCTTGCTACATGCCTCAGCATTTTTTATTTTTTCAAGATTGCTAATTTTACTAACTCTCTGTTTCTTTATCTAAAACGGAGAATTAAAAGAGTAGTTTCCATGACTCTTCTGATGTCACTGATCATCCTGTTCTTAAATATTTTTCCATCGAAGATACCTCCTTCTGTCTGGTTTGAGGTATATCAAGGTAATATGTCTTGTAGTTCTTGTTTGAATAATTCTACAGGACCCCACAGGTTTCTCTTAATTCTCAACACCACTTTCCTTTCTGTGCCCTTCACCATGTGCCTCACTACATTTCTTCTTCTCATCATCTCCCTCTGGAAACATTACAAGAAGATACAGCACAGTGCCCAGGGATGTCAAGATGTTGGCATCACTGTTCATCTCAAAGCCTTGAAAATCATGATTGCCTCTTTGCTTCTGTATGTGATATTCTTTCTGTCTCTTGTTGTACAACTATGGAGCTCTAAGATGCTGAAGAAAGGTCTGACCATCCTGTCCTGCCAGGCTACTGGAGTTTCTTTTCTTTCTCTCCACTCCTGTGTCCTGATACTTGGGAACACTAAGCTGAGACAGGCTTCACTGTGTGTTCTTTGGTGGCTGAGGTGCAGGACCAAAGATGTGCAACCGTCAAGTCCTTAA
>zokor50
ATGGATAACAACATACAGAAGATATTTATTATCATTTTAATTGTTGAATTCATAACAGGAAATGTATTGAACACATTTGTGACACTGGTGAACTGTGTGGACTGGGCAAAGAGAAGAAAAATGTCTACAGTGGATCAAATTCTCACTGCTCTGGCCATATCCAGAATTGGTCTGCTCTGGTCAGTATTCGTAGGCATATTGATGTCTATGCTGTACCCAARTTTACTGCTGGCAGAAAATTTTATCACTACAATTCACATCACCTGGTCAATGGCCAATCATTTTAGCCTTTGGCTTGCTACATGCCTCAGCATTTTTTATTTTTTCAAGATTGCTAATTTTACTAACTCTCTGTTTCTTTATCTAAAACGKAGAATTAAAAGAGTAGTTTCCATGACTCTTCTGATGTCACTGATCATCCTGTTCTTAAATATTTTTCCATCGAAGATACCTCCTTCTGTCTGGTTTGAGGTATATCAAGGTAATATGTCTTGTAGTTCTTGTTTGAATAATTCTACAGGACCCCACAGGTTTCTCTTAATTCTCAACACCACTTTCCTTTCTGTGCCCTTCACCATGTGCCTCACTACATTTCTTCTTCTCATCATCTCCCTCTGGAAACATTACAAGAAGATACAGCRCAGTGCCCAGGGATGTCAAGATGTTGGCATCACTGTTCATCTCAAAGCCTTGAAAATCATGATTGCCTCTTTGCTTCTGTATGTGATATTCTTTCTGTCTCTTGTTGTACAACTATGGAGCTCTAAGATGCTGAAGAAAGGTCTGACCATCCTGTCCTGCCAGGCTACTGGAGTTTCTTTTCTTTCTCTCCACTCCTGTGTCCTGATACTTGGGAACACTAAGCTGAGACAGGCTTCACTGTGTGTTCTTTGGTGGCTGAGGTGCAGGACCAAAGATGTGCAACCGTCAAGTCCTTAA
>zokor51
ATGGATAACAACATACAGAAGATATTTATTATCATTTTAATTGTTGAATTCATAACAGGAAATGTATTGAACACATTTGTGACACTGGTGAACTGTGTGGACTGGGCAAAGAGAAGAAAAATGTCTACAGTGGATCAAATTCTCACTGCTCTGGCCATATCCAGAATTGGTCTGCTCTGGTCAGTATTCGTAGGCATATTGATGTCTATGCTGTACCCAARTTTACTGCTGGCAGAAAATTTTATCACTACAATTCACATCACCTGGTCAATGGCCAATCATTTTAGCCTTTGGCTTGCTACATGCCTCAGCATTTTTTATTTTTTCAAGATTGCTAATTTTACTAACTCTCTGTTTCTTTATCTAAAACGGAGAATTAAAAGAGTAGTTTCCATGACTCTTCTGATGTCACTGATCATCCTGTTCTTAAATATTTTTCCATCGAAGATACCTCCTTCTGTYTGGTTTGAGGTATATCAAGGTAATATGTCTTGTAGTTCTTGTTTGAATAATTCTACAGGACCCCACAGGTTTCTCTTAATTCTCAACACCACTTTCCTTTCTGTGCCCTTCACCATGTGCCTCACTACATTTCTTCTTCTCATCATCTCCCTCTGGAAACATTACAAGAAGATACAGCACAGTGCCCAGGGATGTCAAGATGTTGGCATCACTGTTCATCTCAAAGCCTTGAAAATCATGATTGCCTCTTTGCTTCTGTATGTGATATTCTTTCTGTCTCTTGTTGTACAACTATGGAGCTCTAAGATGCTGAAGAAAGGTCTGACCATCCTGTCCTGCCAGGCTACTGGAGTTTCTTTTCTTTCTCTCCACTCCTGTGTCCTGATACTTGGGAACACTAAGCTGAGACAGGCTTCACTGTGTGTTCTTTGGTGGCTGAGGTGCAGGACCAAAGATGTGCAACCGTCAAGTCCTTAA
>zokor52
ATGGATAACAACATACAGAAGATATTTATTATCATTTTAATTGTTGAATTCATAACAGGAAATGTATTGAACACATTTGTGACACTGGTGAACTGTGTGGACTGGGCAAAGAGAAGAAAAATGTCTACAGTGGATCAAATTCTCACTGCTCTGGCCATATCCAGAATTGGTCTGCTCTGGTCAGTATTCGTAGGCATATTGATGTCTATGCTGTACCCAAATTTACTGCTGGCAGAAAATTTTATCACTACAATTCACATCACCTGGTCAATGGCCAATCATTTTAGCCTTTGGCTTGCTACATGCCTCAGCATTTTTTATTTTTTCAAGATTGCTAATTTTACTAACTCTCTGTTTCTTTATCTAAAACGKAGAATTAAAAGAGTAGTTTCCATGACTCTTCTGATGTCACTGATCATCCTGTTCTTAAATATTTTTCCATCGAAGATACCTCCTTCTGTCTGGTTTGAGGTATATCAAGGTAATATGTCTTGTAGTTCTTGTTTGAATAATTCTACAGGACCCCACAGGTTTCTCTTAATTCTCAACACCACTTTCCTTTCTGTGCCCTTCACCATGTGCCTCACTACATTTCTTCTTCTCATCATCTCCCTCTGGAAACATTACAAGAAGATACAGCRCAGTGCCCAGGGATGTCAAGATGTTGGCATCACTGTTCATCTCAAAGCCTTGAAAATCATGATTGCCTCTTTGCTTCTGTATGTGATATTCTTTCTGTCTCTTGTTGTACAACTATGGAGCTCTAAGATGCTGAAGAAAGGTCTGACCATCCTGTCCTGCCAGGCTACTGGAGTTTCTTTTCTTTCTCTCCACTCCTGTGTCCTGATACTTGGGAACACTAAGCTGAGACAGGCTTCACTGTGTGTTCTTTGGTGGCTGAGGTGCAGGACCAAAGATGTGCAACCGTCAAGTCCTTAA
>zokor53
ATGGATAACAACATACAGAAGATATTTATTATCATTTTAATTGTTGAATTCATAACAGGAAATGTATTGAACACATTTGTGACACTGGTGAACTGTGTGGACTGGGCAAAGAGAAGAAAAATGTCTACAGTGGATCAAATTCTCACTGCTCTGGCCATATCCAGAATTGGTCTGCTCTGGTCAGTATTCGTAGGCATATTGATGTCTATGCTGTACCCAARTTTACTGCTGGCAGAAAATTTTATCACTACAATTCACATCACCTGGTCAATGGCCAATCATTTTAGCCTTTGGCTTGCTACATGCCTCAGCATTTTTTATTTTTTCAAGATTGCTAATTTTACTAACTCTCTGTTTCTTTATCTAAAACGGAGAATTAAAAGAGTAGTTTCCATGACTCTTCTGATGTCACTGATCATCCTGTTCTTAAATATTTTTCCATCGAAGATACCTCCTTCTGTCTGGTTTGAGGTATATCAAGGTAATATGTCTTGTAGTTCTTGTTTGAATARTTCTACAGGACCCCACAGGTTTCTCTTAATTCTCAACACCACTTTCCTTTCTGTGCCCTTCACCATGTGCCTCACTACATTTCTTCTTCTCATCATCTCCCTCTGGAAACATTACAAGAAGATACAGCACAGTGCCCAGGGATGTCAAGATGTTGGCATCACTGTTCATCTCAAAGCCTTGAAAATCATGATTGCCTCTTTGCTTCTGTATGTGATATTCTTTCTGTCTCTTGTTGTACAACTATGGAGCTCTAAGATGCTGAAGAAAGGTCTGACCATCCTGTCCTGCCAGGCTACTGGAGTTTCTTTTCTTTCTCTCCACTCCTGTGTCCTGATACTTGGGAACACTAAGCTGAGACAGGCTTCACTGTGTGTTCTTTGGTGGCTGAGGTGCAGGACCAAAGATGTGCAACCGTCAAGTCCTTAA
>zokor54
ATGGATAACAACATACAGAAGATATTTATTATCATTTTAATTGTTGAATTCATAACAGGAAATGTATTGAACACATTTGTGACACTGGTGAACTGTGTGGACTGGGCAAAGAGAAGAAAAATGTCTACAGTGGATCAAATTCTCACTGCTCTGGCCATATCCAGAATTGGTCTGCTCTGGTCAGTATTCGTAGGCATATTGATGTCTATGCTGTACCCAAATTTACTGCTGGCAGAAAATTTTATCACTACAATTCACATCACCTGGTCAATGGCCAATCATTTTAGCCTTTGGCTTGCTACATGCCTCAGCATTTTTTATTTTTTCAAGATTGCTAATTTTACTAACTCTCTGTTTCTTTATCTAAAACGKAGAATTAAAAGAGTAGTTTCCATGACTCTTCTGATGTCACTGATCATCCTGTTCTTAAATATTTTTCCATCGAAGATACCTCCTTCTGTYTGGTTTGAGGTATATCAAGGTAATATGTCTTGTAGTTCTTGTTTGAATAATTCTACAGGACCCCACAGGTTTCTCTTAATTCTCAACACCACTTTCCTTTCTGTGCCCTTCACCATGTGCCTCACTACATTTCTTCTTCTCATCATCTCCCTCTGGAAACATTACAAGAAGATACAGCRCAGTGCCCAGGGATGTCAAGATGTTGGCATCACTGTTCATCTCAAAGCCTTGAAAATCATGATTGCCTCTTTGCTTCTGTATGTGATATTCTTTCTGTCTCTTGTTGTACAACTATGGAGCTCTAAGATGCTGAAGAAAGGTCTGACCATCCTGTCCTGCCAGGCTACTGGAGTTTCTTTTCTTTCTCTCCACTCCTGTGTCCTGATACTTGGGAACACTAAGCTGAGACAGGCTTCACTGTGTGTTCTTTGGTGGCTGAGGTGCAGGACCAAAGATGTGCAACCGTCAAGTCCTTAA
>zokor55
ATGGATAACAACATACAGAAGATATTTATTATCATTTTAATTGTTGAATTCATAACAGGAAATGTATTGAACACATTTGTGACACTGGTGAACTGTGTGGACTGGGCAAAGAGAAGAAAAATGTCTACAGTGGATCAAATTCTCACTGCTCTGGCCATATCCAGAATTGGTCTGCTCTGGTCAGTATTCGTAGGCATATTGATGTCTATGCTGTACCCAARTTTACTGCTGGCAGAAAATTTTATCACTACAATTCACATCACCTGGTCAATGGCCAATCATTTTAGCCTTTGGCTTGCTACATGCCTCAGCATTTTTTATTTTTTCAAGATTGCTAATTTTACTAACTCTCTGTTTCTTTATCTAAAACGKAGAATTAAAAGAGTAGTTTCCATGACTCTTCTGATGTCACTGATCATCCTGTTCTTAAATATTTTTCCATCGAAGATACCTCCTTCTGTCTGGTTTGAGGTATATCAAGGTAATATGTCTTGTAGTTCTTGTTTGAATAATTCTACAGGACCCCACAGGTTTCTCTTAATTCTCAACACCACTTTCCTTTCTGTGCCCTTCACCATGTGCCTCACTACATTTCTTCTTCTCATCATCTCCCTCTGGAAACATTACAAGAAGATACAGCRCAGTGCCCAGGGATGTCAAGATGTTGGCATCACTGTTCATCTCAAAGCCTTGAAAATCATGATTGCCTCTTTGCTTCTGTATGTGATATTCTTTCTGTCTCTTGTTGTACAACTATGGAGCTCTAAGATGCTGAAGAAAGGTCTGACCATCCTGTCCTGCCAGGCTACTGGAGTTTCTTTTCTTTCTCTCCACTCCTGTGTCCTGATACTTGGGAACACTAAGCTGAGACAGGCTTCACTGTGTGTTCTTTGGTGGCTGAGGTGCAGGACCAAAGATGTGCAACCGTCAAGTCCTTAA
>zokor56
ATGGATAACAACATACAGAAGATATTTATTATCATTTTAATTGTTGAATTCATAACAGGAAATGTATTGAACACATTTGTGACACTGGTGAACTGTGTGGACTGGGCAAAGAGAAGAAAAATGTCTACAGTGGATCAAATTCTCACTGCTCTGGCCATATCCAGAATTGGTCTGCTCTGGTCAGTATTCGTAGGCATATTGATGTCTATGCTGTACCCAAATTTACTGCTGGCAGAAAATTTTATCACTACAATTCACATCACCTGGTCAATGGCCAATCATTTTAGCCTTTGGCTTGCTACATGCCTCAGCATTTTTTATTTTTTCAAGATTGCTAATTTTACTAACTCTCTGTTTCTTTATCTAAAACGKAGAATTAAAAGAGTAGTTTCCATGACTCTTCTGATGTCACTGATCATCCTGTTCTTAAATATTTTTCCATCGAAGATACCTCCTTCTGTCTGGTTTGAGGTATATCAAGGTAATATGTCTTGTAGTTCTTGTTTGAATARTTCTACAGGACCCCACAGGTTTCTCTTAATTCTCAACACCACTTTCCTTTCTGTGCCCTTCACCATGTGCCTCACTACATTTCTTCTTCTCATCATCTCCCTCTGGAAACATTACAAGAAGATACAGCRCAGTGCCCAGGGATGTCAAGATGTTGGCATCACTGTTCATCTCAAAGCCTTGAAAATCATGATTGCCTCTTTGCTTCTGTATGTGATATTCTTTCTGTCTCTTGTTGTACAACTATGGAGCTCTAAGATGCTGAAGAAAGGTCTGACCATCCTGTCCTGCCAGGCTACTGGAGTTTCTTTTCTTTCTCTCCACTCCTGTGTCCTGATACTTGGGAACACTAAGCTGAGACAGGCTTCACTGTGTGTTCTTTGGTGGCTGAGGTGCAGGACCAAAGATGTGCAACCGTCAAGTCCTTAA

zTas2r118:
>zokor01
ATGCGCACCCAACTCGCTATCTTTTCTATGGTCATCTACGTGCTTGAGTCCTTGATAATAATTGTACAGAGTGGTTTAACTGTTGCAGTGCTGTGCAGACAGTGGATATACTTCAAAAGATTGTCACCTGTGGAAATGATTCTCATCAGCCTGGGCATCTCCCGTTTCTGTCTACAATGGGCATCCATACTGTTCAACTTTTGTTCCTATGCTAGGCCTGATAAGATATTTGGGAATTTATCTCTCATCTGGGAGTTCTCTAATATTTTTTCATTCTGGCTCACCAGTTTGCTTGCTGCCTTCTACTGCATCAAGACCTCTTCCATCACCCATCCCATCTTTCGCTGGCTGAGATGGAAAATTTCAAAACTGGTCCCTTGGTTAATACTGAGTTCTCTGATGATTTCTGGTGTGACAATCATTCCATCTACTGTTAGAAATCACATCCGGATGGAAGTAAACACCCTGGAGCATTCTCCCCAAAACAGTACTTTGCTTGCAAGACTTAGAGCGTTTGATCAGTATTTTTACAGACCTCTTAAAACGGCTGGGTTGGCTGCTCCCTTCCTCCTGTTCCTGGCTTCTATCATCGTCCTCACTGCTTCTTTGGTCCAGCACTGGGGGCGTATGCAACAATATAACCCCGGCACCTCCAGCGTAAGAGTTCAGTCTACTGTTCTGAGGTCTCTTGCCATCTTCTCTATTTTATTCACTTCTTATTTTTTTACTATACTAGTCACCTTTACTGGCATCATATTTGATAAGAAAACATGGTTCTGGTTCTGGGAAGCTGTCATCTATGCTATAGTCTGTATTCATTCTACTTCAATGCTGCTGAGTAGCCCTACATTGAAAAAGGCTCTGAAGATACAGTGCTGA
>zokor02
ATGCGCACCCAACTCGCTATCTTTTCTATGGTCATCTACGTGCTTGAGTCCTTGATAATAATTGTACAGAGTGGTTTAACTGTTGCAGTGCTGTGCAGACAGTGGATATACTTCAAAAGATTGTCACCTGTGGAAATGATTCTCATCAGCCTGGGCATCTCCCGTTTCTGTCTACAATGGGCATCCATACTGTTCAACTTTTGTTCCTATGCTAGGCCTGATAAGATATTTGGGAATTTATCTCTCATCTGGGAGTTCTCTAATATTTTTTCATTCTGGCTCACCAGTTTGCTTGCTGCCTTCTACTGCATCAAGACCTCTTCCATCACCCATCCCATCTTTCGCTGGCTGAGATGGAAAATTTCAAAACTGGTCCCTTGGTTAATACTGAGTTCTCTGATGATTTCTGGTGTGACAATCATTCCATCTACTGTTAGAAATCACATCCGGATGGAAGTAAACACCCTGGAGCATTCTCCCCAAAACAGTACTTTGCTTGCAAGACTTAGAGCGTTTGATCAGTATTTTTACAGACCTCTTAAAACGGCTGGGTTGGCTGCTCCCTTCCTCCTGTTCCTGGCTTCTATCATCGTCCTCACTGCTTCTTTGGTCCAGCACTGGGGGCGTATGCAACAATATAACCCCGGCACCTCCAGCGTAAGAGTTCAGTCTACTGTTCTGAGGTCTCTTGCCATCTTCTCTATTTTATTCACTTCTTATTTTTTTACTATACTAGTCACCTTTACTGGCATCATATTTGATAAGAAAACATGGTTCTGGTTCTGGGAAGCTGTCATCTATGCTATAGTCTGTATTCATTCTACTTCAATGCTGCTGAGTAGCCCTACATTGAAAAAGGCTCTGAAGATACAGTGCTGA
>zokor03
ATGCGCACCCAACTCGCTATCTTTTCTATGGTCATCTACGTGCTTGAGTCCTTGATAATAATTGTACAGAGTGGTTTAACTGTTGCAGTGCTGTGCAGACAGTGGATATACTTCAAAAGATTGTCACCTGTGGAAATGATTCTCATCAGCCTGGGCATCTCCCGTTTCTGTCTACAATGGGCATCCATACTGTTCAACTTTTGTTCCTATGCTAGGCCTGATAAGATATTTGGGAATTTATCTCTCATCTGGGAGTTCTCTAATATTTTTTCATTCTGGCTCACCAGTTTGCTTGCTGCCTTCTACTGCATCAAGACCTCTTCCATCACCCATCCCATCTTTCGCTGGCTGAGATGGAAAATTTCAAAACTGGTCCCTTGGTTAATACTGAGTTCTCTGATGATTTCTGGTGTGACAATCATTCCATCTACTGTTAGAAATCACATCCGGATGGAAGTAAACACCCTGGAGCATTCTCCCCAAAACAGTACTTTGCTTGCAAGACTTAGAGCGTTTGATCAGTATTTTTACAGACCTCTTAAAACGGCTGGGTTGGCTGCTCCCTTCCTCCTGTTCCTGGCTTCTATCATCGTCCTCACTGCTTCTTTGGTCCAGCACTGGGGGCGTATGCAACAATATAACCCCGGCACCTCCAGCGTAAGAGTTCAGTCTACTGTTCTGAGGTCTCTTGCCATCTTCTCTATTTTATTCACTTCTTATTTTTTTACTATACTAGTCACCTTTACTGGCATCATATTTGATAAGAAAACATGGTTCTGGTTCTGGGAAGCTGTCATCTATGCTATAGTCTGTATTCATTCTACTTCAATGCTGCTGAGTAGCCCTACATTGAAAAAGGCTCTGAAGATACAGTGCTGA
>zokor04
ATGCGCACCCAACTCGCTATCTTTTCTATGGTCATCTACGTGCTTGAGTCCTTGATAATAATTGTACAGAGTGGTTTAACTGTTGCAGTGCTGTGCAGACAGTGGATATACTTCAAAAGATTGTCACCTGTGGAAATGATTCTCATCAGCCTGGGCATCTCCCGTTTCTGTCTACAATGGGCATCCATACTGTTCAACTTTTGTTCCTATGCTAGGCCTGATAAGATATTTGGGAATTTATCTCTCATCTGGGAGTTCTCTAATATTTTTTCATTCTGGCTCACCAGTTTGCTTGCTGCCTTCTACTGCATCAAGACCTCTTCCATCACCCATCCCATCTTTCGCTGGCTGAGATGGAAAATTTCAAAACTGGTCCCTTGGTTAATACTGAGTTCTCTGATGATTTCTGGTGTGACAATCATTCCATCTACTGTTAGAAATCACATCCGGATGGAAGTAAACACCCTGGAGCATTCTCCCCAAAACAGTACTTTGCTTGCAAGACTTAGAGCGTTTGATCAGTATTTTTACAGACCTCTTAAAACGGCTGGGTTGGCTGCTCCCTTCCTCCTGTTCCTGGCTTCTATCATCGTCCTCACTGCTTCTTTGGTCCAGCACTGGGGGCGTATGCAACAATATAACCCCGGCACCTCCAGCGTAAGAGTTCAGTCTACTGTTCTGAGGTCTCTTGCCATCTTCTCTATTTTATTCACTTCTTATTTTTTTACTATACTAGTCACCTTTACTGGCATCATATTTGATAAGAAAACATGGTTCTGGTTCTGGGAAGCTGTCATCTATGCTATAGTCTGTATTCATTCTACTTCAATGCTGCTGAGTAGCCCTACATTGAAAAAGGCTCTGAAGATACAGTGCTGA
>zokor05
ATGCGCACCCAACTCGCTATCTTTTCTATGGTCATCTACGTGCTTGAGTCCTTGATAATAATTGTACAGAGTGGTTTAACTGTTGCAGTGCTGTGCAGACAGTGGATATACTTCAAAAGATTGTCACCTGTGGAAATGATTCTCATCAGCCTGGGCATCTCCCGTTTCTGTCTACAATGGGCATCCATACTGTTCAACTTTTGTTCCTATGCTAGGCCTGATAAGATATTTGGGAATTTATCTCTCATCTGGGAGTTCTCTAATATTTTTTCATTCTGGCTCACCAGTTTGCTTGCTGCCTTCTACTGCATCAAGACCTCTTCCATCACCCATCCCATCTTTCGCTGGCTGAGATGGAAAATTTCAAAACTGGTCCCTTGGTTAATACTGAGTTCTCTGATGATTTCTGGTGTGACAATCATTCCATCTACTGTTAGAAATCACATCCGGATGGAAGTAAACACCCTGGAGCATTCTCCCCAAAACAGTACTTTGCTTGCAAGACTTAGAGCGTTTGATCAGTATTTTTACAGACCTCTTAAAACGGCTGGGTTGGCTGCTCCCTTCCTCCTGTTCCTGGCTTCTATCATCGTCCTCACTGCTTCTTTGGTCCAGCACTGGGGGCGTATGCAACAATATAACCCCGGCACCTCCAGCGTAAGAGTTCAGTCTACTGTTCTGAGGTCTCTTGCCATCTTCTCTATTTTATTCACTTCTTATTTTTTTACTATACTAGTCACCTTTACTGGCATCATATTTGATAAGAAAACATGGTTCTGGTTCTGGGAAGCTGTCATCTATGCTATAGTCTGTATTCATTCTACTTCAATGCTGCTGAGTAGCCCTACATTGAAAAAGGCTCTGAAGATACAGTGCTGA
>zokor06
ATGCGCACCCAACTCGCTATCTTTTCTATGGTCATCTACGTGCTTGAGTCCTTGATAATAATTGTACAGAGTGGTTTAACTGTTGCAGTGCTGTGCAGACAGTGGATATACTTCAAAAGATTGTCACCTGTGGAAATGATTCTCATCAGCCTGGGCATCTCCCGTTTCTGTCTACAATGGGCATCCATACTGTTCAACTTTTGTTCCTATGCTAGGCCTGATAAGATATTTGGGAATTTATCTCTCATCTGGGAGTTCTCTAATATTTTTTCATTCTGGCTCACCAGTTTGCTTGCTGCCTTCTACTGCATCAAGACCTCTTCCATCACCCATCCCATCTTTCGCTGGCTGAGATGGAAAATTTCAAAACTGGTCCCTTGGTTAATACTGAGTTCTCTGATGATTTCTGGTGTGACAATCATTCCATCTACTGTTAGAAATCACATCCGGATGGAAGTAAACACCCTGGAGCATTCTCCCCAAAACAGTACTTTGCTTGCAAGACTTAGAGCGTTTGATCAGTATTTTTACAGACCTCTTAAAACGGCTGGGTTGGCTGCTCCCTTCCTCCTGTTCCTGGCTTCTATCATCGTCCTCACTGCTTCTTTGGTCCAGCACTGGGGGCGTATGCAACAATATAACCCCGGCACCTCCAGCGTAAGAGTTCAGTCTACTGTTCTGAGGTCTCTTGCCATCTTCTCTATTTTATTCACTTCTTATTTTTTTACTATACTAGTCACCTTTACTGGCATCATATTTGATAAGAAAACATGGTTCTGGTTCTGGGAAGCTGTCATCTATGCTATAGTCTGTATTCATTCTACTTCAATGCTGCTGAGTAGCCCTACATTGAAAAAGGCTCTGAAGATACAGTGCTGA
>zokor07
ATGCGCACCCAACTCGCTATCTTTTCTATGGTCATCTACGTGCTTGAGTCCTTGATAATAATTGTACAGAGTGGTTTAACTGTTGCAGTGCTGTGCAGACAGTGGATATACTTCAAAAGATTGTCACCTGTGGAAATGATTCTCATCAGCCTGGGCATCTCCCGTTTCTGTCTACAATGGGCATCCATACTGTTCAACTTTTGTTCCTATGCTAGGCCTGATAAGATATTTGGGAATTTATCTCTCATCTGGGAGTTCTCTAATATTTTTTCATTCTGGCTCACCAGTTTGCTTGCTGCCTTCTACTGCATCAAGACCTCTTCCATCACCCATCCCATCTTTCGCTGGCTGAGATGGAAAATTTCAAAACTGGTCCCTTGGTTAATACTGAGTTCTCTGATGATTTCTGGTGTGACAATCATTCCATCTACTGTTAGAAATCACATCCGGATGGAAGTAAACACCCTGGAGCATTCTCCCCAAAACAGTACTTTGCTTGCAAGACTTAGAGCGTTTGATCAGTATTTTTACAGACCTCTTAAAACGGCTGGGTTGGCTGCTCCCTTCCTCCTGTTCCTGGCTTCTATCATCGTCCTCACTGCTTCTTTGGTCCAGCACTGGGGGCGTATGCAACAATATAACCCCGGCACCTCCAGCGTAAGAGTTCAGTCTACTGTTCTGAGGTCTCTTGCCATCTTCTCTATTTTATTCACTTCTTATTTTTTTACTATACTAGTCACCTTTACTGGCATCATATTTGATAAGAAAACATGGTTCTGGTTCTGGGAAGCTGTCATCTATGCTATAGTCTGTATTCATTCTACTTCAATGCTGCTGAGTAGCCCTACATTGAAAAAGGCTCTGAAGATACAGTGCTGA
>zokor08
ATGCGCACCCAACTCGCTATCTTTTCTATGGTCATCTACGTGCTTGAGTCCTTGATAATAATTGTACAGAGTGGTTTAACTGTTGCAGTGCTGTGCAGACAGTGGATATACTTCAAAAGATTGTCACCTGTGGAAATGATTCTCATCAGCCTGGGCATCTCCCGTTTCTGTCTACAATGGGCATCCATACTGTTCAACTTTTGTTCCTATGCTAGGCCTGATAAGATATTTGGGAATTTATCTCTCATCTGGGAGTTCTCTAATATTTTTTCATTCTGGCTCACCAGTTTGCTTGCTGCCTTCTACTGCATCAAGACCTCTTCCATCACCCATCCCATCTTTCGCTGGCTGAGATGGAAAATTTCAAAACTGGTCCCTTGGTTAATACTGAGTTCTCTGATGATTTCTGGTGTGACAATCATTCCATCTACTGTTAGAAATCACATCCGGATGGAAGTAAACACCCTGGAGCATTCTCCCCAAAACAGTACTTTGCTTGCAAGACTTAGAGCGTTTGATCAGTATTTTTACAGACCTCTTAAAACGGCTGGGTTGGCTGCTCCCTTCCTCCTGTTCCTGGCTTCTATCATCGTCCTCACTGCTTCTTTGGTCCAGCACTGGGGGCGTATGCAACAATATAACCCCGGCACCTCCAGCGTAAGAGTTCAGTCTACTGTTCTGAGGTCTCTTGCCATCTTCTCTATTTTATTCACTTCTTATTTTTTTACTATACTAGTCACCTTTACTGGCATCATATTTGATAAGAAAACATGGTTCTGGTTCTGGGAAGCTGTCATCTATGCTATAGTCTGTATTCATTCTACTTCAATGCTGCTGAGTAGCCCTACATTGAAAAAGGCTCTGAAGATACAGTGCTGA
>zokor09
ATGCGCACCCAACTCGCTATCTTTTCTATGGTCATCTACGTGCTTGAGTCCTTGATAATAATTGTACAGAGTGGTTTAACTGTTGCAGTGCTGTGCAGACAGTGGATATACTTCAAAAGATTGTCACCTGTGGAAATGATTCTCATCAGCCTGGGCATCTCCCGTTTCTGTCTACAATGGGCATCCATACTGTTCAACTTTTGTTCCTATGCTAGGCCTGATAAGATATTTGGGAATTTATCTCTCATCTGGGAGTTCTCTAATATTTTTTCATTCTGGCTCACCAGTTTGCTTGCTGCCTTCTACTGCATCAAGACCTCTTCCATCACCCATCCCATCTTTCGCTGGCTGAGATGGAAAATTTCAAAACTGGTCCCTTGGTTAATACTGAGTTCTCTGATGATTTCTGGTGTGACAATCATTCCATCTACTGTTAGAAATCACATCCGGATGGAAGTAAACACCCTGGAGCATTCTCCCCAAAACAGTACTTTGCTTGCAAGACTTAGAGCGTTTGATCAGTATTTTTACAGACCTCTTAAAACGGCTGGGTTGGCTGCTCCCTTCCTCCTGTTCCTGGCTTCTATCATCGTCCTCACTGCTTCTTTGGTCCAGCACTGGGGGCGTATGCAACAATATAACCCCGGCACCTCCAGCGTAAGAGTTCAGTCTACTGTTCTGAGGTCTCTTGCCATCTTCTCTATTTTATTCACTTCTTATTTTTTTACTATACTAGTCACCTTTACTGGCATCATATTTGATAAGAAAACATGGTTCTGGTTCTGGGAAGCTGTCATCTATGCTATAGTCTGTATTCATTCTACTTCAATGCTGCTGAGTAGCCCTACATTGAAAAAGGCTCTGAAGATACAGTGCTGA
>zokor10
ATGCGCACCCAACTCGCTATCTTTTCTATGGTCATCTACGTGCTTGAGTCCTTGATAATAATTGTACAGAGTGGTTTAACTGTTGCAGTGCTGTGCAGACAGTGGATATACTTCAAAAGATTGTCACCTGTGGAAATGATTCTCATCAGCCTGGGCATCTCCCGTTTCTGTCTACAATGGGCATCCATACTGTTCAACTTTTGTTCCTATGCTAGGCCTGATAAGATATTTGGGAATTTATCTCTCATCTGGGAGTTCTCTAATATTTTTTCATTCTGGCTCACCAGTTTGCTTGCTGCCTTCTACTGCATCAAGACCTCTTCCATCACCCATCCCATCTTTCGCTGGCTGAGATGGAAAATTTCAAAACTGGTCCCTTGGTTAATACTGAGTTCTCTGATGATTTCTGGTGTGACAATCATTCCATCTACTGTTAGAAATCACATCCGGATGGAAGTAAACACCCTGGAGCATTCTCCCCAAAACAGTACTTTGCTTGCAAGACTTAGAGCGTTTGATCAGTATTTTTACAGACCTCTTAAAACGGCTGGGTTGGCTGCTCCCTTCCTCCTGTTCCTGGCTTCTATCATCGTCCTCACTGCTTCTTTGGTCCAGCACTGGGGGCGTATGCAACAATATAACCCCGGCACCTCCAGCGTAAGAGTTCAGTCTACTGTTCTGAGGTCTCTTGCCATCTTCTCTATTTTATTCACTTCTTATTTTTTTACTATACTAGTCACCTTTACTGGCATCATATTTGATAAGAAAACATGGTTCTGGTTCTGGGAAGCTGTCATCTATGCTATAGTCTGTATTCATTCTACTTCAATGCTGCTGAGTAGCCCTACATTGAAAAAGGCTCTGAAGATACAGTGCTGA
>zokor11
ATGCGCACCCAACTCGCTATCTTTTCTATGGTCATCTACGTGCTTGAGTCCTTGATAATAATTGTACAGAGTGGTTTAACTGTTGCAGTGCTGTGCAGACAGTGGATATACTTCAAAAGATTGTCACCTGTGGAAATGATTCTCATCAGCCTGGGCATCTCCCGTTTCTGTCTACAATGGGCATCCATACTGTTCAACTTTTGTTCCTATGCTAGGCCTGATAAGATATTTGGGAATTTATCTCTCATCTGGGAGTTCTCTAATATTTTTTCATTCTGGCTCACCAGTTTGCTTGCTGCCTTCTACTGCATCAAGACCTCTTCCATCACCCATCCCATCTTTCGCTGGCTGAGATGGAAAATTTCAAAACTGGTCCCTTGGTTAATACTGAGTTCTCTGATGATTTCTGGTGTGACAATCATTCCATCTACTGTTAGAAATCACATCCGGATGGAAGTAAACACCCTGGAGCATTCTCCCCAAAACAGTACTTTGCTTGCAAGACTTAGAGCGTTTGATCAGTATTTTTACAGACCTCTTAAAACGGCTGGGTTGGCTGCTCCCTTCCTCCTGTTCCTGGCTTCTATCATCGTCCTCACTGCTTCTTTGGTCCAGCACTGGGGGCGTATGCAACAATATAACCCCGGCACCTCCAGCGTAAGAGTTCAGTCTACTGTTCTGAGGTCTCTTGCCATCTTCTCTATTTTATTCACTTCTTATTTTTTTACTATACTAGTCACCTTTACTGGCATCATATTTGATAAGAAAACATGGTTCTGGTTCTGGGAAGCTGTCATCTATGCTATAGTCTGTATTCATTCTACTTCAATGCTGCTGAGTAGCCCTACATTGAAAAAGGCTCTGAAGATACAGTGCTGA
>zokor12
ATGCGCACCCAACTCGCTATCTTTTCTATGGTCATCTACGTGCTTGAGTCCTTGATAATAATTGTACAGAGTGGTTTAACTGTTGCAGTGCTGTGCAGACAGTGGATATACTTCAAAAGATTGTCACCTGTGGAAATGATTCTCATCAGCCTGGGCATCTCCCGTTTCTGTCTACAATGGGCATCCATACTGTTCAACTTTTGTTCCTATGCTAGGCCTGATAAGATATTTGGGAATTTATCTCTCATCTGGGAGTTCTCTAATATTTTTTCATTCTGGCTCACCAGTTTGCTTGCTGCCTTCTACTGCATCAAGACCTCTTCCATCACCCATCCCATCTTTCGCTGGCTGAGATGGAAAATTTCAAAACTGGTCCCTTGGTTAATACTGAGTTCTCTGATGATTTCTGGTGTGACAATCATTCCATCTACTGTTAGAAATCACATCCGGATGGAAGTAAACACCCTGGAGCATTCTCCCCAAAACAGTACTTTGCTTGCAAGACTTAGAGCGTTTGATCAGTATTTTTACAGACCTCTTAAAACGGCTGGGTTGGCTGCTCCCTTCCTCCTGTTCCTGGCTTCTATCATCGTCCTCACTGCTTCTTTGGTCCAGCACTGGGGGCGTATGCAACAATATAACCCCGGCACCTCCAGCGTAAGAGTTCAGTCTACTGTTCTGAGGTCTCTTGCCATCTTCTCTATTTTATTCACTTCTTATTTTTTTACTATACTAGTCACCTTTACTGGCATCATATTTGATAAGAAAACATGGTTCTGGTTCTGGGAAGCTGTCATCTATGCTATAGTCTGTATTCATTCTACTTCAATGCTGCTGAGTAGCCCTACATTGAAAAAGGCTCTGAAGATACAGTGCTGA
>zokor13
ATGCGCACCCAACTCGCTATCTTTTCTATGGTCATCTACGTGCTTGAGTCCTTGATAATAATTGTACAGAGTGGTTTAACTGTTGCAGTGCTGTGCAGACAGTGGATATACTTCAAAAGATTGTCACCTGTGGAAATGATTCTCATCAGCCTGGGCATCTCCCGTTTCTGTCTACAATGGGCATCCATACTGTTCAACTTTTGTTCCTATGCTAGGCCTGATAAGATATTTGGGAATTTATCTCTCATCTGGGAGTTCTCTAATATTTTTTCATTCTGGCTCACCAGTTTGCTTGCTGCCTTCTACTGCATCAAGACCTCTTCCATCACCCATCCCATCTTTCGCTGGCTGAGATGGAAAATTTCAAAACTGGTCCCTTGGTTAATACTGAGTTCTCTGATGATTTCTGGTGTGACAATCATTCCATCTACTGTTAGAAATCACATCCGGATGGAAGTAAACACCCTGGAGCATTCTCCCCAAAACAGTACTTTGCTTGCAAGACTTAGAGCGTTTGATCAGTATTTTTACAGACCTCTTAAAACGGCTGGGTTGGCTGCTCCCTTCCTCCTGTTCCTGGCTTCTATCATCGTCCTCACTGCTTCTTTGGTCCAGCACTGGGGGCGTATGCAACAATATAACCCCGGCACCTCCAGCGTAAGAGTTCAGTCTACTGTTCTGAGGTCTCTTGCCATCTTCTCTATTTTATTCACTTCTTATTTTTTTACTATACTAGTCACCTTTACTGGCATCATATTTGATAAGAAAACATGGTTCTGGTTCTGGGAAGCTGTCATCTATGCTATAGTCTGTATTCATTCTACTTCAATGCTGCTGAGTAGCCCTACATTGAAAAAGGCTCTGAAGATACAGTGCTGA
>zokor14
ATGCGCACCCAACTCGCTATCTTTTCTATGGTCATCTACGTGCTTGAGTCCTTGATAATAATTGTACAGAGTGGTTTAACTGTTGCAGTGCTGTGCAGACAGTGGATATACTTCAAAAGATTGTCACCTGTGGAAATGATTCTCATCAGCCTGGGCATCTCCCGTTTCTGTCTACAATGGGCATCCATACTGTTCAACTTTTGTTCCTATGCTAGGCCTGATAAGATATTTGGGAATTTATCTCTCATCTGGGAGTTCTCTAATATTTTTTCATTCTGGCTCACCAGTTTGCTTGCTGCCTTCTACTGCATCAAGACCTCTTCCATCACCCATCCCATCTTTCGCTGGCTGAGATGGAAAATTTCAAAACTGGTCCCTTGGTTAATACTGAGTTCTCTGATGATTTCTGGTGTGACAATCATTCCATCTACTGTTAGAAATCACATCCGGATGGAAGTAAACACCCTGGAGCATTCTCCCCAAAACAGTACTTTGCTTGCAAGACTTAGAGCGTTTGATCAGTATTTTTACAGACCTCTTAAAACGGCTGGGTTGGCTGCTCCCTTCCTCCTGTTCCTGGCTTCTATCATCGTCCTCACTGCTTCTTTGGTCCAGCACTGGGGGCGTATGCAACAATATAACCCCGGCACCTCCAGCGTAAGAGTTCAGTCTACTGTTCTGAGGTCTCTTGCCATCTTCTCTATTTTATTCACTTCTTATTTTTTTACTATACTAGTCACCTTTACTGGCATCATATTTGATAAGAAAACATGGTTCTGGTTCTGGGAAGCTGTCATCTATGCTATAGTCTGTATTCATTCTACTTCAATGCTGCTGAGTAGCCCTACATTGAAAAAGGCTCTGAAGATACAGTGCTGA
>zokor15
ATGCGCACCCAACTCGCTATCTTTTCTATGGTCATCTACGTGCTTGAGTCCTTGATAATAATTGTACAGAGTGGTTTAACTGTTGCAGTGCTGTGCAGACAGTGGATATACTTCAAAAGATTGTCACCTGTGGAAATGATTCTCATCAGCCTGGGCATCTCCCGTTTCTGTCTACAATGGGCATCCATACTGTTCAACTTTTGTTCCTATGCTAGGCCTGATAAGATATTTGGGAATTTATCTCTCATCTGGGAGTTCTCTAATATTTTTTCATTCTGGCTCACCAGTTTGCTTGCTGCCTTCTACTGCATCAAGACCTCTTCCATCACCCATCCCATCTTTCGCTGGCTGAGATGGAAAATTTCAAAACTGGTCCCTTGGTTAATACTGAGTTCTCTGATGATTTCTGGTGTGACAATCATTCCATCTACTGTTAGAAATCACATCCGGATGGAAGTAAACACCCTGGAGCATTCTCCCCAAAACAGTACTTTGCTTGCAAGACTTAGAGCGTTTGATCAGTATTTTTACAGACCTCTTAAAACGGCTGGGTTGGCTGCTCCCTTCCTCCTGTTCCTGGCTTCTATCATCGTCCTCACTGCTTCTTTGGTCCAGCACTGGGGGCGTATGCAACAATATAACCCCGGCACCTCCAGCGTAAGAGTTCAGTCTACTGTTCTGAGGTCTCTTGCCATCTTCTCTATTTTATTCACTTCTTATTTTTTTACTATACTAGTCACCTTTACTGGCATCATATTTGATAAGAAAACATGGTTCTGGTTCTGGGAAGCTGTCATCTATGCTATAGTCTGTATTCATTCTACTTCAATGCTGCTGAGTAGCCCTACATTGAAAAAGGCTCTGAAGATACAGTGCTGA
>zokor16
ATGCGCACCCAACTCGCTATCTTTTCTATGGTCATCTACGTGCTTGAGTCCTTGATAATAATTGTACAGAGTGGTTTAACTGTTGCAGTGCTGTGCAGACAGTGGATATACTTCAAAAGATTGTCACCTGTGGAAATGATTCTCATCAGCCTGGGCATCTCCCGTTTCTGTCTACAATGGGCATCCATACTGTTCAACTTTTGTTCCTATGCTAGGCCTGATAAGATATTTGGGAATTTATCTCTCATCTGGGAGTTCTCTAATATTTTTTCATTCTGGCTCACCAGTTTGCTTGCTGCCTTCTACTGCATCAAGACCTCTTCCATCACCCATCCCATCTTTCGCTGGCTGAGATGGAAAATTTCAAAACTGGTCCCTTGGTTAATACTGAGTTCTCTGATGATTTCTGGTGTGACAATCATTCCATCTACTGTTAGAAATCACATCCGGATGGAAGTAAACACCCTGGAGCATTCTCCCCAAAACAGTACTTTGCTTGCAAGACTTAGAGCGTTTGATCAGTATTTTTACAGACCTCTTAAAACGGCTGGGTTGGCTGCTCCCTTCCTCCTGTTCCTGGCTTCTATCATCGTCCTCACTGCTTCTTTGGTCCAGCACTGGGGGCGTATGCAACAATATAACCCCGGCACCTCCAGCGTAAGAGTTCAGTCTACTGTTCTGAGGTCTCTTGCCATCTTCTCTATTTTATTCACTTCTTATTTTTTTACTATACTAGTCACCTTTACTGGCATCATATTTGATAAGAAAACATGGTTCTGGTTCTGGGAAGCTGTCATCTATGCTATAGTCTGTATTCATTCTACTTCAATGCTGCTGAGTAGCCCTACATTGAAAAAGGCTCTGAAGATACAGTGCTGA
>zokor17
ATGCGCACCCAACTCGCTATCTTTTCTATGGTCATCTACGTGCTTGAGTCCTTGATAATAATTGTACAGAGTGGTTTAACTGTTGCAGTGCTGTGCAGACAGTGGATATACTTCAAAAGATTGTCACCTGTGGAAATGATTCTCATCAGCCTGGGCATCTCCCGTTTCTGTCTACAATGGGCATCCATACTGTTCAACTTTTGTTCCTATGCTAGGCCTGATAAGATATTTGGGAATTTATCTCTCATCTGGGAGTTCTCTAATATTTTTTCATTCTGGCTCACCAGTTTGCTTGCTGCCTTCTACTGCATCAAGACCTCTTCCATCACCCATCCCATCTTTCGCTGGCTGAGATGGAAAATTTCAAAACTGGTCCCTTGGTTAATACTGAGTTCTCTGATGATTTCTGGTGTGACAATCATTCCATCTACTGTTAGAAATCACATCCGGATGGAAGTAAACACCCTGGAGCATTCTCCCCAAAACAGTACTTTGCTTGCAAGACTTAGAGCGTTTGATCAGTATTTTTACAGACCTCTTAAAACGGCTGGGTTGGCTGCTCCCTTCCTCCTGTTCCTGGCTTCTATCATCGTCCTCACTGCTTCTTTGGTCCAGCACTGGGGGCGTATGCAACAATATAACCCCGGCACCTCCAGCGTAAGAGTTCAGTCTACTGTTCTGAGGTCTCTTGCCATCTTCTCTATTTTATTCACTTCTTATTTTTTTACTATACTAGTCACCTTTACTGGCATCATATTTGATAAGAAAACATGGTTCTGGTTCTGGGAAGCTGTCATCTATGCTATAGTCTGTATTCATTCTACTTCAATGCTGCTGAGTAGCCCTACATTGAAAAAGGCTCTGAAGATACAGTGCTGA
>zokor18
ATGCGCACCCAACTCGCTATCTTTTCTATGGTCATCTACGTGCTTGAGTCCTTGATAATAATTGTACAGAGTGGTTTAACTGTTGCAGTGCTGTGCAGACAGTGGATATACTTCAAAAGATTGTCACCTGTGGAAATGATTCTCATCAGCCTGGGCATCTCCCGTTTCTGTCTACAATGGGCATCCATACTGTTCAACTTTTGTTCCTATGCTAGGCCTGATAAGATATTTGGGAATTTATCTCTCATCTGGGAGTTCTCTAATATTTTTTCATTCTGGCTCACCAGTTTGCTTGCTGCCTTCTACTGCATCAAGACCTCTTCCATCACCCATCCCATCTTTCGCTGGCTGAGATGGAAAATTTCAAAACTGGTCCCTTGGTTAATACTGAGTTCTCTGATGATTTCTGGTGTGACAATCATTCCATCTACTGTTAGAAATCACATCCGGATGGAAGTAAACACCCTGGAGCATTCTCCCCAAAACAGTACTTTGCTTGCAAGACTTAGAGCGTTTGATCAGTATTTTTACAGACCTCTTAAAACGGCTGGGTTGGCTGCTCCCTTCCTCCTGTTCCTGGCTTCTATCATCGTCCTCACTGCTTCTTTGGTCCAGCACTGGGGGCGTATGCAACAATATAACCCCGGCACCTCCAGCGTAAGAGTTCAGTCTACTGTTCTGAGGTCTCTTGCCATCTTCTCTATTTTATTCACTTCTTATTTTTTTACTATACTAGTCACCTTTACTGGCATCATATTTGATAAGAAAACATGGTTCTGGTTCTGGGAAGCTGTCATCTATGCTATAGTCTGTATTCATTCTACTTCAATGCTGCTGAGTAGCCCTACATTGAAAAAGGCTCTGAAGATACAGTGCTGA
>zokor19
ATGCGCACCCAACTCGCTATCTTTTCTATGGTCATCTACGTGCTTGAGTCCTTGATAATAATTGTACAGAGTGGTTTAACTGTTGCAGTGCTGTGCAGACAGTGGATATACTTCAAAAGATTGTCACCTGTGGAAATGATTCTCATCAGCCTGGGCATCTCCCGTTTCTGTCTACAATGGGCATCCATACTGTTCAACTTTTGTTCCTATGCTAGGCCTGATAAGATATTTGGGAATTTATCTCTCATCTGGGAGTTCTCTAATATTTTTTCATTCTGGCTCACCAGTTTGCTTGCTGCCTTCTACTGCATCAAGACCTCTTCCATCACCCATCCCATCTTTCGCTGGCTGAGATGGAAAATTTCAAAACTGGTCCCTTGGTTAATACTGAGTTCTCTGATGATTTCTGGTGTGACAATCATTCCATCTACTGTTAGAAATCACATCCGGATGGAAGTAAACACCCTGGAGCATTCTCCCCAAAACAGTACTTTGCTTGCAAGACTTAGAGCGTTTGATCAGTATTTTTACAGACCTCTTAAAACGGCTGGGTTGGCTGCTCCCTTCCTCCTGTTCCTGGCTTCTATCATCGTCCTCACTGCTTCTTTGGTCCAGCACTGGGGGCGTATGCAACAATATAACCCCGGCACCTCCAGCGTAAGAGTTCAGTCTACTGTTCTGAGGTCTCTTGCCATCTTCTCTATTTTATTCACTTCTTATTTTTTTACTATACTAGTCACCTTTACTGGCATCATATTTGATAAGAAAACATGGTTCTGGTTCTGGGAAGCTGTCATCTATGCTATAGTCTGTATTCATTCTACTTCAATGCTGCTGAGTAGCCCTACATTGAAAAAGGCTCTGAAGATACAGTGCTGA
>zokor20
ATGCGCACCCAACTCGCTATCTTTTCTATGGTCATCTACGTGCTTGAGTCCTTGATAATAATTGTACAGAGTGGTTTAACTGTTGCAGTGCTGTGCAGACAGTGGATATACTTCAAAAGATTGTCACCTGTGGAAATGATTCTCATCAGCCTGGGCATCTCCCGTTTCTGTCTACAATGGGCATCCATACTGTTCAACTTTTGTTCCTATGCTAGGCCTGATAAGATATTTGGGAATTTATCTCTCATCTGGGAGTTCTCTAATATTTTTTCATTCTGGCTCACCAGTTTGCTTGCTGCCTTCTACTGCATCAAGACCTCTTCCATCACCCATCCCATCTTTCGCTGGCTGAGATGGAAAATTTCAAAACTGGTCCCTTGGTTAATACTGAGTTCTCTGATGATTTCTGGTGTGACAATCATTCCATCTACTGTTAGAAATCACATCCGGATGGAAGTAAACACCCTGGAGCATTCTCCCCAAAACAGTACTTTGCTTGCAAGACTTAGAGCGTTTGATCAGTATTTTTACAGACCTCTTAAAACGGCTGGGTTGGCTGCTCCCTTCCTCCTGTTCCTGGCTTCTATCATCGTCCTCACTGCTTCTTTGGTCCAGCACTGGGGGCGTATGCAACAATATAACCCCGGCACCTCCAGCGTAAGAGTTCAGTCTACTGTTCTGAGGTCTCTTGCCATCTTCTCTATTTTATTCACTTCTTATTTTTTTACTATACTAGTCACCTTTACTGGCATCATATTTGATAAGAAAACATGGTTCTGGTTCTGGGAAGCTGTCATCTATGCTATAGTCTGTATTCATTCTACTTCAATGCTGCTGAGTAGCCCTACATTGAAAAAGGCTCTGAAGATACAGTGCTGA
>zokor21
ATGCGCACCCAACTCGCTATCTTTTCTATGGTCATCTACGTGCTTGAGTCCTTGATAATAATTGTACAGAGTGGTTTAACTGTTGCAGTGCTGTGCAGACAGTGGATATACTTCAAAAGATTGTCACCTGTGGAAATGATTCTCATCAGCCTGGGCATCTCCCGTTTCTGTCTACAATGGGCATCCATACTGTTCAACTTTTGTTCCTATGCTAGGCCTGATAAGATATTTGGGAATTTATCTCTCATCTGGGAGTTCTCTAATATTTTTTCATTCTGGCTCACCAGTTTGCTTGCTGCCTTCTACTGCATCAAGACCTCTTCCATCACCCATCCCATCTTTCGCTGGCTGAGATGGAAAATTTCAAAACTGGTCCCTTGGTTAATACTGAGTTCTCTGATGATTTCTGGTGTGACAATCATTCCATCTACTGTTAGAAATCACATCCGGATGGAAGTAAACACCCTGGAGCATTCTCCCCAAAACAGTACTTTGCTTGCAAGACTTAGAGCGTTTGATCAGTATTTTTACAGACCTCTTAAAACGGCTGGGTTGGCTGCTCCCTTCCTCCTGTTCCTGGCTTCTATCATCGTCCTCACTGCTTCTTTGGTCCAGCACTGGGGGCGTATGCAACAATATAACCCCGGCACCTCCAGCGTAAGAGTTCAGTCTACTGTTCTGAGGTCTCTTGCCATCTTCTCTATTTTATTCACTTCTTATTTTTTTACTATACTAGTCACCTTTACTGGCATCATATTTGATAAGAAAACATGGTTCTGGTTCTGGGAAGCTGTCATCTATGCTATAGTCTGTATTCATTCTACTTCAATGCTGCTGAGTAGCCCTACATTGAAAAAGGCTCTGAAGATACAGTGCTGA
>zokor22
ATGCGCACCCAACTCGCTATCTTTTCTATGGTCATCTACGTGCTTGAGTCCTTGATAATAATTGTACAGAGTGGTTTAACTGTTGCAGTGCTGTGCAGACAGTGGATATACTTCAAAAGATTGTCACCTGTGGAAATGATTCTCATCAGCCTGGGCATCTCCCGTTTCTGTCTACAATGGGCATCCATACTGTTCAACTTTTGTTCCTATGCTAGGCCTGATAAGATATTTGGGAATTTATCTCTCATCTGGGAGTTCTCTAATATTTTTTCATTCTGGCTCACCAGTTTGCTTGCTGCCTTCTACTGCATCAAGACCTCTTCCATCACCCATCCCATCTTTCGCTGGCTGAGATGGAAAATTTCAAAACTGGTCCCTTGGTTAATACTGAGTTCTCTGATGATTTCTGGTGTGACAATCATTCCATCTACTGTTAGAAATCACATCCGGATGGAAGTAAACACCCTGGAGCATTCTCCCCAAAACAGTACTTTGCTTGCAAGACTTAGAGCGTTTGATCAGTATTTTTACAGACCTCTTAAAACGGCTGGGTTGGCTGCTCCCTTCCTCCTGTTCCTGGCTTCTATCATCGTCCTCACTGCTTCTTTGGTCCAGCACTGGGGGCGTATGCAACAATATAACCCCGGCACCTCCAGCGTAAGAGTTCAGTCTACTGTTCTGAGGTCTCTTGCCATCTTCTCTATTTTATTCACTTCTTATTTTTTTACTATACTAGTCACCTTTACTGGCATCATATTTGATAAGAAAACATGGTTCTGGTTCTGGGAAGCTGTCATCTATGCTATAGTCTGTATTCATTCTACTTCAATGCTGCTGAGTAGCCCTACATTGAAAAAGGCTCTGAAGATACAGTGCTGA
>zokor23
ATGCGCACCCAACTCGCTATCTTTTCTATGGTCATCTACGTGCTTGAGTCCTTGATAATAATTGTACAGAGTGGTTTAACTGTTGCAGTGCTGTGCAGACAGTGGATATACTTCAAAAGATTGTCACCTGTGGAAATGATTCTCATCAGCCTGGGCATCTCCCGTTTCTGTCTACAATGGGCATCCATACTGTTCAACTTTTGTTCCTATGCTAGGCCTGATAAGATATTTGGGAATTTATCTCTCATCTGGGAGTTCTCTAATATTTTTTCATTCTGGCTCACCAGTTTGCTTGCTGCCTTCTACTGCATCAAGACCTCTTCCATCACCCATCCCATCTTTCGCTGGCTGAGATGGAAAATTTCAAAACTGGTCCCTTGGTTAATACTGAGTTCTCTGATGATTTCTGGTGTGACAATCATTCCATCTACTGTTAGAAATCACATCCGGATGGAAGTAAACACCCTGGAGCATTCTCCCCAAAACAGTACTTTGCTTGCAAGACTTAGAGCGTTTGATCAGTATTTTTACAGACCTCTTAAAACGGCTGGGTTGGCTGCTCCCTTCCTCCTGTTCCTGGCTTCTATCATCGTCCTCACTGCTTCTTTGGTCCAGCACTGGGGGCGTATGCAACAATATAACCCCGGCACCTCCAGCGTAAGAGTTCAGTCTACTGTTCTGAGGTCTCTTGCCATCTTCTCTATTTTATTCACTTCTTATTTTTTTACTATACTAGTCACCTTTACTGGCATCATATTTGATAAGAAAACATGGTTCTGGTTCTGGGAAGCTGTCATCTATGCTATAGTCTGTATTCATTCTACTTCAATGCTGCTGAGTAGCCCTACATTGAAAAAGGCTCTGAAGATACAGTGCTGA
>zokor24
ATGCGCACCCAACTCGCTATCTTTTCTATGGTCATCTACGTGCTTGAGTCCTTGATAATAATTGTACAGAGTGGTTTAACTGTTGCAGTGCTGTGCAGACAGTGGATATACTTCAAAAGATTGTCACCTGTGGAAATGATTCTCATCAGCCTGGGCATCTCCCGTTTCTGTCTACAATGGGCATCCATACTGTTCAACTTTTGTTCCTATGCTAGGCCTGATAAGATATTTGGGAATTTATCTCTCATCTGGGAGTTCTCTAATATTTTTTCATTCTGGCTCACCAGTTTGCTTGCTGCCTTCTACTGCATCAAGACCTCTTCCATCACCCATCCCATCTTTCGCTGGCTGAGATGGAAAATTTCAAAACTGGTCCCTTGGTTAATACTGAGTTCTCTGATGATTTCTGGTGTGACAATCATTCCATCTACTGTTAGAAATCACATCCGGATGGAAGTAAACACCCTGGAGCATTCTCCCCAAAACAGTACTTTGCTTGCAAGACTTAGAGCGTTTGATCAGTATTTTTACAGACCTCTTAAAACGGCTGGGTTGGCTGCTCCCTTCCTCCTGTTCCTGGCTTCTATCATCGTCCTCACTGCTTCTTTGGTCCAGCACTGGGGGCGTATGCAACAATATAACCCCGGCACCTCCAGCGTAAGAGTTCAGTCTACTGTTCTGAGGTCTCTTGCCATCTTCTCTATTTTATTCACTTCTTATTTTTTTACTATACTAGTCACCTTTACTGGCATCATATTTGATAAGAAAACATGGTTCTGGTTCTGGGAAGCTGTCATCTATGCTATAGTCTGTATTCATTCTACTTCAATGCTGCTGAGTAGCCCTACATTGAAAAAGGCTCTGAAGATACAGTGCTGA
>zokor25
ATGCGCACCCAACTCGCTATCTTTTCTATGGTCATCTACGTGCTTGAGTCCTTGATAATAATTGTACAGAGTGGTTTAACTGTTGCAGTGCTGTGCAGACAGTGGATATACTTCAAAAGATTGTCACCTGTGGAAATGATTCTCATCAGCCTGGGCATCTCCCGTTTCTGTCTACAATGGGCATCCATACTGTTCAACTTTTGTTCCTATGCTAGGCCTGATAAGATATTTGGGAATTTATCTCTCATCTGGGAGTTCTCTAATATTTTTTCATTCTGGCTCACCAGTTTGCTTGCTGCCTTCTACTGCATCAAGACCTCTTCCATCACCCATCCCATCTTTCGCTGGCTGAGATGGAAAATTTCAAAACTGGTCCCTTGGTTAATACTGAGTTCTCTGATGATTTCTGGTGTGACAATCATTCCATCTACTGTTAGAAATCACATCCGGATGGAAGTAAACACCCTGGAGCATTCTCCCCAAAACAGTACTTTGCTTGCAAGACTTAGAGCGTTTGATCAGTATTTTTACAGACCTCTTAAAACGGCTGGGTTGGCTGCTCCCTTCCTCCTGTTCCTGGCTTCTATCATCGTCCTCACTGCTTCTTTGGTCCAGCACTGGGGGCGTATGCAACAATATAACCCCGGCACCTCCAGCGTAAGAGTTCAGTCTACTGTTCTGAGGTCTCTTGCCATCTTCTCTATTTTATTCACTTCTTATTTTTTTACTATACTAGTCACCTTTACTGGCATCATATTTGATAAGAAAACATGGTTCTGGTTCTGGGAAGCTGTCATCTATGCTATAGTCTGTATTCATTCTACTTCAATGCTGCTGAGTAGCCCTACATTGAAAAAGGCTCTGAAGATACAGTGCTGA
>zokor26
ATGCGCACCCAACTCGCTATCTTTTCTATGGTCATCTACGTGCTTGAGTCCTTGATAATAATTGTACAGAGTGGTTTAACTGTTGCAGTGCTGTGCAGACAGTGGATATACTTCAAAAGATTGTCACCTGTGGAAATGATTCTCATCAGCCTGGGCATCTCCCGTTTCTGTCTACAATGGGCATCCATACTGTTCAACTTTTGTTCCTATGCTAGGCCTGATAAGATATTTGGGAATTTATCTCTCATCTGGGAGTTCTCTAATATTTTTTCATTCTGGCTCACCAGTTTGCTTGCTGCCTTCTACTGCATCAAGACCTCTTCCATCACCCATCCCATCTTTCGCTGGCTGAGATGGAAAATTTCAAAACTGGTCCCTTGGTTAATACTGAGTTCTCTGATGATTTCTGGTGTGACAATCATTCCATCTACTGTTAGAAATCACATCCGGATGGAAGTAAACACCCTGGAGCATTCTCCCCAAAACAGTACTTTGCTTGCAAGACTTAGAGCGTTTGATCAGTATTTTTACAGACCTCTTAAAACGGCTGGGTTGGCTGCTCCCTTCCTCCTGTTCCTGGCTTCTATCATCGTCCTCACTGCTTCTTTGGTCCAGCACTGGGGGCGTATGCAACAATATAACCCCGGCACCTCCAGCGTAAGAGTTCAGTCTACTGTTCTGAGGTCTCTTGCCATCTTCTCTATTTTATTCACTTCTTATTTTTTTACTATACTAGTCACCTTTACTGGCATCATATTTGATAAGAAAACATGGTTCTGGTTCTGGGAAGCTGTCATCTATGCTATAGTCTGTATTCATTCTACTTCAATGCTGCTGAGTAGCCCTACATTGAAAAAGGCTCTGAAGATACAGTGCTGA
>zokor27
ATGCGCACCCAACTCGCTATCTTTTCTATGGTCATCTACGTGCTTGAGTCCTTGATAATAATTGTACAGAGTGGTTTAACTGTTGCAGTGCTGTGCAGACAGTGGATATACTTCAAAAGATTGTCACCTGTGGAAATGATTCTCATCAGCCTGGGCATCTCCCGTTTCTGTCTACAATGGGCATCCATACTGTTCAACTTTTGTTCCTATGCTAGGCCTGATAAGATATTTGGGAATTTATCTCTCATCTGGGAGTTCTCTAATATTTTTTCATTCTGGCTCACCAGTTTGCTTGCTGCCTTCTACTGCATCAAGACCTCTTCCATCACCCATCCCATCTTTCGCTGGCTGAGATGGAAAATTTCAAAACTGGTCCCTTGGTTAATACTGAGTTCTCTGATGATTTCTGGTGTGACAATCATTCCATCTACTGTTAGAAATCACATCCGGATGGAAGTAAACACCCTGGAGCATTCTCCCCAAAACAGTACTTTGCTTGCAAGACTTAGAGCGTTTGATCAGTATTTTTACAGACCTCTTAAAACGGCTGGGTTGGCTGCTCCCTTCCTCCTGTTCCTGGCTTCTATCATCGTCCTCACTGCTTCTTTGGTCCAGCACTGGGGGCGTATGCAACAATATAACCCCGGCACCTCCAGCGTAAGAGTTCAGTCTACTGTTCTGAGGTCTCTTGCCATCTTCTCTATTTTATTCACTTCTTATTTTTTTACTATACTAGTCACCTTTACTGGCATCATATTTGATAAGAAAACATGGTTCTGGTTCTGGGAAGCTGTCATCTATGCTATAGTCTGTATTCATTCTACTTCAATGCTGCTGAGTAGCCCTACATTGAAAAAGGCTCTGAAGATACAGTGCTGA
>zokor28
ATGCGCACCCAACTCGCTATCTTTTCTATGGTCATCTACGTGCTTGAGTCCTTGATAATAATTGTACAGAGTGGTTTAACTGTTGCAGTGCTGTGCAGACAGTGGATATACTTCAAAAGATTGTCACCTGTGGAAATGATTCTCATCAGCCTGGGCATCTCCCGTTTCTGTCTACAATGGGCATCCATACTGTTCAACTTTTGTTCCTATGCTAGGCCTGATAAGATATTTGGGAATTTATCTCTCATCTGGGAGTTCTCTAATATTTTTTCATTCTGGCTCACCAGTTTGCTTGCTGCCTTCTACTGCATCAAGACCTCTTCCATCACCCATCCCATCTTTCGCTGGCTGAGATGGAAAATTTCAAAACTGGTCCCTTGGTTAATACTGAGTTCTCTGATGATTTCTGGTGTGACAATCATTCCATCTACTGTTAGAAATCACATCCGGATGGAAGTAAACACCCTGGAGCATTCTCCCCAAAACAGTACTTTGCTTGCAAGACTTAGAGCGTTTGATCAGTATTTTTACAGACCTCTTAAAACGGCTGGGTTGGCTGCTCCCTTCCTCCTGTTCCTGGCTTCTATCATCGTCCTCACTGCTTCTTTGGTCCAGCACTGGGGGCGTATGCAACAATATAACCCCGGCACCTCCAGCGTAAGAGTTCAGTCTACTGTTCTGAGGTCTCTTGCCATCTTCTCTATTTTATTCACTTCTTATTTTTTTACTATACTAGTCACCTTTACTGGCATCATATTTGATAAGAAAACATGGTTCTGGTTCTGGGAAGCTGTCATCTATGCTATAGTCTGTATTCATTCTACTTCAATGCTGCTGAGTAGCCCTACATTGAAAAAGGCTCTGAAGATACAGTGCTGA
>zokor29
ATGCGCACCCAACTCGCTATCTTTTCTATGGTCATCTACGTGCTTGAGTCCTTGATAATAATTGTACAGAGTGGTTTAACTGTTGCAGTGCTGTGCAGACAGTGGATATACTTCAAAAGATTGTCACCTGTGGAAATGATTCTCATCAGCCTGGGCATCTCCCGTTTCTGTCTACAATGGGCATCCATACTGTTCAACTTTTGTTCCTATGCTAGGCCTGATAAGATATTTGGGAATTTATCTCTCATCTGGGAGTTCTCTAATATTTTTTCATTCTGGCTCACCAGTTTGCTTGCTGCCTTCTACTGCATCAAGACCTCTTCCATCACCCATCCCATCTTTCGCTGGCTGAGATGGAAAATTTCAAAACTGGTCCCTTGGTTAATACTGAGTTCTCTGATGATTTCTGGTGTGACAATCATTCCATCTACTGTTAGAAATCACATCCGGATGGAAGTAAACACCCTGGAGCATTCTCCCCAAAACAGTACTTTGCTTGCAAGACTTAGAGCGTTTGATCAGTATTTTTACAGACCTCTTAAAACGGCTGGGTTGGCTGCTCCCTTCCTCCTGTTCCTGGCTTCTATCATCGTCCTCACTGCTTCTTTGGTCCAGCACTGGGGGCGTATGCAACAATATAACCCCGGCACCTCCAGCGTAAGAGTTCAGTCTACTGTTCTGAGGTCTCTTGCCATCTTCTCTATTTTATTCACTTCTTATTTTTTTACTATACTAGTCACCTTTACTGGCATCATATTTGATAAGAAAACATGGTTCTGGTTCTGGGAAGCTGTCATCTATGCTATAGTCTGTATTCATTCTACTTCAATGCTGCTGAGTAGCCCTACATTGAAAAAGGCTCTGAAGATACAGTGCTGA
>zokor30
ATGCGCACCCAACTCGCTATCTTTTCTATGGTCATCTACGTGCTTGAGTCCTTGATAATAATTGTACAGAGTGGTTTAACTGTTGCAGTGCTGTGCAGACAGTGGATATACTTCAAAAGATTGTCACCTGTGGAAATGATTCTCATCAGCCTGGGCATCTCCCGTTTCTGTCTACAATGGGCATCCATACTGTTCAACTTTTGTTCCTATGCTAGGCCTGATAAGATATTTGGGAATTTATCTCTCATCTGGGAGTTCTCTAATATTTTTTCATTCTGGCTCACCAGTTTGCTTGCTGCCTTCTACTGCATCAAGACCTCTTCCATCACCCATCCCATCTTTCGCTGGCTGAGATGGAAAATTTCAAAACTGGTCCCTTGGTTAATACTGAGTTCTCTGATGATTTCTGGTGTGACAATCATTCCATCTACTGTTAGAAATCACATCCGGATGGAAGTAAACACCCTGGAGCATTCTCCCCAAAACAGTACTTTGCTTGCAAGACTTAGAGCGTTTGATCAGTATTTTTACAGACCTCTTAAAACGGCTGGGTTGGCTGCTCCCTTCCTCCTGTTCCTGGCTTCTATCATCGTCCTCACTGCTTCTTTGGTCCAGCACTGGGGGCGTATGCAACAATATAACCCCGGCACCTCCAGCGTAAGAGTTCAGTCTACTGTTCTGAGGTCTCTTGCCATCTTCTCTATTTTATTCACTTCTTATTTTTTTACTATACTAGTCACCTTTACTGGCATCATATTTGATAAGAAAACATGGTTCTGGTTCTGGGAAGCTGTCATCTATGCTATAGTCTGTATTCATTCTACTTCAATGCTGCTGAGTAGCCCTACATTGAAAAAGGCTCTGAAGATACAGTGCTGA
>zokor31
ATGCGCACCCAACTCGCTATCTTTTCTATGGTCATCTACGTGCTTGAGTCCTTGATAATAATTGTACAGAGTGGTTTAACTGTTGCAGTGCTGTGCAGACAGTGGATATACTTCAAAAGATTGTCACCTGTGGAAATGATTCTCATCAGCCTGGGCATCTCCCGTTTCTGTCTACAATGGGCATCCATACTGTTCAACTTTTGTTCCTATGCTAGGCCTGATAAGATATTTGGGAATTTATCTCTCATCTGGGAGTTCTCTAATATTTTTTCATTCTGGCTCACCAGTTTGCTTGCTGCCTTCTACTGCATCAAGACCTCTTCCATCACCCATCCCATCTTTCGCTGGCTGAGATGGAAAATTTCAAAACTGGTCCCTTGGTTAATACTGAGTTCTCTGATGATTTCTGGTGTGACAATCATTCCATCTACTGTTAGAAATCACATCCGGATGGAAGTAAACACCCTGGAGCATTCTCCCCAAAACAGTACTTTGCTTGCAAGACTTAGAGCGTTTGATCAGTATTTTTACAGACCTCTTAAAACGGCTGGGTTGGCTGCTCCCTTCCTCCTGTTCCTGGCTTCTATCATCGTCCTCACTGCTTCTTTGGTCCAGCACTGGGGGCGTATGCAACAATATAACCCCGGCACCTCCAGCGTAAGAGTTCAGTCTACTGTTCTGAGGTCTCTTGCCATCTTCTCTATTTTATTCACTTCTTATTTTTTTACTATACTAGTCACCTTTACTGGCATCATATTTGATAAGAAAACATGGTTCTGGTTCTGGGAAGCTGTCATCTATGCTATAGTCTGTATTCATTCTACTTCAATGCTGCTGAGTAGCCCTACATTGAAAAAGGCTCTGAAGATACAGTGCTGA
>zokor32
ATGCGCACCCAACTCGCTATCTTTTCTATGGTCATCTACGTGCTTGAGTCCTTGATAATAATTGTACAGAGTGGTTTAACTGTTGCAGTGCTGTGCAGACAGTGGATATACTTCAAAAGATTGTCACCTGTGGAAATGATTCTCATCAGCCTGGGCATCTCCCGTTTCTGTCTACAATGGGCATCCATACTGTTCAACTTTTGTTCCTATGCTAGGCCTGATAAGATATTTGGGAATTTATCTCTCATCTGGGAGTTCTCTAATATTTTTTCATTCTGGCTCACCAGTTTGCTTGCTGCCTTCTACTGCATCAAGACCTCTTCCATCACCCATCCCATCTTTCGCTGGCTGAGATGGAAAATTTCAAAACTGGTCCCTTGGTTAATACTGAGTTCTCTGATGATTTCTGGTGTGACAATCATTCCATCTACTGTTAGAAATCACATCCGGATGGAAGTAAACACCCTGGAGCATTCTCCCCAAAACAGTACTTTGCTTGCAAGACTTAGAGCGTTTGATCAGTATTTTTACAGACCTCTTAAAACGGCTGGGTTGGCTGCTCCCTTCCTCCTGTTCCTGGCTTCTATCATCGTCCTCACTGCTTCTTTGGTCCAGCACTGGGGGCGTATGCAACAATATAACCCCGGCACCTCCAGCGTAAGAGTTCAGTCTACTGTTCTGAGGTCTCTTGCCATCTTCTCTATTTTATTCACTTCTTATTTTTTTACTATACTAGTCACCTTTACTGGCATCATATTTGATAAGAAAACATGGTTCTGGTTCTGGGAAGCTGTCATCTATGCTATAGTCTGTATTCATTCTACTTCAATGCTGCTGAGTAGCCCTACATTGAAAAAGGCTCTGAAGATACAGTGCTGA
>zokor33
ATGCGCACCCAACTCGCTATCTTTTCTATGGTCATCTACGTGCTTGAGTCCTTGATAATAATTGTACAGAGTGGTTTAACTGTTGCAGTGCTGTGCAGACAGTGGATATACTTCAAAAGATTGTCACCTGTGGAAATGATTCTCATCAGCCTGGGCATCTCCCGTTTCTGTCTACAATGGGCATCCATACTGTTCAACTTTTGTTCCTATGCTAGGCCTGATAAGATATTTGGGAATTTATCTCTCATCTGGGAGTTCTCTAATATTTTTTCATTCTGGCTCACCAGTTTGCTTGCTGCCTTCTACTGCATCAAGACCTCTTCCATCACCCATCCCATCTTTCGCTGGCTGAGATGGAAAATTTCAAAACTGGTCCCTTGGTTAATACTGAGTTCTCTGATGATTTCTGGTGTGACAATCATTCCATCTACTGTTAGAAATCACATCCGGATGGAAGTAAACACCCTGGAGCATTCTCCCCAAAACAGTACTTTGCTTGCAAGACTTAGAGCGTTTGATCAGTATTTTTACAGACCTCTTAAAACGGCTGGGTTGGCTGCTCCCTTCCTCCTGTTCCTGGCTTCTATCATCGTCCTCACTGCTTCTTTGGTCCAGCACTGGGGGCGTATGCAACAATATAACCCCGGCACCTCCAGCGTAAGAGTTCAGTCTACTGTTCTGAGGTCTCTTGCCATCTTCTCTATTTTATTCACTTCTTATTTTTTTACTATACTAGTCACCTTTACTGGCATCATATTTGATAAGAAAACATGGTTCTGGTTCTGGGAAGCTGTCATCTATGCTATAGTCTGTATTCATTCTACTTCAATGCTGCTGAGTAGCCCTACATTGAAAAAGGCTCTGAAGATACAGTGCTGA
>zokor34
ATGCGCACCCAACTCGCTATCTTTTCTATGGTCATCTACGTGCTTGAGTCCTTGATAATAATTGTACAGAGTGGTTTAACTGTTGCAGTGCTGTGCAGACAGTGGATATACTTCAAAAGATTGTCACCTGTGGAAATGATTCTCATCAGCCTGGGCATCTCCCGTTTCTGTCTACAATGGGCATCCATACTGTTCAACTTTTGTTCCTATGCTAGGCCTGATAAGATATTTGGGAATTTATCTCTCATCTGGGAGTTCTCTAATATTTTTTCATTCTGGCTCACCAGTTTGCTTGCTGCCTTCTACTGCATCAAGACCTCTTCCATCACCCATCCCATCTTTCGCTGGCTGAGATGGAAAATTTCAAAACTGGTCCCTTGGTTAATACTGAGTTCTCTGATGATTTCTGGTGTGACAATCATTCCATCTACTGTTAGAAATCACATCCGGATGGAAGTAAACACCCTGGAGCATTCTCCCCAAAACAGTACTTTGCTTGCAAGACTTAGAGCGTTTGATCAGTATTTTTACAGACCTCTTAAAACGGCTGGGTTGGCTGCTCCCTTCCTCCTGTTCCTGGCTTCTATCATCGTCCTCACTGCTTCTTTGGTCCAGCACTGGGGGCGTATGCAACAATATAACCCCGGCACCTCCAGCGTAAGAGTTCAGTCTACTGTTCTGAGGTCTCTTGCCATCTTCTCTATTTTATTCACTTCTTATTTTTTTACTATACTAGTCACCTTTACTGGCATCATATTTGATAAGAAAACATGGTTCTGGTTCTGGGAAGCTGTCATCTATGCTATAGTCTGTATTCATTCTACTTCAATGCTGCTGAGTAGCCCTACATTGAAAAAGGCTCTGAAGATACAGTGCTGA
>zokor35
ATGCGCACCCAACTCGCTATCTTTTCTATGGTCATCTACGTGCTTGAGTCCTTGATAATAATTGTACAGAGTGGTTTAACTGTTGCAGTGCTGTGCAGACAGTGGATATACTTCAAAAGATTGTCACCTGTGGAAATGATTCTCATCAGCCTGGGCATCTCCCGTTTCTGTCTACAATGGGCATCCATACTGTTCAACTTTTGTTCCTATGCTAGGCCTGATAAGATATTTGGGAATTTATCTCTCATCTGGGAGTTCTCTAATATTTTTTCATTCTGGCTCACCAGTTTGCTTGCTGCCTTCTACTGCATCAAGACCTCTTCCATCACCCATCCCATCTTTCGCTGGCTGAGATGGAAAATTTCAAAACTGGTCCCTTGGTTAATACTGAGTTCTCTGATGATTTCTGGTGTGACAATCATTCCATCTACTGTTAGAAATCACATCCGGATGGAAGTAAACACCCTGGAGCATTCTCCCCAAAACAGTACTTTGCTTGCAAGACTTAGAGCGTTTGATCAGTATTTTTACAGACCTCTTAAAACGGCTGGGTTGGCTGCTCCCTTCCTCCTGTTCCTGGCTTCTATCATCGTCCTCACTGCTTCTTTGGTCCAGCACTGGGGGCGTATGCAACAATATAACCCCGGCACCTCCAGCGTAAGAGTTCAGTCTACTGTTCTGAGGTCTCTTGCCATCTTCTCTATTTTATTCACTTCTTATTTTTTTACTATACTAGTCACCTTTACTGGCATCATATTTGATAAGAAAACATGGTTCTGGTTCTGGGAAGCTGTCATCTATGCTATAGTCTGTATTCATTCTACTTCAATGCTGCTGAGTAGCCCTACATTGAAAAAGGCTCTGAAGATACAGTGCTGA
>zokor36
[truncated: 974,407 more chars]
